# Supplementary material for: LION/web: a web-based ontology enrichment tool for lipidomic data analysis
Source: Gigascience. 2019 May 29;8(6):giz061. doi: 10.1093/gigascience/giz061 (PMC6541037; doi:10.1093/gigascience/giz061)
Supplement: giz061_Supplemental_Files [file giz061_supplemental_files.zip]

Archive with 11 entries (11 files):
- Supplemental Data 1.xlsx
- Supplemental Data 2.csv
- Supplemental Data 3.csv
- Supplemental Data 4.csv
- Supplemental Data 5.csv
- Supplemental Data 6.csv
- Supplemental Data 7.csv
- Supplemental Data 8.xlsx
- Supplemental Data 9.csv
- Supplemental File 1 LION.obo
- Supplementary Information.pdf
