# Supplementary material for: LION/web: a web-based ontology enrichment tool for lipidomic data analysis
Source: Gigascience. 2019 May 29;8(6):giz061. doi: 10.1093/gigascience/giz061 (PMC6541037; doi:10.1093/gigascience/giz061)
Supplement: giz061_Supplemental_Files [file giz061_supplemental_files.zip › Supplemental Data 1.xlsx]

## Sheet: table without empty LION-terms
LION name	LION ID	connected with lipid species	classification rule / source	reference
lipid classification	CAT:0000000	yes	LIPIDMAPS classiciation system	(Fahy et al., 2009)
- fatty acids [FA]	LION:0000001	yes	LIPIDMAPS classiciation system	(Fahy et al., 2009)
- - fatty acids and conjugates [FA01]	LION:0001742	yes	LIPIDMAPS classiciation system	(Fahy et al., 2009)
- - eicosanoids [FA03]	LION:0014869	yes	LIPIDMAPS classiciation system	(Fahy et al., 2009)
- - - prostaglandins [FA0301]	LION:0014870	yes	LIPIDMAPS classiciation system	(Fahy et al., 2009)
- - - leukotrienes [FA0302]	LION:0014871	yes	LIPIDMAPS classiciation system	(Fahy et al., 2009)
- - - thromboxanes [FA0303]	LION:0014872	yes	LIPIDMAPS classiciation system	(Fahy et al., 2009)
- glycerolipids [GL]	LION:0000002	yes	LIPIDMAPS classiciation system	(Fahy et al., 2009)
- - monoradylglycerols [GL01]	LION:0000602	yes	LIPIDMAPS classiciation system	(Fahy et al., 2009)
- - diradylglycerols [GL02]	LION:0000603	yes	LIPIDMAPS classiciation system	(Fahy et al., 2009)
- - - diacylglycerols [GL0201]	LION:0000607	yes	LIPIDMAPS classiciation system	(Fahy et al., 2009)
- - triradylglycerols [GL03]	LION:0000604	yes	LIPIDMAPS classiciation system	(Fahy et al., 2009)
- - - triacylglycerols [GL0301]	LION:0000622	yes	LIPIDMAPS classiciation system	(Fahy et al., 2009)
- glycerophospholipids [GP]	LION:0000003	yes	LIPIDMAPS classiciation system	(Fahy et al., 2009)
- - glycerophosphocholines [GP01]	LION:0000010	yes	LIPIDMAPS classiciation system	(Fahy et al., 2009)
- - - diacylglycerophosphocholines [GP0101]	LION:0000030	yes	LIPIDMAPS classiciation system	(Fahy et al., 2009)
- - - 1-alkyl,2-acylglycerophosphocholines [GP0102]	LION:0000031	yes	LIPIDMAPS classiciation system	(Fahy et al., 2009)
- - - 1-(1z-alkenyl),2-acylglycerophosphocholines [GP0103]	LION:0000032	yes	LIPIDMAPS classiciation system	(Fahy et al., 2009)
- - - monoacylglycerophosphocholines [GP0105]	LION:0000034	yes	LIPIDMAPS classiciation system	(Fahy et al., 2009)
- - glycerophosphoethanolamines [GP02]	LION:0000011	yes	LIPIDMAPS classiciation system	(Fahy et al., 2009)
- - - diacylglycerophosphoethanolamines [GP0201]	LION:0000038	yes	LIPIDMAPS classiciation system	(Fahy et al., 2009)
- - - 1-alkyl,2-acylglycerophosphoethanolamines [GP0202]	LION:0000039	yes	LIPIDMAPS classiciation system	(Fahy et al., 2009)
- - - 1-(1z-alkenyl),2-acylglycerophosphoethanolamines [GP0203]	LION:0000040	yes	LIPIDMAPS classiciation system	(Fahy et al., 2009)
- - - monoacylglycerophosphoethanolamines [GP0205]	LION:0000042	yes	LIPIDMAPS classiciation system	(Fahy et al., 2009)
- - glycerophosphoinositols [GP06]	LION:0000012	yes	LIPIDMAPS classiciation system	(Fahy et al., 2009)
- - - monoacylglycerophosphoinositols [GP0605]	LION:0000046	yes	LIPIDMAPS classiciation system	(Fahy et al., 2009)
- - - diacylglycerophosphoinositols [GP0601]	LION:0000047	yes	LIPIDMAPS classiciation system	(Fahy et al., 2009)
- - - 1-alkyl,2-acylglycerophosphoinositols [GP0602]	LION:0000048	yes	LIPIDMAPS classiciation system	(Fahy et al., 2009)
- - - 1-(1z-alkenyl),2-acylglycerophosphoinositols [GP0603]	LION:0000049	yes	LIPIDMAPS classiciation system	(Fahy et al., 2009)
- - glycerophosphoserines [GP03]	LION:0000013	yes	LIPIDMAPS classiciation system	(Fahy et al., 2009)
- - - diacylglycerophosphoserines [GP0301]	LION:0000053	yes	LIPIDMAPS classiciation system	(Fahy et al., 2009)
- - - 1-alkyl,2-acylglycerophosphoserines [GP0302]	LION:0000054	yes	LIPIDMAPS classiciation system	(Fahy et al., 2009)
- - - 1-(1z-alkenyl),2-acylglycerophosphoserines [GP0303]	LION:0000055	yes	LIPIDMAPS classiciation system	(Fahy et al., 2009)
- - - monoacylglycerophosphoserines [GP0305]	LION:0000056	yes	LIPIDMAPS classiciation system	(Fahy et al., 2009)
- - glycerophosphoglycerols [GP04]	LION:0000014	yes	LIPIDMAPS classiciation system	(Fahy et al., 2009)
- - - diacylglycerophosphoglycerols [GP0401]	LION:0000059	yes	LIPIDMAPS classiciation system	(Fahy et al., 2009)
- - - 1-alkyl,2-acylglycerophosphoglycerols [GP0402]	LION:0000060	yes	LIPIDMAPS classiciation system	(Fahy et al., 2009)
- - - 1-(1z-alkenyl),2-acylglycerophosphoglycerols [GP0403]	LION:0000061	yes	LIPIDMAPS classiciation system	(Fahy et al., 2009)
- - - monoacylglycerophosphoglycerols [GP0405]	LION:0000063	yes	LIPIDMAPS classiciation system	(Fahy et al., 2009)
- - - monoacylglycerophosphomonoradylglycerols [GP0410]	LION:0000067	yes	LIPIDMAPS classiciation system	(Fahy et al., 2009)
- - glycerophosphates [GP10]	LION:0000019	yes	LIPIDMAPS classiciation system	(Fahy et al., 2009)
- - - diacylglycerophosphates [GP1001]	LION:0000069	yes	LIPIDMAPS classiciation system	(Fahy et al., 2009)
- - - 1-alkyl,2-acylglycerophosphates [GP1002]	LION:0000070	yes	LIPIDMAPS classiciation system	(Fahy et al., 2009)
- - - 1-(1z-alkenyl),2-acylglycerophosphates [GP1003]	LION:0000071	yes	LIPIDMAPS classiciation system	(Fahy et al., 2009)
- - - monoacylglycerophosphates [GP1005]	LION:0000072	yes	LIPIDMAPS classiciation system	(Fahy et al., 2009)
- - glycerophosphoglycerophosphoglycerols [GP12]	LION:0000021	yes	LIPIDMAPS classiciation system	(Fahy et al., 2009)
- - - diacylglycerophosphoglycerophosphodiradylglycerols [GP1201]	LION:0000728	yes	LIPIDMAPS classiciation system	(Fahy et al., 2009)
- - lysoglycerophospholipids	LION:0000599	yes	additional classification branch, all lipid structures of classes starting with 'monoacylglycerophospho...'	inferred from species name
- - - monoacylglycerophosphocholines [GP0105]	LION:0000034	yes	LIPIDMAPS classiciation system	(Fahy et al., 2009)
- - - monoacylglycerophosphoethanolamines [GP0205]	LION:0000042	yes	LIPIDMAPS classiciation system	(Fahy et al., 2009)
- - - monoacylglycerophosphoinositols [GP0605]	LION:0000046	yes	LIPIDMAPS classiciation system	(Fahy et al., 2009)
- - - monoacylglycerophosphoserines [GP0305]	LION:0000056	yes	LIPIDMAPS classiciation system	(Fahy et al., 2009)
- - - monoacylglycerophosphoglycerols [GP0405]	LION:0000063	yes	LIPIDMAPS classiciation system	(Fahy et al., 2009)
- - - monoacylglycerophosphates [GP1005]	LION:0000072	yes	LIPIDMAPS classiciation system	(Fahy et al., 2009)
- sphingolipids [SP]	LION:0000004	yes	LIPIDMAPS classiciation system	(Fahy et al., 2009)
- - ceramides [SP02]	LION:0000077	yes	LIPIDMAPS classiciation system	(Fahy et al., 2009)
- - phosphosphingolipids [SP03]	LION:0000078	yes	LIPIDMAPS classiciation system	(Fahy et al., 2009)
- - - ceramide phosphocholines (sphingomyelins) [SP0301]	LION:0000084	yes	LIPIDMAPS classiciation system	(Fahy et al., 2009)
- - neutral glycosphingolipids [SP05]	LION:0000080	yes	LIPIDMAPS classiciation system	(Fahy et al., 2009)
- - - simple glc series [SP0501]	LION:0000453	yes	LIPIDMAPS classiciation system	(Fahy et al., 2009)
- - acidic glycosphingolipids [SP06]	LION:0000081	yes	LIPIDMAPS classiciation system	(Fahy et al., 2009)
- - - sulfoglycosphingolipids (sulfatides) [SP0602]	LION:0000088	yes	LIPIDMAPS classiciation system	(Fahy et al., 2009)
- sterol lipids [ST]	LION:0000005	yes	LIPIDMAPS classiciation system	(Fahy et al., 2009)
- - sterols [ST01]	LION:0000557	yes	LIPIDMAPS classiciation system	(Fahy et al., 2009)
- - - cholesterol and derivatives [ST0101]	LION:0000562	yes	LIPIDMAPS classiciation system	(Fahy et al., 2009)
- - - steryl esters [ST0102]	LION:0000563	yes	LIPIDMAPS classiciation system	(Fahy et al., 2009)
- - - retinoids [PR0109]	LION:0012023	yes	LIPIDMAPS classiciation system	(Fahy et al., 2009)
physical or chemical properties	CAT:0000091	yes	branch containing terms related to physical or chemical properties	see subsections
- contains fatty acid	CAT:0000100	yes	all lipid structures containing specific fatty acids	inferred from species name
- - C12:0	LION:0000254	yes	all lipid structures containing C12:0 fatty acid	inferred from species name
- - C14:0	LION:0000259	yes	all lipid structures containing C14:0 fatty acid	inferred from species name
- - C14:1	LION:0000462	yes	all lipid structures containing C14:1 fatty acid	inferred from species name
- - C16:0	LION:0002882	yes	all lipid structures containing C16:0 fatty acid	inferred from species name
- - C16:1	LION:0002900	yes	all lipid structures containing C16:1 fatty acid	inferred from species name
- - C18:0	LION:0002921	yes	all lipid structures containing C18:0 fatty acid	inferred from species name
- - C18:1	LION:0002922	yes	all lipid structures containing C18:1 fatty acid	inferred from species name
- - C18:2	LION:0002923	yes	all lipid structures containing C18:2 fatty acid	inferred from species name
- - C18:3	LION:0002924	yes	all lipid structures containing C18:3 fatty acid	inferred from species name
- - C20:0	LION:0002925	yes	all lipid structures containing C20:0 fatty acid	inferred from species name
- - C20:1	LION:0002926	yes	all lipid structures containing C20:1 fatty acid	inferred from species name
- - C20:2	LION:0002927	yes	all lipid structures containing C20:2 fatty acid	inferred from species name
- - C20:3	LION:0002928	yes	all lipid structures containing C20:3 fatty acid	inferred from species name
- - C20:4	LION:0002929	yes	all lipid structures containing C20:4 fatty acid	inferred from species name
- - C20:5	LION:0002930	yes	all lipid structures containing C20:5 fatty acid	inferred from species name
- - C22:0	LION:0002931	yes	all lipid structures containing C22:0 fatty acid	inferred from species name
- - C22:1	LION:0002932	yes	all lipid structures containing C22:1 fatty acid	inferred from species name
- - C22:2	LION:0002933	yes	all lipid structures containing C22:2 fatty acid	inferred from species name
- - C22:3	LION:0002934	yes	all lipid structures containing C22:3 fatty acid	inferred from species name
- - C22:4	LION:0002935	yes	all lipid structures containing C22:4 fatty acid	inferred from species name
- - C22:5	LION:0002936	yes	all lipid structures containing C22:5 fatty acid	inferred from species name
- - C22:6	LION:0002937	yes	all lipid structures containing C22:6 fatty acid	inferred from species name
- - C24:0	LION:0002938	yes	all lipid structures containing C24:0 fatty acid	inferred from species name
- - C24:1	LION:0002939	yes	all lipid structures containing C24:1 fatty acid	inferred from species name
- - C24:2	LION:0002940	yes	all lipid structures containing C24:2 fatty acid	inferred from species name
- - C24:3	LION:0002941	yes	all lipid structures containing C24:3 fatty acid	inferred from species name
- - C24:4	LION:0002942	yes	all lipid structures containing C24:4 fatty acid	inferred from species name
- - C24:5	LION:0002943	yes	all lipid structures containing C24:5 fatty acid	inferred from species name
- - C24:6	LION:0002944	yes	all lipid structures containing C24:6 fatty acid	inferred from species name
- - C26:0	LION:0002979	yes	all lipid structures containing C26:0 fatty acid	inferred from species name
- - C26:1	LION:0002981	yes	all lipid structures containing C26:1 fatty acid	inferred from species name
- - C26:2	LION:0002982	yes	all lipid structures containing C26:2 fatty acid	inferred from species name
- - C26:3	LION:0002983	yes	all lipid structures containing C26:3 fatty acid	inferred from species name
- - C26:4	LION:0002984	yes	all lipid structures containing C26:4 fatty acid	inferred from species name
- - C26:5	LION:0002985	yes	all lipid structures containing C26:5 fatty acid	inferred from species name
- - C26:6	LION:0002986	yes	all lipid structures containing C26:6 fatty acid	inferred from species name
- - C26:7	LION:0002987	yes	all lipid structures containing C26:7 fatty acid	inferred from species name
- - d18:1 (sphingosine)	LION:0080947	yes	all lipid structures containing sphingosine	inferred from species name
- - d18:0 (dihydrosphingosine)	LION:0080948	yes	all lipid structures containing dihydrosphingosine	inferred from species name
- type by bond	CAT:0000123	yes	all lipid structures by fatty acid linkage, inferred from species name	inferred from species name
- - contains ether-bond	LION:0000467	yes	all lipid structures containing at least one ether-linked fatty acid (all '1-alkyl,2-acyl...' structures)	inferred from species name
- - contains vinyl ether bond (plasmalogen)	LION:0001734	yes	all lipid structures containing at least one vinyl ether-linked fatty acid (all '1-(1z-alkenyl),2-acyl...' structures)	inferred from species name
- charge headgroup	CAT:0000092	yes	net charge headgroup at physiological pH, based on class-level of SwissLipids database	(Aimo et al., 2015)
- - headgroup with negative charge	LION:0000093	yes	lipid classes with net charge <0	(Aimo et al., 2015)
- - headgroup with neutral charge	LION:0000094	yes	lipid classes with net charge 0, excluding zwitter ions	(Aimo et al., 2015)
- - headgroup with positive charge / zwitter-ion	LION:0000095	yes	lipid classes with net charge ≥0, including zwitter ions	(Aimo et al., 2015)
- lateral diffusion	CAT:0080950	yes	lipid structures by lateral diffusion (diffL)	(Wassenaar et al., 2015)
- - average lateral diffusion	LION:0080978	yes	described in method section (lipids with 0.0685 10-5cm2s-1 < diffL < 0.0795 10-5cm2s-1)	(Wassenaar et al., 2015)
- - below average lateral diffusion	LION:0080981	yes	lipids with 'low' and 'very low' lateral diffusion	(Wassenaar et al., 2015)
- - - very low lateral diffusion	LION:0080976	yes	described in method section (lipids with diffL < 0.0582 10-5cm2s-1)	(Wassenaar et al., 2015)
- - - low lateral diffusion	LION:0080977	yes	described in method section (lipids with 0.0582 10-5cm2s-1 < dL < 0.0685 10-5cm2s-1)	(Wassenaar et al., 2015)
- - above average lateral diffusion	LION:0080982	yes	lipids with 'high' and 'very high' lateral diffusion	(Wassenaar et al., 2015)
- - - high lateral diffusion	LION:0080979	yes	described in method section (lipids with 0.0795 10-5cm2s-1 < diffL < 0.0926 10-5cm2s-1)	(Wassenaar et al., 2015)
- - - very high lateral diffusion	LION:0080980	yes	described in method section (lipids with diffL > 0.0926 10-5cm2s-1)	(Wassenaar et al., 2015)
- bilayer thickness	CAT:0080951	yes	lipid structures by bilayer thickness (dBL)	(Wassenaar et al., 2015)
- - average bilayer thickness	LION:0080970	yes	described in method section (lipids with 3.8 nm < dBL < 4 nm)	(Wassenaar et al., 2015)
- - below average bilayer thickness	LION:0080973	yes	lipids with 'low' and 'very low' bilayer thickness	(Wassenaar et al., 2015)
- - - very low bilayer thickness	LION:0080968	yes	described in method section (lipids with dBL < 3.61 nm)	(Wassenaar et al., 2015)
- - - low bilayer thickness	LION:0080969	yes	described in method section (lipids with 3.61 nm < dBL < 3.8 nm)	(Wassenaar et al., 2015)
- - above average bilayer thickness	LION:0080974	yes	lipids with 'high' and 'very high' bilayer thickness	(Wassenaar et al., 2015)
- - - high bilayer thickness	LION:0080971	yes	described in method section (lipids with 4 nm < dBL < 4.25 nm)	(Wassenaar et al., 2015)
- - - very high bilayer thickness	LION:0080972	yes	described in method section (lipids with dBL > 4.25 nm)	(Wassenaar et al., 2015)
- intrinsic curvature	CAT:0000463	yes	lipid structures by intrinsic curvature	(de Kroon et al., 2013; Thiam et al., 2013)
- - negative intrinsic curvature	LION:0000464	yes	lipid classes with negative intrinsic curvature	(de Kroon et al., 2013; Thiam et al., 2013)
- - neutral intrinsic curvature	LION:0000465	yes	lipid classes with neutral intrinsic curvature	(de Kroon et al., 2013; Thiam et al., 2013)
- - positive intrinsic curvature	LION:0000466	yes	lipid classes with positive intrinsic curvature	(de Kroon et al., 2013; Thiam et al., 2013)
- chain-melting transition temperature	CAT:0001734	yes	lipid structures by transition temperature (Tm)	(Marsh, 2010)
- - average transition temperature	LION:0001737	yes	described in method section (lipids with -11.6 °C < Tm < 23.8 °C)	(Marsh, 2010)
- - above average transition temperature	LION:0001740	yes	lipids with 'high' and 'very high' transition temperature	(Marsh, 2010)
- - - high transition temperature	LION:0001738	yes	described in method section (lipids with 23.8 °C < Tm < 55.6 °C)	(Marsh, 2010)
- - - very high transition temperature	LION:0001739	yes	described in method section (lipids with Tm > 55.6 °C)	(Marsh, 2010)
- - below average transition temperature	LION:0001741	yes	lipids with 'low' and 'very low' transition temperature	(Marsh, 2010)
- - - very low transition temperature	LION:0001735	yes	described in method section (lipids with Tm < -55.8 °C)	(Marsh, 2010)
- - - low transition temperature	LION:0001736	yes	described in method section (lipids with -55.8 °C < Tm < -11.6 °C)	(Marsh, 2010)
- fatty acid unsaturation	CAT:0002945	yes	fatty acids of lipid structures by number of double bonds	inferred from species name
- - fatty acid with less than 2 double bonds	LION:0002966	yes	lipid structures containing at least one fatty acid with <2 double bonds	inferred from species name
- - - saturated fatty acid	LION:0002968	yes	lipid structures containing at least one fatty acid with 0 double bonds	inferred from species name
- - - monounsaturated fatty acid	LION:0002969	yes	lipid structures containing at least one fatty acid with 1 double bonds	inferred from species name
- - polyunsaturated fatty acid	LION:0002967	yes	lipid structures containing at least one fatty acid with ≥2 double bonds	inferred from species name
- - - fatty acid with 2 double bonds	LION:0002970	yes	lipid structures containing at least one fatty acid with 2 double bonds	inferred from species name
- - - fatty acid with more than 3 double bonds	LION:0002976	yes	lipid structures containing at least one fatty acid with >3 double bonds	inferred from species name
- - - - fatty acid with 3-5 double bonds	LION:0002977	yes	lipid structures containing at least one fatty acid with 3-5 double bonds	inferred from species name
- - - - - fatty acid with 3 double bonds	LION:0002971	yes	lipid structures containing at least one fatty acid with 3 double bonds	inferred from species name
- - - - - fatty acid with 4 double bonds	LION:0002972	yes	lipid structures containing at least one fatty acid with 4 double bonds	inferred from species name
- - - - - fatty acid with 5 double bonds	LION:0002973	yes	lipid structures containing at least one fatty acid with 5 double bonds	inferred from species name
- - - fatty acid with more than 5 double bonds	LION:0002978	yes	lipid structures containing at least one fatty acid with >5 double bonds	inferred from species name
- - - - fatty acid with 6 double bonds	LION:0002974	yes	lipid structures containing at least one fatty acid with 6 double bonds	inferred from species name
- - - - fatty acid with 7 double bonds	LION:0002975	yes	lipid structures containing at least one fatty acid with 7 double bonds	inferred from species name
- fatty acid chain length	CAT:0002946	yes	fatty acids of lipid structures by number of carbon-atoms	inferred from species name
- - fatty acid with 18 carbons or less	LION:0000100	yes	lipid structures containing at least one fatty acid with <18 carbon atoms	inferred from species name
- - - fatty acid with less than 13 carbons	LION:0002946	yes	lipid structures containing at least one fatty acid with <13 carbon atoms	inferred from species name
- - - - fatty acid with 12 carbons	LION:0002980	yes	lipid structures containing at least one fatty acid with 12 carbon atoms	inferred from species name
- - - fatty acid with 13-15 carbons	LION:0002947	yes	lipid structures containing at least one fatty acid with 13-15 carbon atoms	inferred from species name
- - - - fatty acid with 13 carbons	LION:0002952	yes	lipid structures containing at least one fatty acid with 13 carbon atoms	inferred from species name
- - - - fatty acid with 14 carbons	LION:0002953	yes	lipid structures containing at least one fatty acid with 14 carbon atoms	inferred from species name
- - - - fatty acid with 15 carbons	LION:0002954	yes	lipid structures containing at least one fatty acid with 15 carbon atoms	inferred from species name
- - - fatty acid with 16-18 carbons	LION:0002948	yes	lipid structures containing at least one fatty acid with 16-18 carbon atoms	inferred from species name
- - - - fatty acid with 16 carbons	LION:0002955	yes	lipid structures containing at least one fatty acid with 16 carbon atoms	inferred from species name
- - - - fatty acid with 17 carbons	LION:0002956	yes	lipid structures containing at least one fatty acid with 17 carbon atoms	inferred from species name
- - - - fatty acid with 18 carbons	LION:0002957	yes	lipid structures containing at least one fatty acid with 18 carbon atoms	inferred from species name
- - fatty acid with more than 18 carbons	LION:0002945	yes	lipid structures containing at least one fatty acid with >18 carbon atoms	inferred from species name
- - - fatty acid with 19-21 carbons	LION:0002949	yes	lipid structures containing at least one fatty acid with 19-21 carbon atoms	inferred from species name
- - - - fatty acids with 19 carbons	LION:0002958	yes	lipid structures containing at least one fatty acid with 19 carbon atoms	inferred from species name
- - - - fatty acid with 20 carbons	LION:0002959	yes	lipid structures containing at least one fatty acid with 20 carbon atoms	inferred from species name
- - - - fatty acid with 21 carbons	LION:0002960	yes	lipid structures containing at least one fatty acid with 21 carbon atoms	inferred from species name
- - - fatty acid with 22-24 carbons	LION:0002950	yes	lipid structures containing at least one fatty acid with 22-24 carbon atoms	inferred from species name
- - - - fatty acid with 22 carbons	LION:0002961	yes	lipid structures containing at least one fatty acid with 22 carbon atoms	inferred from species name
- - - - fatty acid with 23 carbons	LION:0002962	yes	lipid structures containing at least one fatty acid with 23 carbon atoms	inferred from species name
- - - - fatty acid with 24 carbons	LION:0002963	yes	lipid structures containing at least one fatty acid with 24 carbon atoms	inferred from species name
- - - fatty acid with more than 24 carbons	LION:0002951	yes	lipid structures containing at least one fatty acid with >24 carbon atoms	inferred from species name
- - - - fatty acid with 25 carbons	LION:0002964	yes	lipid structures containing at least one fatty acid with 25 carbon atoms	inferred from species name
- - - - fatty acid with 26 carbons	LION:0002965	yes	lipid structures containing at least one fatty acid with 26 carbon atoms	inferred from species name
cellular component	CAT:0012008	yes	predominant organellar localization of lipid classes	see subsections
- endoplasmic reticulum (ER)	LION:0012080	yes	lipid classes overrepresented in endoplasmic reticulum	(Holthuis and Menon, 2014; van Meer et al., 2008)
- mitochondrion	LION:0012081	yes	lipid classes overrepresented in mitochondria	(Holthuis and Menon, 2014; van Meer et al., 2008)
- plasma membrane	LION:0012082	yes	lipid classes overrepresented in plasma membrane	(Holthuis and Menon, 2014; van Meer et al., 2008)
- lipid droplet	LION:0012084	yes	lipid classes overrepresented in lipid droplets	(Holthuis and Menon, 2014; van Meer et al., 2008; Thiam et al., 2013)
- golgi apparatus	LION:0012085	yes	lipid classes overrepresented in golgi apparatus	(Holthuis and Menon, 2014; van Meer et al., 2008)
- endosome/lysosome	LION:0012086	yes	lipid classes overrepresented in endosome/lysosome	(Holthuis and Menon, 2014; van Meer et al., 2008)
function	CAT:0012007	yes	lipid classes by function	see subsections
- lipid-mediated signalling	LION:0012009	yes	lipid classes implicated in signalling	(Holthuis and Menon, 2014; van Meer et al., 2008)
- membrane component	LION:0012010	yes	lipid classes found in lipid mono- and bilayers	(Holthuis and Menon, 2014; van Meer et al., 2008)
- lipid storage	LION:0012011	yes	lipid classes associated with lipid droplets	(Holthuis and Menon, 2014; van Meer et al., 2008; Thiam et al., 2013)

## Sheet: table including empty LION-term
LION name	LION ID	connected with lipid species	classification rule / source	reference
lipid classification	CAT:0000000	yes	LIPIDMAPS classiciation system	(Fahy et al., 2009)
- fatty acids [FA]	LION:0000001	yes	LIPIDMAPS classiciation system	(Fahy et al., 2009)
- - fatty acids and conjugates [FA01]	LION:0001742	yes	LIPIDMAPS classiciation system	(Fahy et al., 2009)
- - eicosanoids [FA03]	LION:0014869	yes	LIPIDMAPS classiciation system	(Fahy et al., 2009)
- - - prostaglandins [FA0301]	LION:0014870	yes	LIPIDMAPS classiciation system	(Fahy et al., 2009)
- - - leukotrienes [FA0302]	LION:0014871	yes	LIPIDMAPS classiciation system	(Fahy et al., 2009)
- - - thromboxanes [FA0303]	LION:0014872	yes	LIPIDMAPS classiciation system	(Fahy et al., 2009)
- glycerolipids [GL]	LION:0000002	yes	LIPIDMAPS classiciation system	(Fahy et al., 2009)
- - other glycerolipids [GL00]	LION:0000601	no	LIPIDMAPS classiciation system	(Fahy et al., 2009)
- - monoradylglycerols [GL01]	LION:0000602	yes	LIPIDMAPS classiciation system	(Fahy et al., 2009)
- - - monoacylglycerols [GL0101]	LION:0000619	no	LIPIDMAPS classiciation system	(Fahy et al., 2009)
- - - monoalkylglycerols [GL0102]	LION:0000620	no	LIPIDMAPS classiciation system	(Fahy et al., 2009)
- - - mono-(1z-alkenyl)-glycerols [GL0103]	LION:0000621	no	LIPIDMAPS classiciation system	(Fahy et al., 2009)
- - diradylglycerols [GL02]	LION:0000603	yes	LIPIDMAPS classiciation system	(Fahy et al., 2009)
- - - diacylglycerols [GL0201]	LION:0000607	yes	LIPIDMAPS classiciation system	(Fahy et al., 2009)
- - - 1-alkyl,2-acylglycerols [GL0202]	LION:0000608	no	LIPIDMAPS classiciation system	(Fahy et al., 2009)
- - - 1-acyl,2-alkylglycerols [GL0207]	LION:0000609	no	LIPIDMAPS classiciation system	(Fahy et al., 2009)
- - - dialkylglycerols [GL0203]	LION:0000610	no	LIPIDMAPS classiciation system	(Fahy et al., 2009)
- - - 1z-alkenylacylglycerols [GL0204]	LION:0000611	no	LIPIDMAPS classiciation system	(Fahy et al., 2009)
- - - di-glycerol tetraethers [GL0205]	LION:0000612	no	LIPIDMAPS classiciation system	(Fahy et al., 2009)
- - - di-glycerol tetraether glycans [GL0206]	LION:0000613	no	LIPIDMAPS classiciation system	(Fahy et al., 2009)
- - triradylglycerols [GL03]	LION:0000604	yes	LIPIDMAPS classiciation system	(Fahy et al., 2009)
- - - triacylglycerols [GL0301]	LION:0000622	yes	LIPIDMAPS classiciation system	(Fahy et al., 2009)
- - - alkyldiacylglycerols [GL0302]	LION:0000623	no	LIPIDMAPS classiciation system	(Fahy et al., 2009)
- - - dialkylmonoacylglycerols [GL0303]	LION:0000624	no	LIPIDMAPS classiciation system	(Fahy et al., 2009)
- - - 1z-alkenyldiacylglycerols [GL0304]	LION:0000625	no	LIPIDMAPS classiciation system	(Fahy et al., 2009)
- - - estolides [GL0305]	LION:0000626	no	LIPIDMAPS classiciation system	(Fahy et al., 2009)
- - glycosylmonoradylglycerols [GL04]	LION:0000605	no	LIPIDMAPS classiciation system	(Fahy et al., 2009)
- - - glycosylmonoacylglycerols [GL0401]	LION:0000617	no	LIPIDMAPS classiciation system	(Fahy et al., 2009)
- - - glycosylmonoalkylglycerols [GL0402]	LION:0000618	no	LIPIDMAPS classiciation system	(Fahy et al., 2009)
- - glycosyldiradylglycerols [GL05]	LION:0000606	no	LIPIDMAPS classiciation system	(Fahy et al., 2009)
- - - glycosyldiacylglycerols [GL0501]	LION:0000614	no	LIPIDMAPS classiciation system	(Fahy et al., 2009)
- - - glycosylalkylacylglycerols [GL0502]	LION:0000615	no	LIPIDMAPS classiciation system	(Fahy et al., 2009)
- - - glycosyldialkylglycerols [GL0503]	LION:0000616	no	LIPIDMAPS classiciation system	(Fahy et al., 2009)
- glycerophospholipids [GP]	LION:0000003	yes	LIPIDMAPS classiciation system	(Fahy et al., 2009)
- - other glycerophospholipids [GP00]	LION:0000009	no	LIPIDMAPS classiciation system	(Fahy et al., 2009)
- - glycerophosphocholines [GP01]	LION:0000010	yes	LIPIDMAPS classiciation system	(Fahy et al., 2009)
- - - diacylglycerophosphocholines [GP0101]	LION:0000030	yes	LIPIDMAPS classiciation system	(Fahy et al., 2009)
- - - 1-alkyl,2-acylglycerophosphocholines [GP0102]	LION:0000031	yes	LIPIDMAPS classiciation system	(Fahy et al., 2009)
- - - 1-(1z-alkenyl),2-acylglycerophosphocholines [GP0103]	LION:0000032	yes	LIPIDMAPS classiciation system	(Fahy et al., 2009)
- - - dialkylglycerophosphocholines [GP0104]	LION:0000033	no	LIPIDMAPS classiciation system	(Fahy et al., 2009)
- - - monoacylglycerophosphocholines [GP0105]	LION:0000034	yes	LIPIDMAPS classiciation system	(Fahy et al., 2009)
- - - monoalkylglycerophosphocholines [GP0106]	LION:0000035	no	LIPIDMAPS classiciation system	(Fahy et al., 2009)
- - - 1z-alkenylglycerophosphocholines [GP0107]	LION:0000036	no	LIPIDMAPS classiciation system	(Fahy et al., 2009)
- - - 1-acyl,2-alkylglycerophosphocholines [GP0108]	LION:0000037	no	LIPIDMAPS classiciation system	(Fahy et al., 2009)
- - glycerophosphoethanolamines [GP02]	LION:0000011	yes	LIPIDMAPS classiciation system	(Fahy et al., 2009)
- - - diacylglycerophosphoethanolamines [GP0201]	LION:0000038	yes	LIPIDMAPS classiciation system	(Fahy et al., 2009)
- - - 1-alkyl,2-acylglycerophosphoethanolamines [GP0202]	LION:0000039	yes	LIPIDMAPS classiciation system	(Fahy et al., 2009)
- - - 1-(1z-alkenyl),2-acylglycerophosphoethanolamines [GP0203]	LION:0000040	yes	LIPIDMAPS classiciation system	(Fahy et al., 2009)
- - - dialkylglycerophosphoethanolamines [GP0204]	LION:0000041	no	LIPIDMAPS classiciation system	(Fahy et al., 2009)
- - - monoacylglycerophosphoethanolamines [GP0205]	LION:0000042	yes	LIPIDMAPS classiciation system	(Fahy et al., 2009)
- - - monoalkylglycerophosphoethanolamines [GP0206]	LION:0000043	no	LIPIDMAPS classiciation system	(Fahy et al., 2009)
- - - 1z-alkenylglycerophosphoethanolamines [GP0207]	LION:0000044	no	LIPIDMAPS classiciation system	(Fahy et al., 2009)
- - - 1-acyl,2-alkylglycerophosphoethanolamines [GP0208]	LION:0000045	no	LIPIDMAPS classiciation system	(Fahy et al., 2009)
- - glycerophosphoinositols [GP06]	LION:0000012	yes	LIPIDMAPS classiciation system	(Fahy et al., 2009)
- - - monoacylglycerophosphoinositols [GP0605]	LION:0000046	yes	LIPIDMAPS classiciation system	(Fahy et al., 2009)
- - - diacylglycerophosphoinositols [GP0601]	LION:0000047	yes	LIPIDMAPS classiciation system	(Fahy et al., 2009)
- - - 1-alkyl,2-acylglycerophosphoinositols [GP0602]	LION:0000048	yes	LIPIDMAPS classiciation system	(Fahy et al., 2009)
- - - 1-(1z-alkenyl),2-acylglycerophosphoinositols [GP0603]	LION:0000049	yes	LIPIDMAPS classiciation system	(Fahy et al., 2009)
- - - dialkylglycerophosphoinositols [GP0604]	LION:0000050	no	LIPIDMAPS classiciation system	(Fahy et al., 2009)
- - - monoalkylglycerophosphoinositols [GP0606]	LION:0000051	no	LIPIDMAPS classiciation system	(Fahy et al., 2009)
- - - 1z-alkenylglycerophosphoinositols [GP0607]	LION:0000052	no	LIPIDMAPS classiciation system	(Fahy et al., 2009)
- - glycerophosphoserines [GP03]	LION:0000013	yes	LIPIDMAPS classiciation system	(Fahy et al., 2009)
- - - diacylglycerophosphoserines [GP0301]	LION:0000053	yes	LIPIDMAPS classiciation system	(Fahy et al., 2009)
- - - 1-alkyl,2-acylglycerophosphoserines [GP0302]	LION:0000054	yes	LIPIDMAPS classiciation system	(Fahy et al., 2009)
- - - 1-(1z-alkenyl),2-acylglycerophosphoserines [GP0303]	LION:0000055	yes	LIPIDMAPS classiciation system	(Fahy et al., 2009)
- - - monoacylglycerophosphoserines [GP0305]	LION:0000056	yes	LIPIDMAPS classiciation system	(Fahy et al., 2009)
- - - monoalkylglycerophosphoserines [GP0306]	LION:0000057	no	LIPIDMAPS classiciation system	(Fahy et al., 2009)
- - - 1z-alkenylglycerophosphoserines [GP0307]	LION:0000058	no	LIPIDMAPS classiciation system	(Fahy et al., 2009)
- - glycerophosphoglycerols [GP04]	LION:0000014	yes	LIPIDMAPS classiciation system	(Fahy et al., 2009)
- - - diacylglycerophosphoglycerols [GP0401]	LION:0000059	yes	LIPIDMAPS classiciation system	(Fahy et al., 2009)
- - - 1-alkyl,2-acylglycerophosphoglycerols [GP0402]	LION:0000060	yes	LIPIDMAPS classiciation system	(Fahy et al., 2009)
- - - 1-(1z-alkenyl),2-acylglycerophosphoglycerols [GP0403]	LION:0000061	yes	LIPIDMAPS classiciation system	(Fahy et al., 2009)
- - - dialkylglycerophosphoglycerols [GP0404]	LION:0000062	no	LIPIDMAPS classiciation system	(Fahy et al., 2009)
- - - monoacylglycerophosphoglycerols [GP0405]	LION:0000063	yes	LIPIDMAPS classiciation system	(Fahy et al., 2009)
- - - monoalkylglycerophosphoglycerols [GP0406]	LION:0000064	no	LIPIDMAPS classiciation system	(Fahy et al., 2009)
- - - 1z-alkenylglycerophosphoglycerols [GP0407]	LION:0000065	no	LIPIDMAPS classiciation system	(Fahy et al., 2009)
- - - diacylglycerophosphomonoradylglycerols [GP0409]	LION:0000066	no	LIPIDMAPS classiciation system	(Fahy et al., 2009)
- - - monoacylglycerophosphomonoradylglycerols [GP0410]	LION:0000067	yes	LIPIDMAPS classiciation system	(Fahy et al., 2009)
- - - 1-acyl,2-alkylglycerophosphoglycerols [GP0411]	LION:0000068	no	LIPIDMAPS classiciation system	(Fahy et al., 2009)
- - glycerophosphoglycerophosphates [GP05]	LION:0000015	no	LIPIDMAPS classiciation system	(Fahy et al., 2009)
- - glycerophosphoinositol monophosphates [GP07]	LION:0000016	no	LIPIDMAPS classiciation system	(Fahy et al., 2009)
- - glycerophosphoinositol bisphosphates [GP08]	LION:0000017	no	LIPIDMAPS classiciation system	(Fahy et al., 2009)
- - glycerophosphoinositol trisphosphates [GP09]	LION:0000018	no	LIPIDMAPS classiciation system	(Fahy et al., 2009)
- - glycerophosphates [GP10]	LION:0000019	yes	LIPIDMAPS classiciation system	(Fahy et al., 2009)
- - - diacylglycerophosphates [GP1001]	LION:0000069	yes	LIPIDMAPS classiciation system	(Fahy et al., 2009)
- - - 1-alkyl,2-acylglycerophosphates [GP1002]	LION:0000070	yes	LIPIDMAPS classiciation system	(Fahy et al., 2009)
- - - 1-(1z-alkenyl),2-acylglycerophosphates [GP1003]	LION:0000071	yes	LIPIDMAPS classiciation system	(Fahy et al., 2009)
- - - monoacylglycerophosphates [GP1005]	LION:0000072	yes	LIPIDMAPS classiciation system	(Fahy et al., 2009)
- - - monoalkylglycerophosphates [GP1006]	LION:0000073	no	LIPIDMAPS classiciation system	(Fahy et al., 2009)
- - - 1z-alkenylglycerophosphates [GP1007]	LION:0000074	no	LIPIDMAPS classiciation system	(Fahy et al., 2009)
- - glyceropyrophosphates [GP11]	LION:0000020	no	LIPIDMAPS classiciation system	(Fahy et al., 2009)
- - glycerophosphoglycerophosphoglycerols [GP12]	LION:0000021	yes	LIPIDMAPS classiciation system	(Fahy et al., 2009)
- - - diacylglycerophosphoglycerophosphodiradylglycerols [GP1201]	LION:0000728	yes	LIPIDMAPS classiciation system	(Fahy et al., 2009)
- - - diacylglycerophosphoglycerophosphomonoradylglycerols [GP1202]	LION:0000940	no	LIPIDMAPS classiciation system	(Fahy et al., 2009)
- - - 1-alkyl,2-acylglycerophosphoglycerophosphodiradylglycerols [GP1203]	LION:0000941	no	LIPIDMAPS classiciation system	(Fahy et al., 2009)
- - - 1-alkyl,2-acylglycerophosphoglycerophosphomonoradylglycerols [GP1204]	LION:0000942	no	LIPIDMAPS classiciation system	(Fahy et al., 2009)
- - - 1-(1z-alkenyl),2-acylglycerophosphoglycerophosphodiradylglycerols [GP1205]	LION:0000943	no	LIPIDMAPS classiciation system	(Fahy et al., 2009)
- - - 1-(1z-alkenyl),2-acylglycerophosphoglycerophosphomonoradylglycerols [GP1206]	LION:0000944	no	LIPIDMAPS classiciation system	(Fahy et al., 2009)
- - - dialkylglycerophosphoglycerophosphodiradylglycerols [GP1212]	LION:0000945	no	LIPIDMAPS classiciation system	(Fahy et al., 2009)
- - - dialkylglycerophosphoglycerophosphomonoradylglycerols [GP1213]	LION:0000946	no	LIPIDMAPS classiciation system	(Fahy et al., 2009)
- - - monoacylglycerophosphoglycerophosphomonoradylglycerols [GP1207]	LION:0000947	no	LIPIDMAPS classiciation system	(Fahy et al., 2009)
- - - monoalkylglycerophosphoglycerophosphodiradylglycerols [GP1208]	LION:0000948	no	LIPIDMAPS classiciation system	(Fahy et al., 2009)
- - - monoalkylglycerophosphoglycerophosphomonoradylglycerols [GP1209]	LION:0000949	no	LIPIDMAPS classiciation system	(Fahy et al., 2009)
- - - 1z-alkenylglycerophosphoglycerophosphodiradylglycerols [GP1210]	LION:0000950	no	LIPIDMAPS classiciation system	(Fahy et al., 2009)
- - - 1z-alkenylglycerophosphoglycerophosphomonoradylglycerols [GP1211]	LION:0000951	no	LIPIDMAPS classiciation system	(Fahy et al., 2009)
- - cdp-glycerols [GP13]	LION:0000022	no	LIPIDMAPS classiciation system	(Fahy et al., 2009)
- - glycosylglycerophospholipids [GP14]	LION:0000023	no	LIPIDMAPS classiciation system	(Fahy et al., 2009)
- - glycerophosphoinositolglycans [GP15]	LION:0000024	no	LIPIDMAPS classiciation system	(Fahy et al., 2009)
- - glycerophosphonocholines [GP16]	LION:0000025	no	LIPIDMAPS classiciation system	(Fahy et al., 2009)
- - glycerophosphonoethanolamines [GP17]	LION:0000026	no	LIPIDMAPS classiciation system	(Fahy et al., 2009)
- - di-glycerol tetraether phospholipids (caldarchaeols) [GP18]	LION:0000027	no	LIPIDMAPS classiciation system	(Fahy et al., 2009)
- - glycerol-nonitol tetraether phospholipids [GP19]	LION:0000028	no	LIPIDMAPS classiciation system	(Fahy et al., 2009)
- - oxidized glycerophospholipids [GP20]	LION:0000029	no	LIPIDMAPS classiciation system	(Fahy et al., 2009)
- - lysoglycerophospholipids	LION:0000599	yes	additional classification branch, all lipid structures of classes starting with 'monoacylglycerophospho...'	inferred from species name
- - - monoacylglycerophosphocholines [GP0105]	LION:0000034	yes	LIPIDMAPS classiciation system	(Fahy et al., 2009)
- - - monoacylglycerophosphoethanolamines [GP0205]	LION:0000042	yes	LIPIDMAPS classiciation system	(Fahy et al., 2009)
- - - monoacylglycerophosphoinositols [GP0605]	LION:0000046	yes	LIPIDMAPS classiciation system	(Fahy et al., 2009)
- - - monoacylglycerophosphoserines [GP0305]	LION:0000056	yes	LIPIDMAPS classiciation system	(Fahy et al., 2009)
- - - monoacylglycerophosphoglycerols [GP0405]	LION:0000063	yes	LIPIDMAPS classiciation system	(Fahy et al., 2009)
- - - monoacylglycerophosphates [GP1005]	LION:0000072	yes	LIPIDMAPS classiciation system	(Fahy et al., 2009)
- sphingolipids [SP]	LION:0000004	yes	LIPIDMAPS classiciation system	(Fahy et al., 2009)
- - other sphingolipids [SP00]	LION:0000075	no	LIPIDMAPS classiciation system	(Fahy et al., 2009)
- - sphingoid bases [SP01]	LION:0000076	no	LIPIDMAPS classiciation system	(Fahy et al., 2009)
- - ceramides [SP02]	LION:0000077	yes	LIPIDMAPS classiciation system	(Fahy et al., 2009)
- - phosphosphingolipids [SP03]	LION:0000078	yes	LIPIDMAPS classiciation system	(Fahy et al., 2009)
- - - ceramide phosphocholines (sphingomyelins) [SP0301]	LION:0000084	yes	LIPIDMAPS classiciation system	(Fahy et al., 2009)
- - - ceramide phosphoethanolamines [SP0302]	LION:0000085	no	LIPIDMAPS classiciation system	(Fahy et al., 2009)
- - - ceramide phosphoinositols [SP0303]	LION:0000086	no	LIPIDMAPS classiciation system	(Fahy et al., 2009)
- - phosphonosphingolipids [SP04]	LION:0000079	no	LIPIDMAPS classiciation system	(Fahy et al., 2009)
- - neutral glycosphingolipids [SP05]	LION:0000080	yes	LIPIDMAPS classiciation system	(Fahy et al., 2009)
- - - other neutral glycosphingolipids [SP0500]	LION:0000452	no	LIPIDMAPS classiciation system	(Fahy et al., 2009)
- - - simple glc series [SP0501]	LION:0000453	yes	LIPIDMAPS classiciation system	(Fahy et al., 2009)
- - - galnacbeta1-3galalpha1-4galbeta1-4glc- (globo series) [SP0502]	LION:0000454	no	LIPIDMAPS classiciation system	(Fahy et al., 2009)
- - - galnacbeta1-4galbeta1-4glc- (ganglio series) [SP0503]	LION:0000455	no	LIPIDMAPS classiciation system	(Fahy et al., 2009)
- - - galbeta1-3glcnacbeta1-3galbeta1-4glc- (lacto series) [SP0504]	LION:0000456	no	LIPIDMAPS classiciation system	(Fahy et al., 2009)
- - - galbeta1-4glcnacbeta1-3galbeta1-4glc- (neolacto series) [SP0505]	LION:0000457	no	LIPIDMAPS classiciation system	(Fahy et al., 2009)
- - - galnacbeta1-3galalpha1-3galbeta1-4glc- (isoglobo series) [SP0506]	LION:0000458	no	LIPIDMAPS classiciation system	(Fahy et al., 2009)
- - - glcnacbeta1-2manalpha1-3manbeta1-4glc- (mollu series) [SP0507]	LION:0000459	no	LIPIDMAPS classiciation system	(Fahy et al., 2009)
- - - galnacbeta1-4glcnacbeta1-3manbeta1-4glc- (arthro series) [SP0508]	LION:0000460	no	LIPIDMAPS classiciation system	(Fahy et al., 2009)
- - - gal- (gala series) [SP0509]	LION:0000461	no	LIPIDMAPS classiciation system	(Fahy et al., 2009)
- - acidic glycosphingolipids [SP06]	LION:0000081	yes	LIPIDMAPS classiciation system	(Fahy et al., 2009)
- - - gangliosides [SP0601]	LION:0000087	no	LIPIDMAPS classiciation system	(Fahy et al., 2009)
- - - sulfoglycosphingolipids (sulfatides) [SP0602]	LION:0000088	yes	LIPIDMAPS classiciation system	(Fahy et al., 2009)
- - - glucuronosphingolipids [SP0603]	LION:0000089	no	LIPIDMAPS classiciation system	(Fahy et al., 2009)
- - - phosphoglycosphingolipids [SP0604]	LION:0000090	no	LIPIDMAPS classiciation system	(Fahy et al., 2009)
- - basic glycosphingolipids [SP07]	LION:0000082	no	LIPIDMAPS classiciation system	(Fahy et al., 2009)
- - amphoteric glycosphingolipids [SP08]	LION:0000083	no	LIPIDMAPS classiciation system	(Fahy et al., 2009)
- sterol lipids [ST]	LION:0000005	yes	LIPIDMAPS classiciation system	(Fahy et al., 2009)
- - other sterol lipids [ST00]	LION:0000556	no	LIPIDMAPS classiciation system	(Fahy et al., 2009)
- - sterols [ST01]	LION:0000557	yes	LIPIDMAPS classiciation system	(Fahy et al., 2009)
- - - cholesterol and derivatives [ST0101]	LION:0000562	yes	LIPIDMAPS classiciation system	(Fahy et al., 2009)
- - - steryl esters [ST0102]	LION:0000563	yes	LIPIDMAPS classiciation system	(Fahy et al., 2009)
- - - ergosterols and c24-methyl derivatives [ST0103]	LION:0000564	no	LIPIDMAPS classiciation system	(Fahy et al., 2009)
- - - stigmasterols and c24-ethyl derivatives [ST0104]	LION:0000565	no	LIPIDMAPS classiciation system	(Fahy et al., 2009)
- - - c24-propyl sterols and derivatives [ST0105]	LION:0000566	no	LIPIDMAPS classiciation system	(Fahy et al., 2009)
- - - gorgosterols and derivatives [ST0106]	LION:0000567	no	LIPIDMAPS classiciation system	(Fahy et al., 2009)
- - - furostanols and derivatives [ST0107]	LION:0000568	no	LIPIDMAPS classiciation system	(Fahy et al., 2009)
- - - spirostanols and derivatives [ST0108]	LION:0000569	no	LIPIDMAPS classiciation system	(Fahy et al., 2009)
- - - furospirostanols and derivatives [ST0109]	LION:0000570	no	LIPIDMAPS classiciation system	(Fahy et al., 2009)
- - - cycloartanols and derivatives [ST0110]	LION:0000571	no	LIPIDMAPS classiciation system	(Fahy et al., 2009)
- - - calysterols and cyclopropyl sidechain derivatives [ST0111]	LION:0000572	no	LIPIDMAPS classiciation system	(Fahy et al., 2009)
- - - cardanolides and derivatives [ST0112]	LION:0000573	no	LIPIDMAPS classiciation system	(Fahy et al., 2009)
- - - bufanolides and derivatives [ST0113]	LION:0000574	no	LIPIDMAPS classiciation system	(Fahy et al., 2009)
- - - brassinolides and derivatives [ST0114]	LION:0000575	no	LIPIDMAPS classiciation system	(Fahy et al., 2009)
- - - solanidines and alkaloid derivatives [ST0115]	LION:0000576	no	LIPIDMAPS classiciation system	(Fahy et al., 2009)
- - - withanolides and derivatives [ST0116]	LION:0000577	no	LIPIDMAPS classiciation system	(Fahy et al., 2009)
- - steroids [ST02]	LION:0000558	no	LIPIDMAPS classiciation system	(Fahy et al., 2009)
- - secosteroids [ST03]	LION:0000559	no	LIPIDMAPS classiciation system	(Fahy et al., 2009)
- - bile acids and derivatives [ST04]	LION:0000560	no	LIPIDMAPS classiciation system	(Fahy et al., 2009)
- - steroid conjugates [ST05]	LION:0000561	no	LIPIDMAPS classiciation system	(Fahy et al., 2009)
- prenol lipids [PR]	LION:0000006	no	LIPIDMAPS classiciation system	(Fahy et al., 2009)
- - isoprenoids [PR01]	LION:0012012	no	LIPIDMAPS classiciation system	(Fahy et al., 2009)
- - - C5 isoprenoids (hemiterpenes) [PR0101]	LION:0012013	no	LIPIDMAPS classiciation system	(Fahy et al., 2009)
- - - C10 isoprenoids (monoterpenes) [PR0102]	LION:0012014	no	LIPIDMAPS classiciation system	(Fahy et al., 2009)
- - - C15 isoprenoids (sesquiterpenes) [PR0103]	LION:0012015	no	LIPIDMAPS classiciation system	(Fahy et al., 2009)
- - - C20 isoprenoids (diterpenes) [PR0104]	LION:0012016	no	LIPIDMAPS classiciation system	(Fahy et al., 2009)
- - - C25 isoprenoids (sesterterpenes) [PR0105]	LION:0012019	no	LIPIDMAPS classiciation system	(Fahy et al., 2009)
- - - C30 isoprenoids (triterpenes) [PR0106]	LION:0012020	no	LIPIDMAPS classiciation system	(Fahy et al., 2009)
- - - C40 isoprenoids (tetraterpenes) [PR0107]	LION:0012021	no	LIPIDMAPS classiciation system	(Fahy et al., 2009)
- - - polyterpenes [PR0108]	LION:0012022	no	LIPIDMAPS classiciation system	(Fahy et al., 2009)
- - - retinoids [PR0109]	LION:0012023	yes	LIPIDMAPS classiciation system	(Fahy et al., 2009)
- - quinones and hydroquinones [PR02]	LION:0012024	no	LIPIDMAPS classiciation system	(Fahy et al., 2009)
- - - ubiquinones [PR0201]	LION:0012025	no	LIPIDMAPS classiciation system	(Fahy et al., 2009)
- - - vitamin E [PR0202]	LION:0012026	no	LIPIDMAPS classiciation system	(Fahy et al., 2009)
- - - vitamin K [PR0203]	LION:0012027	no	LIPIDMAPS classiciation system	(Fahy et al., 2009)
- - polyprenols [PR03]	LION:0012028	no	LIPIDMAPS classiciation system	(Fahy et al., 2009)
- - - bactoprenols [PR0301]	LION:0012029	no	LIPIDMAPS classiciation system	(Fahy et al., 2009)
- - - bactoprenol monophosphates [PR0302]	LION:0012030	no	LIPIDMAPS classiciation system	(Fahy et al., 2009)
- - - bactoprenol diphosphates [PR0303]	LION:0012035	no	LIPIDMAPS classiciation system	(Fahy et al., 2009)
- - - phytoprenols [PR0304]	LION:0012036	no	LIPIDMAPS classiciation system	(Fahy et al., 2009)
- - - phytoprenol monophosphates [PR0305]	LION:0012037	no	LIPIDMAPS classiciation system	(Fahy et al., 2009)
- - - phytoprenol diphosphates [PR0306]	LION:0012038	no	LIPIDMAPS classiciation system	(Fahy et al., 2009)
- - - dolichols [PR0307]	LION:0012039	no	LIPIDMAPS classiciation system	(Fahy et al., 2009)
- - - dolichol monophosphates [PR0308]	LION:0012040	no	LIPIDMAPS classiciation system	(Fahy et al., 2009)
- - - dolichol diphosphates [PR0309]	LION:0012041	no	LIPIDMAPS classiciation system	(Fahy et al., 2009)
- - hopanoids [PR04]	LION:0012042	no	LIPIDMAPS classiciation system	(Fahy et al., 2009)
- - other prenol lipids [PR00]	LION:0012043	no	LIPIDMAPS classiciation system	(Fahy et al., 2009)
- saccharolipids [SL]	LION:0000007	no	LIPIDMAPS classiciation system	(Fahy et al., 2009)
- polyketides [PK]	LION:0000008	no	LIPIDMAPS classiciation system	(Fahy et al., 2009)
physical or chemical properties	CAT:0000091	yes	branch containing terms related to physical or chemical properties	see subsections
- contains fatty acid	CAT:0000100	yes	all lipid structures containing specific fatty acids	inferred from species name
- - C12:0	LION:0000254	yes	all lipid structures containing C12:0 fatty acid	inferred from species name
- - C14:0	LION:0000259	yes	all lipid structures containing C14:0 fatty acid	inferred from species name
- - C14:1	LION:0000462	yes	all lipid structures containing C14:1 fatty acid	inferred from species name
- - C16:0	LION:0002882	yes	all lipid structures containing C16:0 fatty acid	inferred from species name
- - C16:1	LION:0002900	yes	all lipid structures containing C16:1 fatty acid	inferred from species name
- - C18:0	LION:0002921	yes	all lipid structures containing C18:0 fatty acid	inferred from species name
- - C18:1	LION:0002922	yes	all lipid structures containing C18:1 fatty acid	inferred from species name
- - C18:2	LION:0002923	yes	all lipid structures containing C18:2 fatty acid	inferred from species name
- - C18:3	LION:0002924	yes	all lipid structures containing C18:3 fatty acid	inferred from species name
- - C20:0	LION:0002925	yes	all lipid structures containing C20:0 fatty acid	inferred from species name
- - C20:1	LION:0002926	yes	all lipid structures containing C20:1 fatty acid	inferred from species name
- - C20:2	LION:0002927	yes	all lipid structures containing C20:2 fatty acid	inferred from species name
- - C20:3	LION:0002928	yes	all lipid structures containing C20:3 fatty acid	inferred from species name
- - C20:4	LION:0002929	yes	all lipid structures containing C20:4 fatty acid	inferred from species name
- - C20:5	LION:0002930	yes	all lipid structures containing C20:5 fatty acid	inferred from species name
- - C22:0	LION:0002931	yes	all lipid structures containing C22:0 fatty acid	inferred from species name
- - C22:1	LION:0002932	yes	all lipid structures containing C22:1 fatty acid	inferred from species name
- - C22:2	LION:0002933	yes	all lipid structures containing C22:2 fatty acid	inferred from species name
- - C22:3	LION:0002934	yes	all lipid structures containing C22:3 fatty acid	inferred from species name
- - C22:4	LION:0002935	yes	all lipid structures containing C22:4 fatty acid	inferred from species name
- - C22:5	LION:0002936	yes	all lipid structures containing C22:5 fatty acid	inferred from species name
- - C22:6	LION:0002937	yes	all lipid structures containing C22:6 fatty acid	inferred from species name
- - C24:0	LION:0002938	yes	all lipid structures containing C24:0 fatty acid	inferred from species name
- - C24:1	LION:0002939	yes	all lipid structures containing C24:1 fatty acid	inferred from species name
- - C24:2	LION:0002940	yes	all lipid structures containing C24:2 fatty acid	inferred from species name
- - C24:3	LION:0002941	yes	all lipid structures containing C24:3 fatty acid	inferred from species name
- - C24:4	LION:0002942	yes	all lipid structures containing C24:4 fatty acid	inferred from species name
- - C24:5	LION:0002943	yes	all lipid structures containing C24:5 fatty acid	inferred from species name
- - C24:6	LION:0002944	yes	all lipid structures containing C24:6 fatty acid	inferred from species name
- - C26:0	LION:0002979	yes	all lipid structures containing C26:0 fatty acid	inferred from species name
- - C26:1	LION:0002981	yes	all lipid structures containing C26:1 fatty acid	inferred from species name
- - C26:2	LION:0002982	yes	all lipid structures containing C26:2 fatty acid	inferred from species name
- - C26:3	LION:0002983	yes	all lipid structures containing C26:3 fatty acid	inferred from species name
- - C26:4	LION:0002984	yes	all lipid structures containing C26:4 fatty acid	inferred from species name
- - C26:5	LION:0002985	yes	all lipid structures containing C26:5 fatty acid	inferred from species name
- - C26:6	LION:0002986	yes	all lipid structures containing C26:6 fatty acid	inferred from species name
- - C26:7	LION:0002987	yes	all lipid structures containing C26:7 fatty acid	inferred from species name
- - d18:1 (sphingosine)	LION:0080947	yes	all lipid structures containing sphingosine	inferred from species name
- - d18:0 (dihydrosphingosine)	LION:0080948	yes	all lipid structures containing dihydrosphingosine	inferred from species name
- type by bond	CAT:0000123	yes	all lipid structures by fatty acid linkage, inferred from species name	inferred from species name
- - contains ether-bond	LION:0000467	yes	all lipid structures containing at least one ether-linked fatty acid (all '1-alkyl,2-acyl...' structures)	inferred from species name
- - contains vinyl ether bond (plasmalogen)	LION:0001734	yes	all lipid structures containing at least one vinyl ether-linked fatty acid (all '1-(1z-alkenyl),2-acyl...' structures)	inferred from species name
- charge headgroup	CAT:0000092	yes	net charge headgroup at physiological pH, based on class-level of SwissLipids database	(Aimo et al., 2015)
- - headgroup with negative charge	LION:0000093	yes	lipid classes with net charge <0	(Aimo et al., 2015)
- - headgroup with neutral charge	LION:0000094	yes	lipid classes with net charge 0, excluding zwitter ions	(Aimo et al., 2015)
- - headgroup with positive charge / zwitter-ion	LION:0000095	yes	lipid classes with net charge ≥0, including zwitter ions	(Aimo et al., 2015)
- lateral diffusion	CAT:0080950	yes	lipid structures by lateral diffusion (diffL)	(Wassenaar et al., 2015)
- - average lateral diffusion	LION:0080978	yes	described in method section (lipids with 0.0685 10-5cm2s-1 < diffL < 0.0795 10-5cm2s-1)	(Wassenaar et al., 2015)
- - below average lateral diffusion	LION:0080981	yes	lipids with 'low' and 'very low' lateral diffusion	(Wassenaar et al., 2015)
- - - very low lateral diffusion	LION:0080976	yes	described in method section (lipids with diffL < 0.0582 10-5cm2s-1)	(Wassenaar et al., 2015)
- - - low lateral diffusion	LION:0080977	yes	described in method section (lipids with 0.0582 10-5cm2s-1 < dL < 0.0685 10-5cm2s-1)	(Wassenaar et al., 2015)
- - above average lateral diffusion	LION:0080982	yes	lipids with 'high' and 'very high' lateral diffusion	(Wassenaar et al., 2015)
- - - high lateral diffusion	LION:0080979	yes	described in method section (lipids with 0.0795 10-5cm2s-1 < diffL < 0.0926 10-5cm2s-1)	(Wassenaar et al., 2015)
- - - very high lateral diffusion	LION:0080980	yes	described in method section (lipids with diffL > 0.0926 10-5cm2s-1)	(Wassenaar et al., 2015)
- bilayer thickness	CAT:0080951	yes	lipid structures by bilayer thickness (dBL)	(Wassenaar et al., 2015)
- - average bilayer thickness	LION:0080970	yes	described in method section (lipids with 3.8 nm < dBL < 4 nm)	(Wassenaar et al., 2015)
- - below average bilayer thickness	LION:0080973	yes	lipids with 'low' and 'very low' bilayer thickness	(Wassenaar et al., 2015)
- - - very low bilayer thickness	LION:0080968	yes	described in method section (lipids with dBL < 3.61 nm)	(Wassenaar et al., 2015)
- - - low bilayer thickness	LION:0080969	yes	described in method section (lipids with 3.61 nm < dBL < 3.8 nm)	(Wassenaar et al., 2015)
- - above average bilayer thickness	LION:0080974	yes	lipids with 'high' and 'very high' bilayer thickness	(Wassenaar et al., 2015)
- - - high bilayer thickness	LION:0080971	yes	described in method section (lipids with 4 nm < dBL < 4.25 nm)	(Wassenaar et al., 2015)
- - - very high bilayer thickness	LION:0080972	yes	described in method section (lipids with dBL > 4.25 nm)	(Wassenaar et al., 2015)
- intrinsic curvature	CAT:0000463	yes	lipid structures by intrinsic curvature	(de Kroon et al., 2013; Thiam et al., 2013)
- - negative intrinsic curvature	LION:0000464	yes	lipid classes with negative intrinsic curvature	(de Kroon et al., 2013; Thiam et al., 2013)
- - neutral intrinsic curvature	LION:0000465	yes	lipid classes with neutral intrinsic curvature	(de Kroon et al., 2013; Thiam et al., 2013)
- - positive intrinsic curvature	LION:0000466	yes	lipid classes with positive intrinsic curvature	(de Kroon et al., 2013; Thiam et al., 2013)
- chain-melting transition temperature	CAT:0001734	yes	lipid structures by transition temperature (Tm)	(Marsh, 2010)
- - average transition temperature	LION:0001737	yes	described in method section (lipids with -11.6 °C < Tm < 23.8 °C)	(Marsh, 2010)
- - above average transition temperature	LION:0001740	yes	lipids with 'high' and 'very high' transition temperature	(Marsh, 2010)
- - - high transition temperature	LION:0001738	yes	described in method section (lipids with 23.8 °C < Tm < 55.6 °C)	(Marsh, 2010)
- - - very high transition temperature	LION:0001739	yes	described in method section (lipids with Tm > 55.6 °C)	(Marsh, 2010)
- - below average transition temperature	LION:0001741	yes	lipids with 'low' and 'very low' transition temperature	(Marsh, 2010)
- - - very low transition temperature	LION:0001735	yes	described in method section (lipids with Tm < -55.8 °C)	(Marsh, 2010)
- - - low transition temperature	LION:0001736	yes	described in method section (lipids with -55.8 °C < Tm < -11.6 °C)	(Marsh, 2010)
- fatty acid unsaturation	CAT:0002945	yes	fatty acids of lipid structures by number of double bonds	inferred from species name
- - fatty acid with less than 2 double bonds	LION:0002966	yes	lipid structures containing at least one fatty acid with <2 double bonds	inferred from species name
- - - fatty acid with 0 double bonds	LION:0002968	yes	lipid structures containing at least one fatty acid with 0 double bonds	inferred from species name
- - - fatty acid with 1 double bond	LION:0002969	yes	lipid structures containing at least one fatty acid with 1 double bonds	inferred from species name
- - fatty acid with 2 or more double bonds	LION:0002967	yes	lipid structures containing at least one fatty acid with ≥2 double bonds	inferred from species name
- - - fatty acid with 2 double bonds	LION:0002970	yes	lipid structures containing at least one fatty acid with 2 double bonds	inferred from species name
- - - fatty acid with more than 3 double bonds	LION:0002976	yes	lipid structures containing at least one fatty acid with >3 double bonds	inferred from species name
- - - - fatty acid with 3-5 double bonds	LION:0002977	yes	lipid structures containing at least one fatty acid with 3-5 double bonds	inferred from species name
- - - - - fatty acid with 3 double bonds	LION:0002971	yes	lipid structures containing at least one fatty acid with 3 double bonds	inferred from species name
- - - - - fatty acid with 4 double bonds	LION:0002972	yes	lipid structures containing at least one fatty acid with 4 double bonds	inferred from species name
- - - - - fatty acid with 5 double bonds	LION:0002973	yes	lipid structures containing at least one fatty acid with 5 double bonds	inferred from species name
- - - fatty acid with more than 5 double bonds	LION:0002978	yes	lipid structures containing at least one fatty acid with >5 double bonds	inferred from species name
- - - - fatty acid with 6 double bonds	LION:0002974	yes	lipid structures containing at least one fatty acid with 6 double bonds	inferred from species name
- - - - fatty acid with 7 double bonds	LION:0002975	yes	lipid structures containing at least one fatty acid with 7 double bonds	inferred from species name
- fatty acid chain length	CAT:0002946	yes	fatty acids of lipid structures by number of carbon-atoms	inferred from species name
- - fatty acid with 18 carbons or less	LION:0000100	yes	lipid structures containing at least one fatty acid with <18 carbon atoms	inferred from species name
- - - fatty acid with less than 13 carbons	LION:0002946	yes	lipid structures containing at least one fatty acid with <13 carbon atoms	inferred from species name
- - - - fatty acid with 12 carbons	LION:0002980	yes	lipid structures containing at least one fatty acid with 12 carbon atoms	inferred from species name
- - - fatty acid with 13-15 carbons	LION:0002947	yes	lipid structures containing at least one fatty acid with 13-15 carbon atoms	inferred from species name
- - - - fatty acid with 13 carbons	LION:0002952	yes	lipid structures containing at least one fatty acid with 13 carbon atoms	inferred from species name
- - - - fatty acid with 14 carbons	LION:0002953	yes	lipid structures containing at least one fatty acid with 14 carbon atoms	inferred from species name
- - - - fatty acid with 15 carbons	LION:0002954	yes	lipid structures containing at least one fatty acid with 15 carbon atoms	inferred from species name
- - - fatty acid with 16-18 carbons	LION:0002948	yes	lipid structures containing at least one fatty acid with 16-18 carbon atoms	inferred from species name
- - - - fatty acid with 16 carbons	LION:0002955	yes	lipid structures containing at least one fatty acid with 16 carbon atoms	inferred from species name
- - - - fatty acid with 17 carbons	LION:0002956	yes	lipid structures containing at least one fatty acid with 17 carbon atoms	inferred from species name
- - - - fatty acid with 18 carbons	LION:0002957	yes	lipid structures containing at least one fatty acid with 18 carbon atoms	inferred from species name
- - fatty acid with more than 18 carbons	LION:0002945	yes	lipid structures containing at least one fatty acid with >18 carbon atoms	inferred from species name
- - - fatty acid with 19-21 carbons	LION:0002949	yes	lipid structures containing at least one fatty acid with 19-21 carbon atoms	inferred from species name
- - - - fatty acids with 19 carbons	LION:0002958	yes	lipid structures containing at least one fatty acid with 19 carbon atoms	inferred from species name
- - - - fatty acid with 20 carbons	LION:0002959	yes	lipid structures containing at least one fatty acid with 20 carbon atoms	inferred from species name
- - - - fatty acid with 21 carbons	LION:0002960	yes	lipid structures containing at least one fatty acid with 21 carbon atoms	inferred from species name
- - - fatty acid with 22-24 carbons	LION:0002950	yes	lipid structures containing at least one fatty acid with 22-24 carbon atoms	inferred from species name
- - - - fatty acid with 22 carbons	LION:0002961	yes	lipid structures containing at least one fatty acid with 22 carbon atoms	inferred from species name
- - - - fatty acid with 23 carbons	LION:0002962	yes	lipid structures containing at least one fatty acid with 23 carbon atoms	inferred from species name
- - - - fatty acid with 24 carbons	LION:0002963	yes	lipid structures containing at least one fatty acid with 24 carbon atoms	inferred from species name
- - - fatty acid with more than 24 carbons	LION:0002951	yes	lipid structures containing at least one fatty acid with >24 carbon atoms	inferred from species name
- - - - fatty acid with 25 carbons	LION:0002964	yes	lipid structures containing at least one fatty acid with 25 carbon atoms	inferred from species name
- - - - fatty acid with 26 carbons	LION:0002965	yes	lipid structures containing at least one fatty acid with 26 carbon atoms	inferred from species name
cellular component	CAT:0012008	yes	predominant organellar localization of lipid classes	see subsections
- nucleus	LION:0012079	no	lipid classes overrepresented in nuclei	currently no data available
- endoplasmic reticulum (ER)	LION:0012080	yes	lipid classes overrepresented in endoplasmic reticulum	(Holthuis and Menon, 2014; van Meer et al., 2008)
- mitochondrion	LION:0012081	yes	lipid classes overrepresented in mitochondria	(Holthuis and Menon, 2014; van Meer et al., 2008)
- plasma membrane	LION:0012082	yes	lipid classes overrepresented in plasma membrane	(Holthuis and Menon, 2014; van Meer et al., 2008)
- chloroplast	LION:0012083	no	lipid classes overrepresented in chloroplast	currently no data available
- lipid droplet	LION:0012084	yes	lipid classes overrepresented in lipid droplets	(Holthuis and Menon, 2014; van Meer et al., 2008; Thiam et al., 2013)
- golgi apparatus	LION:0012085	yes	lipid classes overrepresented in golgi apparatus	(Holthuis and Menon, 2014; van Meer et al., 2008)
- endosome/lysosome	LION:0012086	yes	lipid classes overrepresented in endosome/lysosome	(Holthuis and Menon, 2014; van Meer et al., 2008)
- peroxisome	LION:0012087	no	lipid classes overrepresented in peroxisomes	currently no data available
function	CAT:0012007	yes	lipid classes by function	see subsections
- lipid-mediated signalling	LION:0012009	yes	lipid classes implicated in signalling	(Holthuis and Menon, 2014; van Meer et al., 2008)
- membrane component	LION:0012010	yes	lipid classes found in lipid mono- and bilayers	(Holthuis and Menon, 2014; van Meer et al., 2008)
- lipid storage	LION:0012011	yes	lipid classes associated with lipid droplets	(Holthuis and Menon, 2014; van Meer et al., 2008; Thiam et al., 2013)
