# Supplementary material for: LION/web: a web-based ontology enrichment tool for lipidomic data analysis
Source: Gigascience. 2019 May 29;8(6):giz061. doi: 10.1093/gigascience/giz061 (PMC6541037; doi:10.1093/gigascience/giz061)
Supplement: giz061_Supplemental_Files [file giz061_supplemental_files.zip › Supplemental Data 2.csv]

name	LION
CE(14:0)	LION:0000000
CE(14:1)	LION:0000091
CE(16:0)	LION:0000092
CE(16:1)	LION:0000096
PC(O-12:0/18:2)	LION:0000097
PC(O-14:0/16:0)	LION:0000098
PC(O-12:0/20:5)	LION:0000099
PC(O-14:0/18:3)	LION:0000101
PC(O-16:1/16:1)	LION:0000102
PC(O-14:0/18:2)	LION:0000103
PC(O-16:0/16:1)	LION:0000104
PC(O-14:0/18:1)	LION:0000105
PC(O-16:0/16:0)	LION:0000106
PC(O-12:0/22:6)	LION:0000107
PC(O-14:0/20:5)	LION:0000108
PC(O-12:0/22:5)	LION:0000109
PC(O-14:0/20:4)	LION:0000110
PC(O-16:1/18:2)	LION:0000111
PC(O-16:0/18:3)	LION:0000112
PC(O-16:0/18:2)	LION:0000113
PC(O-16:1/18:1)	LION:0000114
PC(O-16:0/18:1)	LION:0000115
PC(O-16:1/20:5)	LION:0000116
CE(18:0)	LION:0000117
PC(O-14:0/22:6)	LION:0000118
PC(O-16:0/20:4)	LION:0000119
PC(O-18:1/18:2)	LION:0000120
PC(O-16:0/20:3)	LION:0000121
PC(O-18:1/18:1)	LION:0000122
PE(34:3)	LION:0000123
PC(O-16:0/22:6)	LION:0000124
PC(O-18:1/20:5)	LION:0000125
PC(O-18:2/20:4)	LION:0000126
PC(O-16:1/22:5)	LION:0000127
PC(O-18:1/20:4)	LION:0000128
PC(O-16:0/22:5)	LION:0000129
PC(O-18:0/20:5)	LION:0000130
PC(O-18:0/20:4)	LION:0000131
PC(O-16:0/22:4)	LION:0000132
PC(O-18:1/20:3)	LION:0000133
PC(O-16:0/22:3)	LION:0000134
PC(O-18:0/20:3)	LION:0000135
PC(O-16:1/22:2)	LION:0000136
PC(O-18:2/20:1)	LION:0000137
PC(O-16:0/22:2)	LION:0000138
PC(24:4)	LION:0000139
PC(28:0)	LION:0000140
PC(O-30:5)	LION:0000141
PC(O-30:2)	LION:0000142
PC(O-30:0)	LION:0000143
PC(30:6)	LION:0000144
PC(30:2)	LION:0000145
PC(30:1)	LION:0000146
PC(30:0)	LION:0000147
PC(O-32:6)	LION:0000148
PC(O-32:5)	LION:0000149
PC(O-32:3)	LION:0000150
PC(O-32:2)	LION:0000151
PC(O-32:1)	LION:0000152
PC(O-32:0)	LION:0000153
PC(32:6)	LION:0000154
PC(32:5)	LION:0000155
PC(32:3)	LION:0000156
PC(32:2)	LION:0000157
PC(32:1)	LION:0000158
PC(32:0)	LION:0000159
PC(O-34:6)	LION:0000160
PC(O-34:5)	LION:0000161
PC(O-34:4)	LION:0000162
PC(O-34:3)	LION:0000163
PC(O-34:2)	LION:0000164
PC(O-34:1)	LION:0000165
PC(34:7)	LION:0000166
PC(34:6)	LION:0000167
PC(34:4)	LION:0000168
PC(34:3)	LION:0000169
PC(34:2)	LION:0000170
PC(34:1)	LION:0000171
PC(34:0)	LION:0000172
PC(O-36:6)	LION:0000173
PC(O-36:4)	LION:0000174
PC(O-36:3)	LION:0000175
PC(O-36:2)	LION:0000176
PC(36:8)	LION:0000177
PC(36:6)	LION:0000178
PC(36:5)	LION:0000179
PC(36:4)	LION:0000180
PC(36:3)	LION:0000181
PC(36:2)	LION:0000182
PC(36:1)	LION:0000183
PC(36:0)	LION:0000184
PC(O-38:6)	LION:0000185
PC(O-38:5)	LION:0000186
PC(O-38:4)	LION:0000187
PC(O-38:3)	LION:0000188
PC(O-38:2)	LION:0000189
PC(38:7)	LION:0000190
PC(38:6)	LION:0000191
PC(38:5)	LION:0000192
PC(38:4)	LION:0000193
PC(38:3)	LION:0000194
PC(38:2)	LION:0000195
PC(38:1)	LION:0000196
PC(38:0)	LION:0000197
PC(O-40:6)	LION:0000198
PC(O-40:5)	LION:0000199
PC(O-40:4)	LION:0000200
PC(40:8)	LION:0000201
PC(40:7)	LION:0000202
PC(40:6)	LION:0000203
PC(40:5)	LION:0000204
PC(40:4)	LION:0000205
PC(40:3)	LION:0000206
PC(40:2)	LION:0000207
PC(O-42:8)	LION:0000208
PC(42:10)	LION:0000209
PC(42:9)	LION:0000210
PC(42:8)	LION:0000211
PC(42:7)	LION:0000212
PC(42:6)	LION:0000213
PC(42:5)	LION:0000214
PC(42:4)	LION:0000215
PC(42:3)	LION:0000216
PC(42:2)	LION:0000217
PC(O-44:8)	LION:0000218
PC(O-44:7)	LION:0000219
PC(44:11)	LION:0000220
PC(44:10)	LION:0000221
PC(44:9)	LION:0000222
PC(44:8)	LION:0000223
PC(44:7)	LION:0000224
PC(44:5)	LION:0000225
PC(44:4)	LION:0000226
Hex2Cer(32:4)	LION:0000227
Hex2Cer(32:0)	LION:0000228
Hex2Cer(34:1)	LION:0000229
Hex2Cer(34:0)	LION:0000230
Hex2Cer(36:3)	LION:0000231
Hex2Cer(36:2)	LION:0000232
Hex2Cer(36:1)	LION:0000233
Hex2Cer(38:3)	LION:0000234
SHexCer(32:4)	LION:0000235
SHexCer(32:3)	LION:0000236
SHexCer(32:2)	LION:0000237
SHexCer(32:1)	LION:0000238
SHexCer(32:0)	LION:0000239
SHexCer(38:2)	LION:0000240
SHexCer(38:1)	LION:0000241
SHexCer(40:5)	LION:0000242
SHexCer(40:4)	LION:0000243
SHexCer(40:3)	LION:0000244
SHexCer(40:2)	LION:0000245
SHexCer(40:1)	LION:0000246
Cer(32:0)	LION:0000247
PA(30:5)	LION:0000248
PA(30:4)	LION:0000249
PA(32:5)	LION:0000250
PA(32:4)	LION:0000251
PA(32:3)	LION:0000252
PA(32:1)	LION:0000253
PA(34:8)	LION:0000255
PA(34:6)	LION:0000256
PA(34:5)	LION:0000257
PA(34:4)	LION:0000258
PA(36:8)	LION:0000260
PG(32:1)	LION:0000261
PG(32:0)	LION:0000262
PG(34:8)	LION:0000263
PG(34:1)	LION:0000264
PG(36:8)	LION:0000265
PG(36:2)	LION:0000266
PG(38:0)	LION:0000267
PG(O-40:6)	LION:0000268
PG(44:8)	LION:0000269
HexCer(32:4)	LION:0000270
HexCer(32:2)	LION:0000271
HexCer(32:1)	LION:0000272
HexCer(32:0)	LION:0000273
HexCer(34:5)	LION:0000274
HexCer(34:4)	LION:0000275
HexCer(34:3)	LION:0000276
HexCer(34:2)	LION:0000277
HexCer(34:1)	LION:0000278
HexCer(34:0)	LION:0000279
HexCer(36:5)	LION:0000280
HexCer(36:1)	LION:0000281
HexCer(36:0)	LION:0000282
HexCer(38:1)	LION:0000283
HexCer(40:1)	LION:0000284
HexCer(42:7)	LION:0000285
HexCer(42:3)	LION:0000286
HexCer(42:2)	LION:0000287
HexCer(42:1)	LION:0000288
HexCer(42:0)	LION:0000289
HexCer(44:7)	LION:0000290
PI(32:0)	LION:0000291
PI(34:1)	LION:0000292
PI(34:0)	LION:0000293
PI(36:8)	LION:0000294
PI(36:5)	LION:0000295
PI(36:4)	LION:0000296
PI(36:3)	LION:0000297
PI(36:2)	LION:0000298
PI(36:1)	LION:0000299
PI(36:0)	LION:0000300
PI(O-38:5)	LION:0000301
PI(O-38:4)	LION:0000302
PI(38:10)	LION:0000303
PI(38:9)	LION:0000304
PI(38:6)	LION:0000305
PI(38:5)	LION:0000306
PI(38:4)	LION:0000307
PI(38:3)	LION:0000308
PI(38:2)	LION:0000309
PI(38:1)	LION:0000310
PI(38:0)	LION:0000311
PI(O-40:6)	LION:0000312
PI(40:10)	LION:0000313
PI(40:9)	LION:0000314
PI(40:0)	LION:0000315
PI(42:5)	LION:0000316
PI(42:4)	LION:0000317
PI(42:3)	LION:0000318
PI(42:2)	LION:0000319
PE(30:0)	LION:0000320
PE(O-32:2)	LION:0000321
PE(32:8)	LION:0000322
PE(32:2)	LION:0000323
PE(32:1)	LION:0000324
PE(32:0)	LION:0000325
PE(O-34:3)	LION:0000326
PE(O-34:2)	LION:0000327
PE(34:8)	LION:0000328
PE(34:7)	LION:0000329
PE(34:5)	LION:0000330
PE(34:2)	LION:0000331
PE(34:1)	LION:0000332
PE(34:0)	LION:0000333
PE(O-36:6)	LION:0000334
PE(O-36:5)	LION:0000335
PE(O-36:4)	LION:0000336
PE(O-36:3)	LION:0000337
PE(36:9)	LION:0000338
PE(36:8)	LION:0000339
PE(36:5)	LION:0000340
PE(36:4)	LION:0000341
PE(36:3)	LION:0000342
PE(36:2)	LION:0000343
PE(36:1)	LION:0000344
PE(36:0)	LION:0000345
PE(O-38:6)	LION:0000346
PE(O-38:5)	LION:0000347
PE(O-38:4)	LION:0000348
PE(38:10)	LION:0000349
PE(38:6)	LION:0000350
PE(38:5)	LION:0000351
PE(38:4)	LION:0000352
PE(38:3)	LION:0000353
PE(38:2)	LION:0000354
PE(38:1)	LION:0000355
PE(38:0)	LION:0000356
PE(O-40:6)	LION:0000357
PE(O-40:5)	LION:0000358
PE(O-40:4)	LION:0000359
PE(O-42:6)	LION:0000360
PE(44:11)	LION:0000361
PE(50:4)	LION:0000362
PE(50:3)	LION:0000363
PS(32:1)	LION:0000364
PS(32:0)	LION:0000365
PS(34:2)	LION:0000366
PS(34:1)	LION:0000367
PS(36:4)	LION:0000368
PS(36:3)	LION:0000369
PS(36:2)	LION:0000370
PS(36:1)	LION:0000371
PS(38:5)	LION:0000372
PS(38:4)	LION:0000373
PS(38:3)	LION:0000374
PS(38:2)	LION:0000375
PS(40:6)	LION:0000376
PS(40:4)	LION:0000377
PS(40:3)	LION:0000378
PS(40:2)	LION:0000379
PS(40:0)	LION:0000380
PS(42:4)	LION:0000381
PS(42:3)	LION:0000382
PS(42:2)	LION:0000383
PS(44:5)	LION:0000384
PS(44:4)	LION:0000385
PS(44:3)	LION:0000386
PS(44:1)	LION:0000387
PS(46:3)	LION:0000388
SM(32:4)	LION:0000389
SM(32:1)	LION:0000390
SM(32:0)	LION:0000391
SM(34:5)	LION:0000392
SM(34:3)	LION:0000393
SM(34:2)	LION:0000394
SM(34:1)	LION:0000395
SM(34:0)	LION:0000396
SM(36:5)	LION:0000397
SM(36:3)	LION:0000398
SM(36:2)	LION:0000399
SM(36:1)	LION:0000400
SM(36:0)	LION:0000401
SM(38:6)	LION:0000402
SM(38:5)	LION:0000403
SM(38:2)	LION:0000404
SM(38:1)	LION:0000405
SM(38:0)	LION:0000406
SM(40:7)	LION:0000407
SM(40:2)	LION:0000408
SM(40:1)	LION:0000409
SM(40:0)	LION:0000410
SM(42:7)	LION:0000411
SM(42:4)	LION:0000412
SM(42:3)	LION:0000413
SM(42:2)	LION:0000414
SM(42:1)	LION:0000415
SM(42:0)	LION:0000416
SM(44:7)	LION:0000417
SM(44:4)	LION:0000418
SM(44:3)	LION:0000419
SM(44:2)	LION:0000420
SM(44:1)	LION:0000421
SM(44:0)	LION:0000422
BMP(30:4)	LION:0000423
BMP(30:3)	LION:0000424
BMP(32:6)	LION:0000425
BMP(32:4)	LION:0000426
BMP(34:3)	LION:0000427
BMP(34:2)	LION:0000428
BMP(36:9)	LION:0000429
BMP(36:3)	LION:0000430
BMP(38:10)	LION:0000431
BMP(38:7)	LION:0000432
BMP(38:6)	LION:0000433
BMP(38:5)	LION:0000434
BMP(38:4)	LION:0000435
BMP(38:3)	LION:0000436
BMP(38:2)	LION:0000437
BMP(40:7)	LION:0000438
BMP(40:6)	LION:0000439
BMP(40:5)	LION:0000440
BMP(40:4)	LION:0000441
BMP(42:9)	LION:0000442
BMP(44:12)	LION:0000443
BMP(44:11)	LION:0000444
BMP(44:10)	LION:0000445
BMP(44:6)	LION:0000446
BMP(44:5)	LION:0000447
BMP(46:6)	LION:0000448
BMP(46:4)	LION:0000449
BMP(48:11)	LION:0000450
BMP(48:10)	LION:0000451
CE(18:1)	LION:0000463
PC(O-18:1/20:1)	LION:0000468
PC(O-18:2/20:0)	LION:0000469
PC(O-16:1/22:1)	LION:0000470
PC(14:0/0:0)	LION:0000471
PA(30:1)	LION:0000472
PA(30:0)	LION:0000473
PG(38:3)	LION:0000474
PG(38:2)	LION:0000475
PA(32:0)	LION:0000476
PA(34:2)	LION:0000477
PA(34:1)	LION:0000478
PA(34:0)	LION:0000479
PA(36:3)	LION:0000480
PA(36:2)	LION:0000481
PA(36:1)	LION:0000482
PA(36:0)	LION:0000483
PA(38:5)	LION:0000484
PA(38:4)	LION:0000485
PA(38:3)	LION:0000486
PA(38:2)	LION:0000487
PA(38:1)	LION:0000488
PA(40:6)	LION:0000489
PA(40:4)	LION:0000490
PA(40:3)	LION:0000491
PA(40:1)	LION:0000492
PA(40:0)	LION:0000493
PI(40:7)	LION:0000494
PI(40:5)	LION:0000495
PI(40:4)	LION:0000496
PS(34:0)	LION:0000497
PC(O-18:1/22:5)	LION:0000498
PC(O-18:0/22:6)	LION:0000499
PG(34:3)	LION:0000500
PS(36:0)	LION:0000501
PC(O-18:0/22:5)	LION:0000502
PG(34:0)	LION:0000503
PG(36:4)	LION:0000504
PG(36:3)	LION:0000505
PS(38:1)	LION:0000506
PG(36:1)	LION:0000507
PS(40:5)	LION:0000508
PG(38:4)	LION:0000509
PC(O-18:1/22:4)	LION:0000510
PS(40:1)	LION:0000511
PC(40:1)	LION:0000512
PG(40:7)	LION:0000513
PC(42:1)	LION:0000514
PG(40:5)	LION:0000515
PS(42:1)	LION:0000516
PS(42:0)	LION:0000517
PI(34:2)	LION:0000518
PC(O-20:0/20:4)	LION:0000519
PC(O-18:1/22:3)	LION:0000520
PC(O-18:0/22:4)	LION:0000521
PC(O-18:2/22:2)	LION:0000522
PC(O-20:4/22:4)	LION:0000523
PI(40:3)	LION:0000524
7a-hydroxy-cholesterol	LION:0000525
PG(38:1)	LION:0000526
PC(O-20:3/22:5)	LION:0000527
PG(34:2)	LION:0000528
lanosterol	LION:0000529
desmosterol	LION:0000530
PG(40:4)	LION:0000531
PG(40:3)	LION:0000532
PC(O-20:5/22:3)	LION:0000533
25-hydroxy-cholesterol	LION:0000534
PG(38:5)	LION:0000535
PC(O-18:2/24:6)	LION:0000536
7-oxo-cholesterol	LION:0000537
PC(O-22:3/22:5)	LION:0000538
HexCer(44:0)	LION:0000539
PG(40:8)	LION:0000540
cholesterol	LION:0000541
PC(O-22:2/22:6)	LION:0000542
HexCer(44:1)	LION:0000543
7-dehydro-cholesterol	LION:0000544
22R-hydroxy-cholesterol	LION:0000545
PG(40:2)	LION:0000546
24,25-epoxy-cholesterol	LION:0000547
27-hydroxy-cholesterol	LION:0000548
HexCer(38:0)	LION:0000549
HexCer(40:0)	LION:0000550
6a-hydroxy-cholestanol	LION:0000551
HexCer(44:2)	LION:0000552
cholestenone	LION:0000553
PC(O-18:2/26:6)	LION:0000554
4b-hydroxy-cholesterol	LION:0000555
PC(O-18:1/26:6)	LION:0000578
PC(14:1/0:0)	LION:0000579
PC(16:0/0:0)	LION:0000580
PC(16:1/0:0)	LION:0000581
PC(18:0/0:0)	LION:0000582
PC(18:1/0:0)	LION:0000583
PC(18:2/0:0)	LION:0000584
PC(18:3/0:0)	LION:0000585
PC(20:0/0:0)	LION:0000586
PC(20:1/0:0)	LION:0000587
PC(20:2/0:0)	LION:0000588
PC(20:3/0:0)	LION:0000589
PC(20:4/0:0)	LION:0000590
PC(20:5/0:0)	LION:0000591
PC(22:0/0:0)	LION:0000592
PC(22:1/0:0)	LION:0000593
PC(22:2/0:0)	LION:0000594
PC(22:3/0:0)	LION:0000595
PC(22:4/0:0)	LION:0000596
PC(22:5/0:0)	LION:0000597
PC(22:6/0:0)	LION:0000598
oxysterol	LION:0000600
DG(28:0)	LION:0000627
DG(28:1)	LION:0000628
DG(28:2)	LION:0000629
DG(30:0)	LION:0000630
DG(30:1)	LION:0000631
DG(30:2)	LION:0000632
DG(32:0)	LION:0000633
DG(32:1)	LION:0000634
DG(32:2)	LION:0000635
DG(32:3)	LION:0000636
DG(32:4)	LION:0000637
DG(34:0)	LION:0000638
DG(34:1)	LION:0000639
DG(34:2)	LION:0000640
DG(34:3)	LION:0000641
DG(34:4)	LION:0000642
DG(34:5)	LION:0000643
DG(34:6)	LION:0000644
DG(36:0)	LION:0000645
DG(36:1)	LION:0000646
DG(36:2)	LION:0000647
DG(36:3)	LION:0000648
DG(36:4)	LION:0000649
DG(36:5)	LION:0000650
DG(36:6)	LION:0000651
DG(36:7)	LION:0000652
DG(38:0)	LION:0000653
DG(38:1)	LION:0000654
DG(38:2)	LION:0000655
DG(38:3)	LION:0000656
DG(38:4)	LION:0000657
DG(38:5)	LION:0000658
DG(38:6)	LION:0000659
DG(38:7)	LION:0000660
DG(38:8)	LION:0000661
DG(40:0)	LION:0000662
DG(40:1)	LION:0000663
DG(40:10)	LION:0000664
DG(40:2)	LION:0000665
DG(40:3)	LION:0000666
DG(40:4)	LION:0000667
DG(40:5)	LION:0000668
DG(40:6)	LION:0000669
DG(40:7)	LION:0000670
DG(40:8)	LION:0000671
DG(40:9)	LION:0000672
DG(42:0)	LION:0000673
DG(42:1)	LION:0000674
DG(42:10)	LION:0000675
DG(42:11)	LION:0000676
DG(42:2)	LION:0000677
DG(42:3)	LION:0000678
DG(42:4)	LION:0000679
DG(42:5)	LION:0000680
DG(42:6)	LION:0000681
DG(42:7)	LION:0000682
DG(42:8)	LION:0000683
DG(42:9)	LION:0000684
DG(44:0)	LION:0000685
DG(44:1)	LION:0000686
DG(44:10)	LION:0000687
DG(44:11)	LION:0000688
DG(44:12)	LION:0000689
DG(44:2)	LION:0000690
DG(44:3)	LION:0000691
DG(44:4)	LION:0000692
DG(44:5)	LION:0000693
DG(44:6)	LION:0000694
DG(44:7)	LION:0000695
DG(44:8)	LION:0000696
DG(44:9)	LION:0000697
DG(46:0)	LION:0000698
DG(46:1)	LION:0000699
DG(46:10)	LION:0000700
DG(46:11)	LION:0000701
DG(46:12)	LION:0000702
DG(46:13)	LION:0000703
DG(46:2)	LION:0000704
DG(46:3)	LION:0000705
DG(46:4)	LION:0000706
DG(46:5)	LION:0000707
DG(46:6)	LION:0000708
DG(46:7)	LION:0000709
DG(46:8)	LION:0000710
DG(46:9)	LION:0000711
DG(48:0)	LION:0000712
DG(48:1)	LION:0000713
DG(48:10)	LION:0000714
DG(48:11)	LION:0000715
DG(48:12)	LION:0000716
DG(48:13)	LION:0000717
DG(48:14)	LION:0000718
DG(48:2)	LION:0000719
DG(48:3)	LION:0000720
DG(48:4)	LION:0000721
DG(48:5)	LION:0000722
DG(48:6)	LION:0000723
DG(48:7)	LION:0000724
DG(48:8)	LION:0000725
DG(48:9)	LION:0000726
TG(42:0)	LION:0000727
TG(42:1)	LION:0000729
TG(42:2)	LION:0000730
TG(42:3)	LION:0000731
TG(44:0)	LION:0000732
TG(44:1)	LION:0000733
TG(44:2)	LION:0000734
TG(44:3)	LION:0000735
TG(46:0)	LION:0000736
TG(46:1)	LION:0000737
TG(46:2)	LION:0000738
TG(46:3)	LION:0000739
TG(46:4)	LION:0000740
TG(46:5)	LION:0000741
TG(48:0)	LION:0000742
TG(48:1)	LION:0000743
TG(48:2)	LION:0000744
TG(48:3)	LION:0000745
TG(48:4)	LION:0000746
TG(48:5)	LION:0000747
TG(48:6)	LION:0000748
TG(48:7)	LION:0000749
TG(50:0)	LION:0000750
TG(50:1)	LION:0000751
TG(50:2)	LION:0000752
TG(50:3)	LION:0000753
TG(50:4)	LION:0000754
TG(50:5)	LION:0000755
TG(50:6)	LION:0000756
TG(50:7)	LION:0000757
TG(50:8)	LION:0000758
TG(52:0)	LION:0000759
TG(52:1)	LION:0000760
TG(52:2)	LION:0000761
TG(52:3)	LION:0000762
TG(52:4)	LION:0000763
TG(52:5)	LION:0000764
TG(52:6)	LION:0000765
TG(52:7)	LION:0000766
TG(52:8)	LION:0000767
TG(52:9)	LION:0000768
TG(54:0)	LION:0000769
TG(54:1)	LION:0000770
TG(54:10)	LION:0000771
TG(54:11)	LION:0000772
TG(54:2)	LION:0000773
TG(54:3)	LION:0000774
TG(54:4)	LION:0000775
TG(54:5)	LION:0000776
TG(54:6)	LION:0000777
TG(54:7)	LION:0000778
TG(54:8)	LION:0000779
TG(54:9)	LION:0000780
TG(56:0)	LION:0000781
TG(56:1)	LION:0000782
TG(56:10)	LION:0000783
TG(56:11)	LION:0000784
TG(56:2)	LION:0000785
TG(56:3)	LION:0000786
TG(56:4)	LION:0000787
TG(56:5)	LION:0000788
TG(56:6)	LION:0000789
TG(56:7)	LION:0000790
TG(56:8)	LION:0000791
TG(56:9)	LION:0000792
TG(58:0)	LION:0000793
TG(58:1)	LION:0000794
TG(58:10)	LION:0000795
TG(58:11)	LION:0000796
TG(58:12)	LION:0000797
TG(58:13)	LION:0000798
TG(58:2)	LION:0000799
TG(58:3)	LION:0000800
TG(58:4)	LION:0000801
TG(58:5)	LION:0000802
TG(58:6)	LION:0000803
TG(58:7)	LION:0000804
TG(58:8)	LION:0000805
TG(58:9)	LION:0000806
TG(60:0)	LION:0000807
TG(60:1)	LION:0000808
TG(60:10)	LION:0000809
TG(60:11)	LION:0000810
TG(60:12)	LION:0000811
TG(60:13)	LION:0000812
TG(60:14)	LION:0000813
TG(60:15)	LION:0000814
TG(60:2)	LION:0000815
TG(60:3)	LION:0000816
TG(60:4)	LION:0000817
TG(60:5)	LION:0000818
TG(60:6)	LION:0000819
TG(60:7)	LION:0000820
TG(60:8)	LION:0000821
TG(60:9)	LION:0000822
TG(62:0)	LION:0000823
TG(62:1)	LION:0000824
TG(62:10)	LION:0000825
TG(62:11)	LION:0000826
TG(62:12)	LION:0000827
TG(62:13)	LION:0000828
TG(62:14)	LION:0000829
TG(62:15)	LION:0000830
TG(62:16)	LION:0000831
TG(62:2)	LION:0000832
TG(62:3)	LION:0000833
TG(62:4)	LION:0000834
TG(62:5)	LION:0000835
TG(62:6)	LION:0000836
TG(62:7)	LION:0000837
TG(62:8)	LION:0000838
TG(62:9)	LION:0000839
TG(64:0)	LION:0000840
TG(64:1)	LION:0000841
TG(64:10)	LION:0000842
TG(64:11)	LION:0000843
TG(64:12)	LION:0000844
TG(64:13)	LION:0000845
TG(64:14)	LION:0000846
TG(64:15)	LION:0000847
TG(64:16)	LION:0000848
TG(64:17)	LION:0000849
TG(64:2)	LION:0000850
TG(64:3)	LION:0000851
TG(64:4)	LION:0000852
TG(64:5)	LION:0000853
TG(64:6)	LION:0000854
TG(64:7)	LION:0000855
TG(64:8)	LION:0000856
TG(64:9)	LION:0000857
TG(66:0)	LION:0000858
TG(66:1)	LION:0000859
TG(66:10)	LION:0000860
TG(66:11)	LION:0000861
TG(66:12)	LION:0000862
TG(66:13)	LION:0000863
TG(66:14)	LION:0000864
TG(66:15)	LION:0000865
TG(66:16)	LION:0000866
TG(66:17)	LION:0000867
TG(66:18)	LION:0000868
TG(66:2)	LION:0000869
TG(66:3)	LION:0000870
TG(66:4)	LION:0000871
TG(66:5)	LION:0000872
TG(66:6)	LION:0000873
TG(66:7)	LION:0000874
TG(66:8)	LION:0000875
TG(66:9)	LION:0000876
TG(68:0)	LION:0000877
TG(68:1)	LION:0000878
TG(68:10)	LION:0000879
TG(68:11)	LION:0000880
TG(68:12)	LION:0000881
TG(68:13)	LION:0000882
TG(68:14)	LION:0000883
TG(68:15)	LION:0000884
TG(68:16)	LION:0000885
TG(68:17)	LION:0000886
TG(68:18)	LION:0000887
TG(68:19)	LION:0000888
TG(68:2)	LION:0000889
TG(68:3)	LION:0000890
TG(68:4)	LION:0000891
TG(68:5)	LION:0000892
TG(68:6)	LION:0000893
TG(68:7)	LION:0000894
TG(68:8)	LION:0000895
TG(68:9)	LION:0000896
TG(70:0)	LION:0000897
TG(70:1)	LION:0000898
TG(70:10)	LION:0000899
TG(70:11)	LION:0000900
TG(70:12)	LION:0000901
TG(70:13)	LION:0000902
TG(70:14)	LION:0000903
TG(70:15)	LION:0000904
TG(70:16)	LION:0000905
TG(70:17)	LION:0000906
TG(70:18)	LION:0000907
TG(70:19)	LION:0000908
TG(70:2)	LION:0000909
TG(70:20)	LION:0000910
TG(70:3)	LION:0000911
TG(70:4)	LION:0000912
TG(70:5)	LION:0000913
TG(70:6)	LION:0000914
TG(70:7)	LION:0000915
TG(70:8)	LION:0000916
TG(70:9)	LION:0000917
TG(72:0)	LION:0000918
TG(72:1)	LION:0000919
TG(72:10)	LION:0000920
TG(72:11)	LION:0000921
TG(72:12)	LION:0000922
TG(72:13)	LION:0000923
TG(72:14)	LION:0000924
TG(72:15)	LION:0000925
TG(72:16)	LION:0000926
TG(72:17)	LION:0000927
TG(72:18)	LION:0000928
TG(72:19)	LION:0000929
TG(72:2)	LION:0000930
TG(72:20)	LION:0000931
TG(72:21)	LION:0000932
TG(72:3)	LION:0000933
TG(72:4)	LION:0000934
TG(72:5)	LION:0000935
TG(72:6)	LION:0000936
TG(72:7)	LION:0000937
TG(72:8)	LION:0000938
TG(72:9)	LION:0000939
CL(60:2)	LION:0000952
CL(62:1)	LION:0000953
CL(62:2)	LION:0000954
CL(62:3)	LION:0000955
CL(62:4)	LION:0000956
CL(62:5)	LION:0000957
CL(64:1)	LION:0000958
CL(64:2)	LION:0000959
CL(64:3)	LION:0000960
CL(64:4)	LION:0000961
CL(64:5)	LION:0000962
CL(64:6)	LION:0000963
CL(64:7)	LION:0000964
CL(66:1)	LION:0000965
CL(66:2)	LION:0000966
CL(66:3)	LION:0000967
CL(66:4)	LION:0000968
CL(66:5)	LION:0000969
CL(66:6)	LION:0000970
CL(66:7)	LION:0000971
CL(66:8)	LION:0000972
CL(66:9)	LION:0000973
CL(68:0)	LION:0000974
CL(68:1)	LION:0000975
CL(68:10)	LION:0000976
CL(68:2)	LION:0000977
CL(68:3)	LION:0000978
CL(68:4)	LION:0000979
CL(68:5)	LION:0000980
CL(68:6)	LION:0000981
CL(68:7)	LION:0000982
CL(68:8)	LION:0000983
CL(68:9)	LION:0000984
CL(70:0)	LION:0000985
CL(70:1)	LION:0000986
CL(70:10)	LION:0000987
CL(70:11)	LION:0000988
CL(70:12)	LION:0000989
CL(70:2)	LION:0000990
CL(70:3)	LION:0000991
CL(70:4)	LION:0000992
CL(70:5)	LION:0000993
CL(70:6)	LION:0000994
CL(70:7)	LION:0000995
CL(70:8)	LION:0000996
CL(70:9)	LION:0000997
CL(72:0)	LION:0000998
CL(72:1)	LION:0000999
CL(72:10)	LION:0001000
CL(72:11)	LION:0001001
CL(72:12)	LION:0001002
CL(72:13)	LION:0001003
CL(72:2)	LION:0001004
CL(72:3)	LION:0001005
CL(72:4)	LION:0001006
CL(72:5)	LION:0001007
CL(72:6)	LION:0001008
CL(72:7)	LION:0001009
CL(72:8)	LION:0001010
CL(72:9)	LION:0001011
CL(74:0)	LION:0001012
CL(74:1)	LION:0001013
CL(74:10)	LION:0001014
CL(74:11)	LION:0001015
CL(74:12)	LION:0001016
CL(74:13)	LION:0001017
CL(74:14)	LION:0001018
CL(74:15)	LION:0001019
CL(74:2)	LION:0001020
CL(74:3)	LION:0001021
CL(74:4)	LION:0001022
CL(74:5)	LION:0001023
CL(74:6)	LION:0001024
CL(74:7)	LION:0001025
CL(74:8)	LION:0001026
CL(74:9)	LION:0001027
CL(76:0)	LION:0001028
CL(76:1)	LION:0001029
CL(76:10)	LION:0001030
CL(76:11)	LION:0001031
CL(76:12)	LION:0001032
CL(76:13)	LION:0001033
CL(76:14)	LION:0001034
CL(76:15)	LION:0001035
CL(76:16)	LION:0001036
CL(76:2)	LION:0001037
CL(76:3)	LION:0001038
CL(76:4)	LION:0001039
CL(76:5)	LION:0001040
CL(76:6)	LION:0001041
CL(76:7)	LION:0001042
CL(76:8)	LION:0001043
CL(76:9)	LION:0001044
CL(78:0)	LION:0001045
CL(78:1)	LION:0001046
CL(78:10)	LION:0001047
CL(78:11)	LION:0001048
CL(78:12)	LION:0001049
CL(78:13)	LION:0001050
CL(78:14)	LION:0001051
CL(78:15)	LION:0001052
CL(78:16)	LION:0001053
CL(78:17)	LION:0001054
CL(78:2)	LION:0001055
CL(78:3)	LION:0001056
CL(78:4)	LION:0001057
CL(78:5)	LION:0001058
CL(78:6)	LION:0001059
CL(78:7)	LION:0001060
CL(78:8)	LION:0001061
CL(78:9)	LION:0001062
CL(80:0)	LION:0001063
CL(80:1)	LION:0001064
CL(80:10)	LION:0001065
CL(80:11)	LION:0001066
CL(80:12)	LION:0001067
CL(80:13)	LION:0001068
CL(80:14)	LION:0001069
CL(80:15)	LION:0001070
CL(80:16)	LION:0001071
CL(80:17)	LION:0001072
CL(80:18)	LION:0001073
CL(80:19)	LION:0001074
CL(80:2)	LION:0001075
CL(80:3)	LION:0001076
CL(80:4)	LION:0001077
CL(80:5)	LION:0001078
CL(80:6)	LION:0001079
CL(80:7)	LION:0001080
CL(80:8)	LION:0001081
CL(80:9)	LION:0001082
CL(82:0)	LION:0001083
CL(82:1)	LION:0001084
CL(82:10)	LION:0001085
CL(82:11)	LION:0001086
CL(82:12)	LION:0001087
CL(82:13)	LION:0001088
CL(82:14)	LION:0001089
CL(82:15)	LION:0001090
CL(82:16)	LION:0001091
CL(82:17)	LION:0001092
CL(82:18)	LION:0001093
CL(82:19)	LION:0001094
CL(82:2)	LION:0001095
CL(82:3)	LION:0001096
CL(82:4)	LION:0001097
CL(82:5)	LION:0001098
CL(82:6)	LION:0001099
CL(82:7)	LION:0001100
CL(82:8)	LION:0001101
CL(82:9)	LION:0001102
CL(84:0)	LION:0001103
CL(84:1)	LION:0001104
CL(84:10)	LION:0001105
CL(84:11)	LION:0001106
CL(84:12)	LION:0001107
CL(84:13)	LION:0001108
CL(84:14)	LION:0001109
CL(84:15)	LION:0001110
CL(84:16)	LION:0001111
CL(84:17)	LION:0001112
CL(84:18)	LION:0001113
CL(84:19)	LION:0001114
CL(84:2)	LION:0001115
CL(84:20)	LION:0001116
CL(84:21)	LION:0001117
CL(84:3)	LION:0001118
CL(84:4)	LION:0001119
CL(84:5)	LION:0001120
CL(84:6)	LION:0001121
CL(84:7)	LION:0001122
CL(84:8)	LION:0001123
CL(84:9)	LION:0001124
CL(86:1)	LION:0001125
CL(86:10)	LION:0001126
CL(86:11)	LION:0001127
CL(86:12)	LION:0001128
CL(86:13)	LION:0001129
CL(86:14)	LION:0001130
CL(86:15)	LION:0001131
CL(86:16)	LION:0001132
CL(86:17)	LION:0001133
CL(86:18)	LION:0001134
CL(86:19)	LION:0001135
CL(86:2)	LION:0001136
CL(86:20)	LION:0001137
CL(86:21)	LION:0001138
CL(86:22)	LION:0001139
CL(86:3)	LION:0001140
CL(86:4)	LION:0001141
CL(86:5)	LION:0001142
CL(86:6)	LION:0001143
CL(86:7)	LION:0001144
CL(86:8)	LION:0001145
CL(86:9)	LION:0001146
CL(88:1)	LION:0001147
CL(88:10)	LION:0001148
CL(88:11)	LION:0001149
CL(88:12)	LION:0001150
CL(88:13)	LION:0001151
CL(88:14)	LION:0001152
CL(88:15)	LION:0001153
CL(88:16)	LION:0001154
CL(88:17)	LION:0001155
CL(88:18)	LION:0001156
CL(88:19)	LION:0001157
CL(88:2)	LION:0001158
CL(88:20)	LION:0001159
CL(88:21)	LION:0001160
CL(88:22)	LION:0001161
CL(88:23)	LION:0001162
CL(88:3)	LION:0001163
CL(88:4)	LION:0001164
CL(88:5)	LION:0001165
CL(88:6)	LION:0001166
CL(88:7)	LION:0001167
CL(88:8)	LION:0001168
CL(88:9)	LION:0001169
CL(90:1)	LION:0001170
CL(90:10)	LION:0001171
CL(90:11)	LION:0001172
CL(90:12)	LION:0001173
CL(90:13)	LION:0001174
CL(90:14)	LION:0001175
CL(90:15)	LION:0001176
CL(90:16)	LION:0001177
CL(90:17)	LION:0001178
CL(90:18)	LION:0001179
CL(90:19)	LION:0001180
CL(90:2)	LION:0001181
CL(90:20)	LION:0001182
CL(90:21)	LION:0001183
CL(90:22)	LION:0001184
CL(90:23)	LION:0001185
CL(90:24)	LION:0001186
CL(90:3)	LION:0001187
CL(90:4)	LION:0001188
CL(90:5)	LION:0001189
CL(90:6)	LION:0001190
CL(90:7)	LION:0001191
CL(90:8)	LION:0001192
CL(90:9)	LION:0001193
CL(92:10)	LION:0001194
CL(92:11)	LION:0001195
CL(92:12)	LION:0001196
CL(92:13)	LION:0001197
CL(92:14)	LION:0001198
CL(92:15)	LION:0001199
CL(92:16)	LION:0001200
CL(92:17)	LION:0001201
CL(92:18)	LION:0001202
CL(92:19)	LION:0001203
CL(92:2)	LION:0001204
CL(92:20)	LION:0001205
CL(92:21)	LION:0001206
CL(92:22)	LION:0001207
CL(92:23)	LION:0001208
CL(92:24)	LION:0001209
CL(92:3)	LION:0001210
CL(92:4)	LION:0001211
CL(92:5)	LION:0001212
CL(92:6)	LION:0001213
CL(92:7)	LION:0001214
CL(92:8)	LION:0001215
CL(92:9)	LION:0001216
CL(94:10)	LION:0001217
CL(94:11)	LION:0001218
CL(94:12)	LION:0001219
CL(94:13)	LION:0001220
CL(94:14)	LION:0001221
CL(94:15)	LION:0001222
CL(94:16)	LION:0001223
CL(94:17)	LION:0001224
CL(94:18)	LION:0001225
CL(94:19)	LION:0001226
CL(94:20)	LION:0001227
CL(94:21)	LION:0001228
CL(94:22)	LION:0001229
CL(94:23)	LION:0001230
CL(94:24)	LION:0001231
CL(94:3)	LION:0001232
CL(94:4)	LION:0001233
CL(94:5)	LION:0001234
CL(94:6)	LION:0001235
CL(94:7)	LION:0001236
CL(94:8)	LION:0001237
CL(94:9)	LION:0001238
CL(96:10)	LION:0001239
CL(96:11)	LION:0001240
CL(96:12)	LION:0001241
CL(96:13)	LION:0001242
CL(96:14)	LION:0001243
CL(96:15)	LION:0001244
CL(96:16)	LION:0001245
CL(96:17)	LION:0001246
CL(96:18)	LION:0001247
CL(96:19)	LION:0001248
CL(96:20)	LION:0001249
CL(96:21)	LION:0001250
CL(96:22)	LION:0001251
CL(96:6)	LION:0001252
CL(96:7)	LION:0001253
CL(96:8)	LION:0001254
CL(96:9)	LION:0001255
CE(18:2)	LION:0001256
CE(18:3)	LION:0001257
CE(20:0)	LION:0001258
CE(20:1)	LION:0001259
CE(20:2)	LION:0001260
CE(20:3)	LION:0001261
CE(20:4)	LION:0001262
CE(20:5)	LION:0001263
CE(22:0)	LION:0001264
CE(22:1)	LION:0001265
CE(22:2)	LION:0001266
CE(22:3)	LION:0001267
CE(22:4)	LION:0001268
CE(22:5)	LION:0001269
CE(22:6)	LION:0001270
CE(24:0)	LION:0001271
CE(24:1)	LION:0001272
CE(24:2)	LION:0001273
CE(24:3)	LION:0001274
CE(24:4)	LION:0001275
CE(24:5)	LION:0001276
CE(24:7)	LION:0001277
PE(34:4)	LION:0001278
PE(34:6)	LION:0001279
PE(36:6)	LION:0001280
PE(40:0)	LION:0001281
PE(40:1)	LION:0001282
PE(40:2)	LION:0001283
PE(40:3)	LION:0001284
PE(40:4)	LION:0001285
PE(40:5)	LION:0001286
PE(40:6)	LION:0001287
PE(40:7)	LION:0001288
PE(40:8)	LION:0001289
PE(40:9)	LION:0001290
PE(40:10)	LION:0001291
PE(42:0)	LION:0001292
PE(42:1)	LION:0001293
PE(42:2)	LION:0001294
PE(42:3)	LION:0001295
PE(42:4)	LION:0001296
PE(42:5)	LION:0001297
PE(42:6)	LION:0001298
PE(42:7)	LION:0001299
PE(42:8)	LION:0001300
PE(42:9)	LION:0001301
PE(42:10)	LION:0001302
PE(42:11)	LION:0001303
PE(44:0)	LION:0001304
PE(44:1)	LION:0001305
PE(44:2)	LION:0001306
PE(44:3)	LION:0001307
PE(44:4)	LION:0001308
PE(44:5)	LION:0001309
PE(44:6)	LION:0001310
PE(44:7)	LION:0001311
PE(44:8)	LION:0001312
PE(44:9)	LION:0001313
PE(44:10)	LION:0001314
PE(44:12)	LION:0001315
PE(44:13)	LION:0001316
PC(O-24:4)	LION:0001317
PC(O-28:0)	LION:0001318
PC(O-30:6)	LION:0001319
PC(O-30:1)	LION:0001320
PC(O-34:7)	LION:0001321
PC(O-34:0)	LION:0001322
PC(O-36:8)	LION:0001323
PC(O-36:5)	LION:0001324
PC(O-36:1)	LION:0001325
PC(O-36:0)	LION:0001326
PC(O-38:7)	LION:0001327
PC(O-38:1)	LION:0001328
PC(O-38:0)	LION:0001329
PC(O-40:8)	LION:0001330
PC(O-40:7)	LION:0001331
PC(O-40:3)	LION:0001332
PC(O-40:2)	LION:0001333
PC(O-42:10)	LION:0001334
PC(O-42:9)	LION:0001335
PC(O-42:7)	LION:0001336
PC(O-42:6)	LION:0001337
PC(O-42:5)	LION:0001338
PC(O-42:4)	LION:0001339
PC(O-42:3)	LION:0001340
PC(O-42:2)	LION:0001341
PC(O-44:11)	LION:0001342
PC(O-44:10)	LION:0001343
PC(O-44:9)	LION:0001344
PC(O-44:5)	LION:0001345
PC(O-44:4)	LION:0001346
PC(O-40:1)	LION:0001347
PC(O-42:1)	LION:0001348
PE(O-32:8)	LION:0001349
PE(O-32:1)	LION:0001350
PE(O-32:0)	LION:0001351
PE(O-34:8)	LION:0001352
PE(O-34:7)	LION:0001353
PE(O-34:5)	LION:0001354
PE(O-34:1)	LION:0001355
PE(O-34:0)	LION:0001356
PE(O-36:9)	LION:0001357
PE(O-36:8)	LION:0001358
PE(O-36:2)	LION:0001359
PE(O-36:1)	LION:0001360
PE(O-36:0)	LION:0001361
PE(O-38:10)	LION:0001362
PE(O-38:3)	LION:0001363
PE(O-38:2)	LION:0001364
PE(O-38:1)	LION:0001365
PE(O-38:0)	LION:0001366
PE(O-44:11)	LION:0001367
PE(O-50:4)	LION:0001368
PE(O-50:3)	LION:0001369
PE(O-34:4)	LION:0001370
PE(O-34:6)	LION:0001371
PE(O-40:1)	LION:0001372
PE(O-40:2)	LION:0001373
PE(O-40:3)	LION:0001374
PE(O-40:7)	LION:0001375
PE(O-40:8)	LION:0001376
PE(O-40:9)	LION:0001377
PE(O-40:10)	LION:0001378
PE(O-42:0)	LION:0001379
PE(O-42:1)	LION:0001380
PE(O-42:2)	LION:0001381
PE(O-42:3)	LION:0001382
PE(O-42:4)	LION:0001383
PE(O-42:5)	LION:0001384
PE(O-42:7)	LION:0001385
PE(O-42:8)	LION:0001386
PE(O-42:9)	LION:0001387
PE(O-42:10)	LION:0001388
PE(O-42:11)	LION:0001389
PE(O-44:0)	LION:0001390
PE(O-44:1)	LION:0001391
PE(O-44:2)	LION:0001392
PE(O-44:3)	LION:0001393
PE(O-44:4)	LION:0001394
PE(O-44:5)	LION:0001395
PE(O-44:6)	LION:0001396
PE(O-44:7)	LION:0001397
PE(O-44:8)	LION:0001398
PE(O-44:9)	LION:0001399
PE(O-44:10)	LION:0001400
PE(O-44:12)	LION:0001401
PE(O-44:13)	LION:0001402
PG(O-32:1)	LION:0001403
PG(O-32:0)	LION:0001404
PG(O-34:8)	LION:0001405
PG(O-34:1)	LION:0001406
PG(O-36:8)	LION:0001407
PG(O-36:2)	LION:0001408
PG(O-38:0)	LION:0001409
PG(O-44:8)	LION:0001410
PG(O-38:3)	LION:0001411
PG(O-38:2)	LION:0001412
PG(O-34:3)	LION:0001413
PG(O-34:0)	LION:0001414
PG(O-36:4)	LION:0001415
PG(O-36:3)	LION:0001416
PG(O-36:1)	LION:0001417
PG(O-38:4)	LION:0001418
PG(O-40:7)	LION:0001419
PG(O-40:5)	LION:0001420
PG(O-38:1)	LION:0001421
PG(O-34:2)	LION:0001422
PG(O-40:4)	LION:0001423
PG(O-40:3)	LION:0001424
PG(O-38:5)	LION:0001425
PG(O-40:8)	LION:0001426
PG(O-40:2)	LION:0001427
PI(O-32:0)	LION:0001428
PI(O-34:1)	LION:0001429
PI(O-34:0)	LION:0001430
PI(O-36:8)	LION:0001431
PI(O-36:5)	LION:0001432
PI(O-36:4)	LION:0001433
PI(O-36:3)	LION:0001434
PI(O-36:2)	LION:0001435
PI(O-36:1)	LION:0001436
PI(O-36:0)	LION:0001437
PI(O-38:10)	LION:0001438
PI(O-38:9)	LION:0001439
PI(O-38:6)	LION:0001440
PI(O-38:3)	LION:0001441
PI(O-38:2)	LION:0001442
PC(O-22:2/22:5)	LION:0001443
PI(O-38:0)	LION:0001444
PI(O-40:10)	LION:0001445
PI(O-40:9)	LION:0001446
PI(O-42:5)	LION:0001447
PI(O-42:4)	LION:0001448
PI(O-42:3)	LION:0001449
PI(O-42:2)	LION:0001450
PI(O-40:7)	LION:0001451
PI(O-40:5)	LION:0001452
PI(O-40:4)	LION:0001453
PI(O-34:2)	LION:0001454
PI(O-40:3)	LION:0001455
PS(O-32:1)	LION:0001456
PS(O-32:0)	LION:0001457
PS(O-34:2)	LION:0001458
PS(O-34:1)	LION:0001459
PS(O-36:4)	LION:0001460
PS(O-36:3)	LION:0001461
PS(O-36:2)	LION:0001462
PS(O-36:1)	LION:0001463
PS(O-38:5)	LION:0001464
PS(O-38:4)	LION:0001465
PS(O-38:3)	LION:0001466
PS(O-38:2)	LION:0001467
PS(O-40:6)	LION:0001468
PS(O-40:4)	LION:0001469
PS(O-40:3)	LION:0001470
PS(O-40:2)	LION:0001471
PS(O-42:4)	LION:0001472
PS(O-42:3)	LION:0001473
PS(O-42:2)	LION:0001474
PS(O-44:5)	LION:0001475
PS(O-44:4)	LION:0001476
PS(O-44:3)	LION:0001477
PS(O-44:1)	LION:0001478
PS(O-46:3)	LION:0001479
PS(O-34:0)	LION:0001480
PS(O-36:0)	LION:0001481
PS(O-38:1)	LION:0001482
PS(O-40:5)	LION:0001483
PS(O-40:1)	LION:0001484
PS(O-42:1)	LION:0001485
PS(O-42:0)	LION:0001486
PA(30:2)	LION:0001487
PA(32:2)	LION:0001488
PA(34:3)	LION:0001489
PA(36:4)	LION:0001490
PA(36:5)	LION:0001491
PA(36:6)	LION:0001492
PA(38:6)	LION:0001493
PA(38:7)	LION:0001494
PA(40:2)	LION:0001495
PA(40:5)	LION:0001496
PA(40:7)	LION:0001497
PA(40:8)	LION:0001498
PA(40:9)	LION:0001499
PA(40:10)	LION:0001500
PA(O-30:2)	LION:0001501
PA(O-32:2)	LION:0001502
PA(O-34:3)	LION:0001503
PA(O-36:4)	LION:0001504
PA(O-36:5)	LION:0001505
PA(O-36:6)	LION:0001506
PA(O-38:6)	LION:0001507
PA(O-38:7)	LION:0001508
PA(O-40:2)	LION:0001509
PA(O-40:5)	LION:0001510
PA(O-40:7)	LION:0001511
PA(O-40:8)	LION:0001512
PA(O-40:9)	LION:0001513
PA(O-40:10)	LION:0001514
PA(O-30:5)	LION:0001515
PA(O-30:4)	LION:0001516
PA(O-32:5)	LION:0001517
PA(O-32:4)	LION:0001518
PA(O-32:3)	LION:0001519
PA(O-32:1)	LION:0001520
PA(O-34:8)	LION:0001521
PA(O-34:6)	LION:0001522
PA(O-34:5)	LION:0001523
PA(O-34:4)	LION:0001524
PA(O-36:8)	LION:0001525
PA(O-30:1)	LION:0001526
PA(O-32:0)	LION:0001527
PA(O-34:2)	LION:0001528
PA(O-34:1)	LION:0001529
PA(O-34:0)	LION:0001530
PA(O-36:3)	LION:0001531
PA(O-36:2)	LION:0001532
PA(O-36:1)	LION:0001533
PA(O-36:0)	LION:0001534
PA(O-38:5)	LION:0001535
PA(O-38:4)	LION:0001536
PA(O-38:3)	LION:0001537
PA(O-38:2)	LION:0001538
PA(O-38:1)	LION:0001539
PA(O-40:6)	LION:0001540
PA(O-40:4)	LION:0001541
PA(O-40:3)	LION:0001542
PA(O-40:1)	LION:0001543
PA(14:0/0:0)	LION:0001544
PA(14:1/0:0)	LION:0001545
PA(16:0/0:0)	LION:0001546
PA(16:1/0:0)	LION:0001547
PA(16:2/0:0)	LION:0001548
PA(18:0/0:0)	LION:0001549
PA(18:1/0:0)	LION:0001550
PA(18:2/0:0)	LION:0001551
PA(18:3/0:0)	LION:0001552
PA(20:0/0:0)	LION:0001553
PA(20:1/0:0)	LION:0001554
PA(20:2/0:0)	LION:0001555
PA(20:3/0:0)	LION:0001556
PA(20:4/0:0)	LION:0001557
PA(20:5/0:0)	LION:0001558
PA(22:0/0:0)	LION:0001559
PA(22:1/0:0)	LION:0001560
PA(22:2/0:0)	LION:0001561
PA(22:3/0:0)	LION:0001562
PA(22:4/0:0)	LION:0001563
PA(22:5/0:0)	LION:0001564
PA(22:6/0:0)	LION:0001565
PE(14:0/0:0)	LION:0001566
PE(14:1/0:0)	LION:0001567
PE(16:0/0:0)	LION:0001568
PE(16:1/0:0)	LION:0001569
PE(16:2/0:0)	LION:0001570
PE(18:0/0:0)	LION:0001571
PE(18:1/0:0)	LION:0001572
PE(18:2/0:0)	LION:0001573
PE(18:3/0:0)	LION:0001574
PE(20:0/0:0)	LION:0001575
PE(20:1/0:0)	LION:0001576
PE(20:2/0:0)	LION:0001577
PE(20:3/0:0)	LION:0001578
PE(20:4/0:0)	LION:0001579
PE(20:5/0:0)	LION:0001580
PE(22:0/0:0)	LION:0001581
PE(22:1/0:0)	LION:0001582
PE(22:2/0:0)	LION:0001583
PE(22:3/0:0)	LION:0001584
PE(22:4/0:0)	LION:0001585
PE(22:5/0:0)	LION:0001586
PE(22:6/0:0)	LION:0001587
PG(14:0/0:0)	LION:0001588
PG(14:1/0:0)	LION:0001589
PG(16:0/0:0)	LION:0001590
PG(16:1/0:0)	LION:0001591
PG(16:2/0:0)	LION:0001592
PG(18:0/0:0)	LION:0001593
PG(18:1/0:0)	LION:0001594
PG(18:2/0:0)	LION:0001595
PG(18:3/0:0)	LION:0001596
PG(20:0/0:0)	LION:0001597
PG(20:1/0:0)	LION:0001598
PG(20:2/0:0)	LION:0001599
PG(20:3/0:0)	LION:0001600
PG(20:4/0:0)	LION:0001601
PG(20:5/0:0)	LION:0001602
PG(22:0/0:0)	LION:0001603
PG(22:1/0:0)	LION:0001604
PG(22:2/0:0)	LION:0001605
PG(22:3/0:0)	LION:0001606
PG(22:4/0:0)	LION:0001607
PG(22:5/0:0)	LION:0001608
PG(22:6/0:0)	LION:0001609
PI(14:0/0:0)	LION:0001610
PI(14:1/0:0)	LION:0001611
PI(16:0/0:0)	LION:0001612
PI(16:1/0:0)	LION:0001613
PI(16:2/0:0)	LION:0001614
PI(18:0/0:0)	LION:0001615
PI(18:1/0:0)	LION:0001616
PI(18:2/0:0)	LION:0001617
PI(18:3/0:0)	LION:0001618
PI(20:0/0:0)	LION:0001619
PI(20:1/0:0)	LION:0001620
PI(20:2/0:0)	LION:0001621
PI(20:3/0:0)	LION:0001622
PI(20:4/0:0)	LION:0001623
PI(20:5/0:0)	LION:0001624
PI(22:0/0:0)	LION:0001625
PI(22:1/0:0)	LION:0001626
PI(22:2/0:0)	LION:0001627
PI(22:3/0:0)	LION:0001628
PI(22:4/0:0)	LION:0001629
PI(22:5/0:0)	LION:0001630
PI(22:6/0:0)	LION:0001631
PS(14:0/0:0)	LION:0001632
PS(14:1/0:0)	LION:0001633
PS(16:0/0:0)	LION:0001634
PS(16:1/0:0)	LION:0001635
PS(16:2/0:0)	LION:0001636
PS(18:0/0:0)	LION:0001637
PS(18:1/0:0)	LION:0001638
PS(18:2/0:0)	LION:0001639
PS(18:3/0:0)	LION:0001640
PS(20:0/0:0)	LION:0001641
PS(20:1/0:0)	LION:0001642
PS(20:2/0:0)	LION:0001643
PS(20:3/0:0)	LION:0001644
PS(20:4/0:0)	LION:0001645
PS(20:5/0:0)	LION:0001646
PS(22:0/0:0)	LION:0001647
PS(22:1/0:0)	LION:0001648
PS(22:2/0:0)	LION:0001649
PS(22:3/0:0)	LION:0001650
PS(22:4/0:0)	LION:0001651
PS(22:5/0:0)	LION:0001652
PS(22:6/0:0)	LION:0001653
Cer(d18:0/14:0)	LION:0001654
Cer(32:1)	LION:0001655
Cer(d18:1/14:0)	LION:0001656
Cer(32:4)	LION:0001657
Cer(34:0)	LION:0001658
Cer(d18:0/16:0)	LION:0001659
Cer(34:1)	LION:0001660
Cer(d18:0/16:1)	LION:0001661
Cer(d18:1/16:0)	LION:0001662
Cer(34:2)	LION:0001663
Cer(d18:1/16:1)	LION:0001664
Cer(34:3)	LION:0001665
Cer(34:5)	LION:0001666
Cer(36:0)	LION:0001667
Cer(d18:0/18:0)	LION:0001668
Cer(36:1)	LION:0001669
Cer(d18:0/18:1)	LION:0001670
Cer(d18:1/18:0)	LION:0001671
Cer(36:2)	LION:0001672
Cer(d18:0/18:2)	LION:0001673
Cer(d18:1/18:1)	LION:0001674
Cer(36:3)	LION:0001675
Cer(d18:0/18:3)	LION:0001676
Cer(d18:1/18:2)	LION:0001677
Cer(36:5)	LION:0001678
Cer(38:0)	LION:0001679
Cer(d18:0/20:0)	LION:0001680
Cer(38:1)	LION:0001681
Cer(d18:0/20:1)	LION:0001682
Cer(d18:1/20:0)	LION:0001683
Cer(38:2)	LION:0001684
Cer(d18:0/20:2)	LION:0001685
Cer(d18:1/20:1)	LION:0001686
Cer(38:5)	LION:0001687
Cer(d18:0/20:5)	LION:0001688
Cer(d18:1/20:4)	LION:0001689
Cer(38:6)	LION:0001690
Cer(d18:1/20:5)	LION:0001691
Cer(40:0)	LION:0001692
Cer(d18:0/22:0)	LION:0001693
Cer(40:1)	LION:0001694
Cer(d18:0/22:1)	LION:0001695
Cer(d18:1/22:0)	LION:0001696
Cer(40:2)	LION:0001697
Cer(d18:0/22:2)	LION:0001698
Cer(d18:1/22:1)	LION:0001699
Cer(40:7)	LION:0001700
Cer(d18:1/22:6)	LION:0001701
Cer(42:0)	LION:0001702
Cer(d18:0/24:0)	LION:0001703
Cer(42:1)	LION:0001704
Cer(d18:0/24:1)	LION:0001705
Cer(d18:1/24:0)	LION:0001706
Cer(42:2)	LION:0001707
Cer(d18:0/24:2)	LION:0001708
Cer(d18:1/24:1)	LION:0001709
Cer(42:3)	LION:0001710
Cer(d18:0/24:3)	LION:0001711
Cer(d18:1/24:2)	LION:0001712
Cer(42:4)	LION:0001713
Cer(d18:0/24:4)	LION:0001714
Cer(d18:1/24:3)	LION:0001715
Cer(42:7)	LION:0001716
Cer(d18:1/24:6)	LION:0001717
Cer(44:0)	LION:0001718
Cer(d18:0/26:0)	LION:0001719
Cer(44:1)	LION:0001720
Cer(d18:0/26:1)	LION:0001721
Cer(d18:1/26:0)	LION:0001722
Cer(44:2)	LION:0001723
Cer(d18:0/26:2)	LION:0001724
Cer(d18:1/26:1)	LION:0001725
Cer(44:3)	LION:0001726
Cer(d18:0/26:3)	LION:0001727
Cer(d18:1/26:2)	LION:0001728
Cer(44:4)	LION:0001729
Cer(d18:0/26:4)	LION:0001730
Cer(d18:1/26:3)	LION:0001731
Cer(44:7)	LION:0001732
Cer(d18:1/26:6)	LION:0001733
FFA(12:0)	LION:0001743
FFA(14:0)	LION:0001744
FFA(14:1)	LION:0001745
FFA(16:0)	LION:0001746
FFA(16:1)	LION:0001747
FFA(18:0)	LION:0001748
FFA(18:1)	LION:0001749
FFA(18:2)	LION:0001750
FFA(18:3)	LION:0001751
FFA(20:0)	LION:0001752
FFA(20:1)	LION:0001753
FFA(20:2)	LION:0001754
FFA(20:3)	LION:0001755
FFA(20:4)	LION:0001756
FFA(20:5)	LION:0001757
BMP(30:0)	LION:0001758
FFA(22:0)	LION:0001759
FFA(22:1)	LION:0001760
FFA(22:2)	LION:0001761
FFA(22:3)	LION:0001762
FFA(22:4)	LION:0001763
FFA(22:5)	LION:0001764
FFA(22:6)	LION:0001765
FFA(24:0)	LION:0001766
FFA(24:1)	LION:0001767
FFA(24:2)	LION:0001768
FFA(24:3)	LION:0001769
FFA(24:4)	LION:0001770
FFA(24:5)	LION:0001771
FFA(24:6)	LION:0001772
FFA(24:7)	LION:0001773
FFA(26:0)	LION:0001774
FFA(26:1)	LION:0001775
FFA(26:2)	LION:0001776
FFA(26:3)	LION:0001777
FFA(26:4)	LION:0001778
FFA(26:5)	LION:0001779
FFA(26:6)	LION:0001780
FFA(26:7)	LION:0001781
BMP(30:1)	LION:0001782
BMP(30:2)	LION:0001783
BMP(32:0)	LION:0001784
BMP(32:1)	LION:0001785
BMP(32:2)	LION:0001786
BMP(32:3)	LION:0001787
BMP(32:5)	LION:0001788
BMP(34:0)	LION:0001789
BMP(34:1)	LION:0001790
Hex2Cer(d18:0/14:1)	LION:0001791
Hex2Cer(d18:0/18:0)	LION:0001792
BMP(34:4)	LION:0001793
BMP(34:5)	LION:0001794
BMP(34:6)	LION:0001795
BMP(34:7)	LION:0001796
BMP(36:0)	LION:0001797
BMP(36:1)	LION:0001798
BMP(36:2)	LION:0001799
BMP(36:4)	LION:0001800
BMP(36:5)	LION:0001801
BMP(36:6)	LION:0001802
BMP(36:7)	LION:0001803
BMP(36:8)	LION:0001804
BMP(38:0)	LION:0001805
BMP(38:1)	LION:0001806
BMP(38:8)	LION:0001807
BMP(40:0)	LION:0001808
BMP(40:1)	LION:0001809
BMP(40:2)	LION:0001810
BMP(40:3)	LION:0001811
BMP(40:8)	LION:0001812
BMP(40:9)	LION:0001813
BMP(40:10)	LION:0001814
BMP(40:11)	LION:0001815
BMP(42:0)	LION:0001816
BMP(42:1)	LION:0001817
BMP(42:2)	LION:0001818
BMP(42:3)	LION:0001819
BMP(42:4)	LION:0001820
BMP(42:5)	LION:0001821
BMP(42:6)	LION:0001822
BMP(42:7)	LION:0001823
BMP(42:8)	LION:0001824
BMP(42:10)	LION:0001825
BMP(42:11)	LION:0001826
BMP(42:12)	LION:0001827
BMP(44:0)	LION:0001828
BMP(44:1)	LION:0001829
BMP(44:2)	LION:0001830
BMP(44:3)	LION:0001831
BMP(44:4)	LION:0001832
Hex2Cer(d18:0/20:0)	LION:0001833
Hex2Cer(d18:0/20:1)	LION:0001834
BMP(44:7)	LION:0001835
BMP(44:8)	LION:0001836
BMP(44:9)	LION:0001837
BMP(44:13)	LION:0001838
BMP(44:14)	LION:0001839
BMP(46:0)	LION:0001840
BMP(46:1)	LION:0001841
BMP(46:2)	LION:0001842
BMP(46:3)	LION:0001843
BMP(46:5)	LION:0001844
BMP(46:7)	LION:0001845
BMP(46:8)	LION:0001846
BMP(46:9)	LION:0001847
BMP(46:10)	LION:0001848
BMP(46:11)	LION:0001849
BMP(46:12)	LION:0001850
BMP(46:13)	LION:0001851
BMP(46:14)	LION:0001852
BMP(46:15)	LION:0001853
BMP(46:16)	LION:0001854
BMP(48:0)	LION:0001855
BMP(48:1)	LION:0001856
BMP(48:2)	LION:0001857
BMP(48:3)	LION:0001858
BMP(48:4)	LION:0001859
BMP(48:5)	LION:0001860
BMP(48:6)	LION:0001861
BMP(48:7)	LION:0001862
BMP(48:8)	LION:0001863
BMP(48:9)	LION:0001864
BMP(48:12)	LION:0001865
BMP(48:13)	LION:0001866
BMP(48:14)	LION:0001867
BMP(48:15)	LION:0001868
BMP(48:16)	LION:0001869
Hex2Cer(d18:0/20:2)	LION:0001870
Hex2Cer(d18:0/20:4)	LION:0001871
Hex2Cer(d18:0/20:5)	LION:0001872
Hex2Cer(d18:0/22:0)	LION:0001873
Hex2Cer(d18:0/22:1)	LION:0001874
Hex2Cer(d18:0/22:2)	LION:0001875
Hex2Cer(d18:0/22:3)	LION:0001876
Hex2Cer(d18:0/22:4)	LION:0001877
Hex2Cer(d18:0/22:5)	LION:0001878
Hex2Cer(d18:0/22:6)	LION:0001879
Hex2Cer(d18:0/24:0)	LION:0001880
Hex2Cer(d18:0/24:1)	LION:0001881
Hex2Cer(d18:0/24:2)	LION:0001882
Hex2Cer(d18:0/24:3)	LION:0001883
Hex2Cer(d18:0/24:4)	LION:0001884
Hex2Cer(d18:0/24:5)	LION:0001885
Hex2Cer(d18:0/24:7)	LION:0001886
Hex2Cer(d18:1/14:0)	LION:0001887
Hex2Cer(d18:1/14:1)	LION:0001888
Hex2Cer(d18:1/16:1)	LION:0001889
Hex2Cer(d18:1/18:3)	LION:0001890
Hex2Cer(d18:1/20:0)	LION:0001891
Hex2Cer(d18:1/20:1)	LION:0001892
Hex2Cer(d18:1/20:3)	LION:0001893
Hex2Cer(d18:1/20:4)	LION:0001894
Hex2Cer(d18:1/20:5)	LION:0001895
Hex2Cer(d18:1/22:0)	LION:0001896
Hex2Cer(d18:1/22:1)	LION:0001897
Hex2Cer(d18:1/22:2)	LION:0001898
Hex2Cer(d18:1/22:3)	LION:0001899
Hex2Cer(d18:1/22:4)	LION:0001900
Hex2Cer(d18:1/22:5)	LION:0001901
Hex2Cer(d18:1/22:6)	LION:0001902
Hex2Cer(d18:1/24:0)	LION:0001903
Hex2Cer(d18:1/24:1)	LION:0001904
Hex2Cer(d18:1/24:2)	LION:0001905
Hex2Cer(d18:1/24:3)	LION:0001906
Hex2Cer(d18:1/24:4)	LION:0001907
Hex2Cer(d18:1/24:5)	LION:0001908
Hex2Cer(d18:1/24:7)	LION:0001909
Hex2Cer(32:1)	LION:0001910
Hex2Cer(36:0)	LION:0001911
Hex2Cer(38:0)	LION:0001912
Hex2Cer(38:1)	LION:0001913
Hex2Cer(38:2)	LION:0001914
Hex2Cer(38:4)	LION:0001915
Hex2Cer(38:5)	LION:0001916
Hex2Cer(40:0)	LION:0001917
Hex2Cer(40:1)	LION:0001918
Hex2Cer(40:2)	LION:0001919
Hex2Cer(40:3)	LION:0001920
Hex2Cer(40:4)	LION:0001921
Hex2Cer(40:5)	LION:0001922
Hex2Cer(40:6)	LION:0001923
Hex2Cer(42:0)	LION:0001924
Hex2Cer(42:1)	LION:0001925
Hex2Cer(42:2)	LION:0001926
Hex2Cer(42:3)	LION:0001927
Hex2Cer(42:4)	LION:0001928
Hex2Cer(42:5)	LION:0001929
Hex2Cer(42:7)	LION:0001930
Hex2Cer(32:2)	LION:0001931
Hex2Cer(34:2)	LION:0001932
Hex2Cer(36:4)	LION:0001933
Hex2Cer(38:6)	LION:0001934
Hex2Cer(40:7)	LION:0001935
Hex2Cer(42:6)	LION:0001936
Hex2Cer(42:8)	LION:0001937
HexCer(d18:0/14:1)	LION:0001938
HexCer(d18:0/18:2)	LION:0001939
HexCer(d18:0/18:3)	LION:0001940
HexCer(d18:0/20:2)	LION:0001941
HexCer(d18:0/20:3)	LION:0001942
HexCer(d18:0/20:4)	LION:0001943
HexCer(d18:0/20:5)	LION:0001944
HexCer(d18:0/22:2)	LION:0001945
HexCer(d18:0/22:3)	LION:0001946
HexCer(d18:0/22:4)	LION:0001947
HexCer(d18:0/22:5)	LION:0001948
HexCer(d18:0/22:6)	LION:0001949
HexCer(d18:0/24:4)	LION:0001950
HexCer(d18:0/24:5)	LION:0001951
HexCer(d18:0/24:7)	LION:0001952
HexCer(d18:1/14:1)	LION:0001953
HexCer(d18:1/18:1)	LION:0001954
HexCer(d18:1/18:2)	LION:0001955
HexCer(d18:1/18:3)	LION:0001956
HexCer(d18:1/20:1)	LION:0001957
HexCer(d18:1/20:2)	LION:0001958
HexCer(d18:1/20:3)	LION:0001959
HexCer(d18:1/20:4)	LION:0001960
HexCer(d18:1/20:5)	LION:0001961
HexCer(d18:1/22:1)	LION:0001962
HexCer(d18:1/22:2)	LION:0001963
HexCer(d18:1/22:3)	LION:0001964
HexCer(d18:1/22:4)	LION:0001965
HexCer(d18:1/22:5)	LION:0001966
HexCer(d18:1/22:6)	LION:0001967
HexCer(d18:1/24:3)	LION:0001968
HexCer(d18:1/24:4)	LION:0001969
HexCer(d18:1/24:5)	LION:0001970
HexCer(d18:1/24:7)	LION:0001971
HexCer(36:2)	LION:0001972
HexCer(36:3)	LION:0001973
HexCer(38:2)	LION:0001974
HexCer(38:3)	LION:0001975
HexCer(38:4)	LION:0001976
HexCer(38:5)	LION:0001977
HexCer(40:2)	LION:0001978
HexCer(40:3)	LION:0001979
HexCer(40:4)	LION:0001980
HexCer(40:5)	LION:0001981
HexCer(40:6)	LION:0001982
HexCer(42:4)	LION:0001983
HexCer(42:5)	LION:0001984
HexCer(36:4)	LION:0001985
HexCer(38:6)	LION:0001986
HexCer(40:7)	LION:0001987
HexCer(42:6)	LION:0001988
HexCer(42:8)	LION:0001989
SHexCer(d18:0/14:1)	LION:0001990
SHexCer(d18:0/16:0)	LION:0001991
SHexCer(d18:0/16:1)	LION:0001992
SHexCer(d18:0/18:0)	LION:0001993
SHexCer(d18:0/18:1)	LION:0001994
SHexCer(d18:0/18:2)	LION:0001995
SHexCer(d18:0/18:3)	LION:0001996
SHexCer(d18:0/20:0)	LION:0001997
SHexCer(d18:0/20:3)	LION:0001998
SHexCer(d18:0/20:4)	LION:0001999
SHexCer(d18:0/20:5)	LION:0002000
SHexCer(d18:0/22:0)	LION:0002001
SHexCer(d18:0/22:6)	LION:0002002
SHexCer(d18:0/24:0)	LION:0002003
SHexCer(d18:0/24:1)	LION:0002004
SHexCer(d18:0/24:2)	LION:0002005
SHexCer(d18:0/24:3)	LION:0002006
SHexCer(d18:0/24:4)	LION:0002007
SHexCer(d18:0/24:5)	LION:0002008
SHexCer(d18:0/24:7)	LION:0002009
SHexCer(d18:1/14:1)	LION:0002010
SHexCer(d18:1/16:0)	LION:0002011
SHexCer(d18:1/16:1)	LION:0002012
SHexCer(d18:1/18:0)	LION:0002013
SHexCer(d18:1/18:1)	LION:0002014
SHexCer(d18:1/18:2)	LION:0002015
SHexCer(d18:1/18:3)	LION:0002016
SHexCer(d18:1/20:2)	LION:0002017
SHexCer(d18:1/20:3)	LION:0002018
SHexCer(d18:1/20:4)	LION:0002019
SHexCer(d18:1/20:5)	LION:0002020
SHexCer(d18:1/22:5)	LION:0002021
SHexCer(d18:1/22:6)	LION:0002022
SHexCer(d18:1/24:0)	LION:0002023
SHexCer(d18:1/24:1)	LION:0002024
SHexCer(d18:1/24:2)	LION:0002025
SHexCer(d18:1/24:3)	LION:0002026
SHexCer(d18:1/24:4)	LION:0002027
SHexCer(d18:1/24:5)	LION:0002028
SHexCer(d18:1/24:7)	LION:0002029
SHexCer(34:0)	LION:0002030
SHexCer(34:1)	LION:0002031
SHexCer(36:0)	LION:0002032
SHexCer(36:1)	LION:0002033
SHexCer(36:2)	LION:0002034
SHexCer(36:3)	LION:0002035
SHexCer(38:0)	LION:0002036
SHexCer(38:3)	LION:0002037
SHexCer(38:4)	LION:0002038
SHexCer(38:5)	LION:0002039
SHexCer(40:0)	LION:0002040
SHexCer(40:6)	LION:0002041
SHexCer(42:0)	LION:0002042
SHexCer(42:1)	LION:0002043
SHexCer(42:2)	LION:0002044
SHexCer(42:3)	LION:0002045
SHexCer(42:4)	LION:0002046
SHexCer(42:5)	LION:0002047
SHexCer(42:7)	LION:0002048
SHexCer(34:2)	LION:0002049
SHexCer(36:4)	LION:0002050
SHexCer(38:6)	LION:0002051
SHexCer(40:7)	LION:0002052
SHexCer(42:6)	LION:0002053
SHexCer(42:8)	LION:0002054
Cer(d18:0/14:1)	LION:0002055
Cer(d18:0/20:3)	LION:0002056
Cer(d18:0/20:4)	LION:0002057
Cer(d18:0/22:3)	LION:0002058
Cer(d18:0/22:4)	LION:0002059
Cer(d18:0/22:5)	LION:0002060
Cer(d18:0/22:6)	LION:0002061
Cer(d18:0/24:5)	LION:0002062
Cer(d18:0/24:7)	LION:0002063
Cer(d18:1/14:1)	LION:0002064
Cer(d18:1/18:3)	LION:0002065
Cer(d18:1/20:2)	LION:0002066
Cer(d18:1/20:3)	LION:0002067
Cer(d18:1/22:2)	LION:0002068
Cer(d18:1/22:3)	LION:0002069
Cer(d18:1/22:4)	LION:0002070
Cer(d18:1/22:5)	LION:0002071
Cer(d18:1/24:4)	LION:0002072
Cer(d18:1/24:5)	LION:0002073
Cer(d18:1/24:7)	LION:0002074
Cer(38:3)	LION:0002075
Cer(38:4)	LION:0002076
Cer(40:3)	LION:0002077
Cer(40:4)	LION:0002078
Cer(40:5)	LION:0002079
Cer(40:6)	LION:0002080
Cer(42:5)	LION:0002081
Cer(32:2)	LION:0002082
Cer(36:4)	LION:0002083
Cer(42:6)	LION:0002084
Cer(42:8)	LION:0002085
SM(d18:0/14:1)	LION:0002086
SM(d18:0/20:3)	LION:0002087
SM(d18:0/20:4)	LION:0002088
SM(d18:0/22:3)	LION:0002089
SM(d18:0/22:4)	LION:0002090
SM(d18:0/22:5)	LION:0002091
SM(d18:0/22:6)	LION:0002092
SM(d18:0/24:5)	LION:0002093
SM(d18:0/24:7)	LION:0002094
SM(d18:1/14:1)	LION:0002095
SM(d18:1/18:3)	LION:0002096
SM(d18:1/20:2)	LION:0002097
SM(d18:1/20:3)	LION:0002098
SM(d18:1/22:2)	LION:0002099
SM(d18:1/22:3)	LION:0002100
SM(d18:1/22:4)	LION:0002101
SM(d18:1/22:5)	LION:0002102
SM(d18:1/24:4)	LION:0002103
SM(d18:1/24:5)	LION:0002104
SM(d18:1/24:7)	LION:0002105
SM(38:3)	LION:0002106
SM(38:4)	LION:0002107
SM(40:3)	LION:0002108
SM(40:4)	LION:0002109
SM(40:5)	LION:0002110
SM(40:6)	LION:0002111
SM(42:5)	LION:0002112
SM(32:2)	LION:0002113
SM(36:4)	LION:0002114
SM(42:6)	LION:0002115
SM(42:8)	LION:0002116
PE(12:0/16:0)	LION:0002117
PE(12:0/16:1)	LION:0002118
PE(12:0/18:1)	LION:0002119
PE(12:0/18:2)	LION:0002120
PE(12:0/20:3)	LION:0002121
PE(12:0/20:4)	LION:0002122
PE(14:0/14:0)	LION:0002123
PE(14:0/16:1)	LION:0002124
PE(14:0/18:3)	LION:0002125
PE(16:1/22:6)	LION:0002126
PE(18:2/20:5)	LION:0002127
PE(18:3/20:4)	LION:0002128
PE(18:3/20:5)	LION:0002129
PE(20:0/26:0)	LION:0002130
PE(20:0/26:1)	LION:0002131
PE(20:0/26:2)	LION:0002132
PE(20:0/26:3)	LION:0002133
PE(20:0/26:4)	LION:0002134
PE(20:0/26:5)	LION:0002135
PE(20:0/26:6)	LION:0002136
PE(20:1/26:0)	LION:0002137
PE(20:1/26:1)	LION:0002138
PE(20:1/26:2)	LION:0002139
PE(20:1/26:3)	LION:0002140
PE(20:1/26:4)	LION:0002141
PE(20:1/26:5)	LION:0002142
PE(20:1/26:6)	LION:0002143
PE(20:2/26:0)	LION:0002144
PE(20:2/26:1)	LION:0002145
PE(20:2/26:2)	LION:0002146
PE(20:2/26:3)	LION:0002147
PE(20:2/26:4)	LION:0002148
PE(20:2/26:5)	LION:0002149
PE(20:2/26:6)	LION:0002150
PE(20:3/26:0)	LION:0002151
PE(20:3/26:1)	LION:0002152
PE(20:3/26:2)	LION:0002153
PE(20:3/26:3)	LION:0002154
PE(20:3/26:4)	LION:0002155
PE(20:3/26:5)	LION:0002156
PE(20:3/26:6)	LION:0002157
PE(20:4/26:6)	LION:0002158
PE(20:4/26:0)	LION:0002159
PE(20:4/26:1)	LION:0002160
PE(20:4/26:2)	LION:0002161
PE(20:4/26:3)	LION:0002162
PE(20:4/26:4)	LION:0002163
PE(20:4/26:5)	LION:0002164
PE(20:5/26:5)	LION:0002165
PE(20:5/26:6)	LION:0002166
PE(20:5/26:0)	LION:0002167
PE(20:5/26:1)	LION:0002168
PE(20:5/26:2)	LION:0002169
PE(20:5/26:3)	LION:0002170
PE(20:5/26:4)	LION:0002171
PE(22:0/24:0)	LION:0002172
PE(22:0/24:1)	LION:0002173
PE(22:0/24:2)	LION:0002174
PE(22:0/24:3)	LION:0002175
PE(22:0/24:4)	LION:0002176
PE(22:0/24:5)	LION:0002177
PE(22:0/24:6)	LION:0002178
PE(22:0/26:0)	LION:0002179
PE(22:0/26:1)	LION:0002180
[truncated: 57,675 more rows]
