# Supplementary material for: LION/web: a web-based ontology enrichment tool for lipidomic data analysis
Source: Gigascience. 2019 May 29;8(6):giz061. doi: 10.1093/gigascience/giz061 (PMC6541037; doi:10.1093/gigascience/giz061)
Supplement: giz061_Supplemental_Files [file giz061_supplemental_files.zip › Supplemental Data 3.csv]

lipids	cluster
GPA(30:1)	1
GPA(36:2)	1
GPA(38:5)	1
GPCho(32:2)	1
GPCho(32:1)	1
GPCho(34:3)	1
GPCho(34:2)	1
GPCho(34:1)	1
GPCho(36:3)	1
GPCho(36:2)	1
GPCho(36:1)	1
GPCho(38:6)	1
GPCho(40:7)	1
GPCho(40:6)	1
GPCho(40:4)	1
GPSer(36:0)	1
GPSer(42:4)	1
GPSer(42:3)	1
GPIns(36:5)	1
GPIns(36:4)	1
GPIns(36:3)	1
GPIns(40:3)	1
GPCho(O-36:4)	1
GPCho(O-36:2)	1
GPEtn(O-32:0)	1
GPEtn(O-38:3)	1
Ceramide C26:1	1
DHCeramide C26:1	1
DHHexosylceramide C24:1	1
DHHexosylceramide C26	1
Sphingomyelin C20	1
DHSphingomyelin C22	1
DHSphingomyelin C26	1
22R-hydroxy-cholesterol	1
7-oxo-cholesterol	1
GPA(30:0)	2
GPCho(34:0)	2
GPCho(O-36:3)	2
GPCho(O-38:5)	2
GPEtn(O-36:1)	2
GPEtn(O-38:1)	2
Lanosterol	2
GPA(32:4)	3
GPA(34:2)	3
GPCho(38:5)	3
GPCho(40:2)	3
GPIns(40:6)	3
Ceramide C16	3
Ceramide C18	3
Ceramide C20	3
Ceramide C22	3
Ceramide C24:1	3
Ceramide C24	3
Ceramide C26	3
DHCeramide C16	3
DHCeramide C18	3
DHCeramide C20	3
DHCeramide C22	3
DHCeramide C24:1	3
DHCeramide C24	3
DHCeramide C26	3
DHHexosylceramide C20	3
DHHexosylceramide C26:1	3
DHSphingomyelin C20	3
DHSphingomyelin C26:1	3
4b-hydroxy-cholesterol	3
6a-hydroxy-cholestanol	3
7a-hydroxy-cholesterol	3
GPA(32:1)	4
GPA(32:0)	4
GPA(34:0)	4
GPA(36:3)	4
GPA(36:0)	4
GPA(38:4)	4
GPA(38:3)	4
GPA(38:2)	4
GPA(38:1)	4
GPA(40:3)	4
GPSer(34:2)	4
GPSer(36:4)	4
GPSer(40:0)	4
GPSer(42:1)	4
GPSer(42:0)	4
GPIns(34:2)	4
GPIns(38:1)	4
GPGro(40:8)	4
Cholesterol	4
Desmosterol	4
24-25-epoxy-cholesterol	4
25-hydroxy-cholesterol	4
Cholestenone	4
GPA(34:1)	5
GPA(36:1)	5
GPCho(28:0)	5
GPCho(32:0)	5
GPCho(38:1)	5
GPIns(36:1)	5
GPGro(32:0)	5
GPGro(34:1)	5
GPGro(34:0)	5
GPCho(P-36:4)	5
GPA(40:6)	6
GPA(40:1)	6
GPA(40:0)	6
GPSer(34:1)	6
GPSer(34:0)	6
GPSer(36:2)	6
GPSer(36:1)	6
GPSer(38:4)	6
GPSer(38:3)	6
GPSer(38:2)	6
GPSer(38:1)	6
GPSer(40:6)	6
GPSer(40:5)	6
GPSer(40:4)	6
GPSer(40:3)	6
GPSer(40:2)	6
GPSer(40:1)	6
GPGro(34:3)	6
GPGro(36:4)	6
GPEtn(O-38:2)	6
GPA(40:4)	7
GPCho(36:4)	7
GPCho(38:4)	7
GPCho(38:2)	7
GPCho(38:0)	7
GPCho(40:1)	7
GPCho(42:2)	7
GPCho(42:1)	7
GPEtn(32:0)	7
GPEtn(34:1)	7
GPEtn(34:0)	7
GPEtn(36:1)	7
GPEtn(36:0)	7
GPEtn(38:6)	7
GPEtn(38:5)	7
GPEtn(38:4)	7
GPEtn(38:3)	7
GPEtn(38:2)	7
GPEtn(38:1)	7
GPEtn(38:0)	7
GPEtn(40:6)	7
GPEtn(40:5)	7
GPEtn(40:4)	7
GPSer(38:5)	7
GPIns(36:2)	7
GPIns(38:5)	7
GPIns(38:4)	7
GPIns(38:3)	7
GPIns(38:2)	7
GPIns(40:7)	7
GPIns(40:4)	7
GPGro(34:2)	7
GPGro(36:3)	7
GPGro(36:2)	7
GPGro(38:5)	7
GPGro(38:4)	7
GPGro(38:3)	7
GPGro(38:2)	7
GPGro(40:7)	7
GPGro(40:6)	7
GPGro(40:5)	7
GPGro(40:4)	7
GPGro(40:3)	7
CL (68:3)	7
CL (70:3)	7
GPCho(36:0)	8
GPSer(42:2)	8
GPIns(34:1)	8
GPIns(36:0)	8
GPIns(38:6)	8
GPIns(40:5)	8
GPGro(32:1)	8
GPGro(36:1)	8
GPGro(38:1)	8
GPGro(40:2)	8
CL (66:5)	8
CL (66:4)	8
CL (66:3)	8
CL (68:5)	8
CL (68:4)	8
CL (68:2)	8
CL (70:6)	8
CL (70:5)	8
CL (70:4)	8
CL (72:7)	8
CL (72:6)	8
CL (72:5)	8
CL (72:4)	8
CoQ-9	8
CoQ-10	8
DOL-18	8
DOL-19	8
DOL-20	8
GPEtn(34:2)	9
GPEtn(36:4)	9
GPEtn(36:3)	9
GPEtn(36:2)	9
GPEtn(O-36:5)	9
GPEtn(O-36:4)	9
GPEtn(O-36:3)	9
GPEtn(O-36:2)	9
GPEtn(O-38:5)	9
CL (66:2)	10
Hexosylceramide C16	10
Hexosylceramide C18	10
Hexosylceramide C20	10
Hexosylceramide C22	10
Hexosylceramide C24:1	10
Hexosylceramide C24	10
Hexosylceramide C26:1	10
Hexosylceramide C26	10
DHHexosylceramide C16	10
DHHexosylceramide C18	10
DHHexosylceramide C22	10
DHHexosylceramide C24	10
Sphingomyelin C16	10
Sphingomyelin C18	10
Sphingomyelin C22	10
Sphingomyelin C24:1	10
Sphingomyelin C24	10
Sphingomyelin C26:1	10
Sphingomyelin C26	10
DHSphingomyelin C16	10
DHSphingomyelin C18	10
DHSphingomyelin C24:1	10
DHSphingomyelin C24	10
7-dehydro-cholesterol	10
27-hydroxy-cholesterol	10
