# Supplementary material for: LION/web: a web-based ontology enrichment tool for lipidomic data analysis
Source: Gigascience. 2019 May 29;8(6):giz061. doi: 10.1093/gigascience/giz061 (PMC6541037; doi:10.1093/gigascience/giz061)
Supplement: giz061_Supplemental_Files [file giz061_supplemental_files.zip › Supplemental Data 4.csv]

lipid	most abundant isomer	RT(s)	amu	FFA_AA	FFA_AA	FFA_AA	FFA_BSA	FFA_BSA	FFA_BSA	FFA_LA	FFA_LA	FFA_LA	FFA_PA	FFA_PA	FFA_PA
				#10	#11	#12	#1	#2	#3	#7	#8	#9	#4	#5	#6
Hex2Cer(d18:1/14:0)	Hex2Cer(d18:1/14:0)	85.9	868.555	0.033982927	0.026280482	0.036133958	0.023176	0.027962566	0.026648801	0.037817023	0.042881807	0.03642381	0.013569419	0.012741954	0.011635253
Hex2Cer(d18:1/16:1)	Hex2Cer(d18:1/16:1)	85.3	894.572	0.048752892	0.04051424	0.055852724	0.040670916	0.04650727	0.044793158	0.057450393	0.066892075	0.059058809	0.031607034	0.029047771	0.027758863
Hex2Cer(d18:1/16:0)	Hex2Cer(d18:1/16:0)	85.3	896.588	1.342170352	1.038378531	1.418210587	1.138141215	1.233861961	1.220652007	1.575416031	1.725276965	1.559647108	0.882550134	0.791866445	0.767104315
Hex2Cer(d18:1/18:1)	Hex2Cer(d18:1/18:1)	84.1	922.603	0.005731291	0.004616434	0.005076456	0.002667018	0.003082023	0.002243742	0.006019646	0.005463577	0.005020331	0.001891738	0.00104973	0.001884789
Hex2Cer(d18:1/20:0)	Hex2Cer(d18:1/20:0)	84.1	952.649	0.008105325	0.00719258	0.00901369	0.005448855	0.007371767	0.005006421	0.005874559	0.004749068	0.005240079	0.007126789	0.004838187	0.005939533
Hex2Cer(d18:1/22:1)	Hex2Cer(d18:1/22:1)	83.2	978.665	0.027251713	0.020870514	0.025640142	0.016075486	0.018809102	0.020090032	0.015078708	0.010785722	0.014856772	0.021632647	0.016923167	0.01741547
Hex2Cer(d18:1/22:0)	Hex2Cer(d18:1/22:0)	82.7	980.681	0.116980609	0.16669688	0.113355022	0.073758046	0.088369222	0.088785848	0.085978578	0.090947957	0.078970314	0.086982652	0.071850858	0.072708759
Hex2Cer(d18:1/24:2)	Hex2Cer(d18:1/24:2)	77.7	1004.681	0.029649753	0.027236695	0.031966433	0.036733953	0.036032098	0.042368025	0.103454206	0.122254911	0.095757324	0.033128451	0.028743349	0.024267468
Hex2Cer(d18:1/24:1)	Hex2Cer(d18:1/24:1)	82.3	1006.697	0.389802205	0.167556873	0.389692312	0.165666428	0.20480045	0.208388492	0.150516478	0.19584391	0.150513236	0.157657777	0.135460639	0.11998079
PA(O-30:2)	PA(O-30:2)	33.2	601.426	0.011259614	0.293390552	0.013405913	0.007715395	0.006202513	0.008331948	0.14714744	0.009546025	0.008717541	0.007465419	0.009450664	0.01090475
PA(30:1)	PA(30:1)	33.8	617.419	0.011369176	0.041159045	0.011418045	0.007982997	0.009911933	0.009544645	0.022209341	0.011841801	0.012134363	0.011595872	0.020499853	0.018561023
PA(32:2)	PA(32:2)	31.5	643.443	0.007628066	0.011987917	0.007785164	0.010422644	0.015059174	0.011690905	0.013308184	0.007189515	0.01056839	0.009664119	0.010726425	0.008578143
PA(34:3)	PA(16:0_18:3)	34.1	669.459	0.028731138	0.00688771	0.015108403	0.03502569	0.009543021	0.013094595	0.016919618	0.009055075	0.013819142	0.009290733	0.011824413	0.027491903
PA(36:6)	PA(16:0_20:6)	34.4	691.435	0.058099271	0.021969321	0.061316581	0.00262987	0.001998469	0.001356497	0.001070246	0.00356718	0.002724285	0.002163364	0.001470156	0.003579844
PA(O-42:8)	PA(O-42:8)	34.3	757.518	0.003649822	0.002622382	0.005312609	0.00845974	0.006636559	0.018115642	0.001303204	0.022532245	0.011940856	0.006244294	0.03134806	0.014903286
PG(30:0)	PG(14:0_16:0)	91.7	693.471	0.007380363	0.007982017	0.012961548	0.024168509	0.02506636	0.025983411	0.007530339	0.003531509	0.003848546	0.026308665	0.026413814	0.03399976
PG(32:0)	PG(16:0_16:0)	91.5	721.502	0.02749544	0.022499486	0.027963528	0.16903654	0.166150321	0.193170824	0.02536071	0.021214876	0.022370029	1.428559508	1.388946317	1.052497222
PG(34:2)	PG(16:1_18:1)	90.3	745.503	0.07264817	0.062966848	0.080859033	0.087721595	0.086289572	0.107694599	0.13891138	0.137252709	0.116797039	0.06834542	0.064390278	0.062188422
PG(34:1)	PG(16:0_18:1)	90.6	747.518	0.77288642	0.644296975	0.891405496	1.667343027	1.523801214	1.822750511	0.414800736	0.416571331	0.366941857	1.468836126	1.589193835	1.479191175
PG(36:4)	PG(18:2_18:2)	89.1	769.503	0.250299726	0.200162334	0.258494008	0.053581771	0.046414463	0.051994618	1.230770364	1.329412687	0.049210797	0.054289061	0.061507677	0.047330355
PG(36:2)	PG(18:1_18:1)	89.7	773.534	0.189477539	0.170352703	0.255864976	0.29672587	0.286696092	0.55054982	0.688186985	0.675737786	0.598029987	0.215242261	0.177180267	0.145706663
PG(36:1)	PG(18:0_18:1)	90	775.549	0.076283235	0.061584796	0.093313931	1.282073593	1.227829691	1.347685577	0.11909013	0.110139949	0.088891833	1.76710903	2.056325378	1.772130978
PG(38:4)	PG(18:1_20:3)	88.6	797.533	0.137939727	0.108577264	0.149968065	0.047771112	0.040268076	0.044299881	0.150090787	0.141337613	0.117997129	0.077776531	0.085402861	0.066651005
PG(38:3)	PG(18:0_20:3)	89.1	799.549	0.003933232	0.001250461	0.00342691	0.02163357	0.023253136	0.027847563	0.092196985	0.078786643	0.079649926	0.049443078	0.058295392	0.046858875
PG(38:1)	PG(18:0_20:1)	89.5	803.58	0.000499667	2.83E-05	1.40E-06	0.024401402	0.023136411	0.023105696	0.001192272	0.001172016	0.000919037	0.036220236	0.040306443	0.032767728
PG(40:2)	PG(18:1_22:1)	89.3	829.596	0.000787255	0.00046329	0.001119608	0.017424621	0.015860476	0.016554848	0.005456169	0.004718113	0.004742626	0.00455107	0.004601329	0.003736842
PG(40:1)	PG(18:1_22:0)	89.2	831.611	0.001447701	0.001371011	0.002361845	0.034806996	0.031960476	0.034566912	0.003905822	0.003943185	0.003885651	0.027701337	0.029053185	0.026945302
PG(42:2)	PG(42:2)	88.8	857.627	0.001438985	0.001303631	0.001780856	0.031826314	0.027470771	0.029658643	0.008642632	0.009140199	0.007514976	0.006629645	0.007971307	0.006548543
PG(42:0)	PG(42:0)	88.3	861.649	6.59E-05	4.43E-05	6.90E-05	0.001062077	0.001018777	0.000997268	0.000108162	0.000105514	9.78E-05	0.000386299	0.00037765	0.000288726
HexCer(d18:1/14:0)	HexCer(d18:1/14:0)	63.4	706.503	0.036537493	0.010361134	0.032231992	0.053807686	0.048513074	0.054305565	0.024057907	0.044870542	0.046130804	0.048278159	0.055426905	0.052634403
HexCer(d18:1/16:1)	HexCer(d18:1/16:1)	62.8	732.519	0.0499348	0.012274884	0.047651242	0.102309496	0.094237815	0.10804822	0.032409257	0.081065554	0.083945832	0.187573755	0.223313274	0.193292839
HexCer(d18:1/18:1)	HexCer(d18:1/18:1)	61.4	760.55	0.001698442	8.82E-05	0.00075297	0.003194418	0.000653677	0.003330173	0.001749226	0.003629621	0.005284414	0.002844998	0.002395736	0.000495786
HexCer(d18:1/18:0)	HexCer(d18:1/18:0)	61.6	762.566	0.014740154	0.001473188	0.011657316	0.035982086	0.025134984	0.033094607	0.008074836	0.01238617	0.015969688	0.071904	0.065271385	0.064121158
HexCer(d18:1/20:0)	HexCer(d18:1/20:0)	61.4	790.597	0.009824353	0.001672022	0.006432433	0.022999359	0.020206189	0.02416285	0.002661902	0.006456017	0.008369665	0.051358645	0.057751144	0.051978272
HexCer(d18:1/22:2)	HexCer(d18:1/22:2)	60.7	814.597	0.000576297	0.000226778	0.000637005	0.002269542	0.000942097	0.001506496	0.004031328	0.010322961	0.012319476	0.00280845	0.001817569	0.000930965
HexCer(d18:1/22:1)	HexCer(d18:1/22:1)	60.6	816.613	0.032529622	0.006327233	0.025709501	0.055155955	0.049020934	0.055213753	0.010018892	0.024053446	0.028893206	0.128177877	0.127613341	0.115199154
HexCer(d18:1/22:0)	HexCer(d18:1/22:0)	60.5	818.628	0.212075096	0.041702349	0.173024854	0.384950684	0.330018517	0.372270482	0.056878657	0.15123856	0.176340751	0.606249937	0.642168514	0.592589096
HexCer(d18:1/24:4)	HexCer(d18:1/24:4)	58.7	838.597	0.019485755	0.002665609	0.016328182	0.000292162	0.00012654	9.80E-05	7.02E-05	0.000130298	0.000197847	0.000960646	0.000435924	0.000827558
HexCer(d18:1/24:3)	HexCer(d18:1/24:3)	60.2	840.613	0.005628282	0.000293959	0.004635782	0.004876421	0.004956285	0.00497162	0.007400404	0.025000879	0.029351552	0.004475822	0.005790649	0.004652399
HexCer(d18:1/24:2)	HexCer(d18:1/24:2)	60.1	842.629	0.04822561	0.007996261	0.040105475	0.093997223	0.076308556	0.089731158	0.107383815	0.29944945	0.327954729	0.107698521	0.112268706	0.100549341
HexCer(d18:1/24:1)	HexCer(d18:1/24:1)	59.8	844.644	0.333212936	0.056348378	0.266489277	0.726691709	0.619558857	0.699351426	0.119400424	0.340797385	0.204358821	0.623238729	0.639003805	0.6028935
HexCer(d18:1/24:0)	HexCer(d18:1/24:0)	59.7	846.659	0.171173728	0.034784298	0.076332811	0.520651154	0.595467735	0.609687883	0.065049351	0.182861663	0.193449839	0.585374552	0.637538825	0.607048184
PI(O-30:3)	PI(O-14:3_16:0)	103.2	761.458	0.010470859	0.007552845	0.012238779	0.03535949	0.036344593	0.038958829	0.027252387	0.029608977	0.026363838	0.073247432	0.06824704	0.054949516
PI(30:1)	PI(14:1_16:0)	102.2	779.471	0.005843145	0.003670629	0.004787104	0.007376315	0.007984475	0.008386632	0.001275689	0.002365879	0.002508821	0.003308893	0.002376418	0.003748453
PI(30:0)	PI(14:0_16:0)	102.6	781.488	0.001266127	0.001777414	0.003992374	0.004939696	0.005261795	0.005276203	0.001256234	0.000792106	0.000753303	0.02205718	0.021901336	0.023671886
PI(O-32:3)	PI(O-14:2_18:1)	103	789.489	0.031620094	0.04559924	0.039815703	0.057830709	0.032333062	0.050518518	0.052218089	0.059967769	0.048329499	0.015114866	0.015348572	0.014376997
PI(O-32:0)	PI(O-14:0_18:0)	101.9	795.539	0.001392776	0.001855719	0.00537425	0.002893869	0.003424227	0.002703352	0.002297962	0.000361226	0.000952829	0.012313834	0.011829572	0.009572556
PI(32:3)	PI(32:3)	100.9	803.471	0.028784338	0.030274513	0.033868898	0.000805302	0.000636277	0.000418223	0.001370848	0.00092596	0.001140283	0.000394725	0	0
PI(32:2)	PI(16:1_16:1)	101.1	805.487	0.015200465	0.01782261	0.026164831	0.0121873	0.013346752	0.013383637	0.024767141	0.021505728	0.021973995	0.01040358	0.007502242	0.012161206
PI(32:1)	PI(16:0_16:1)	101.4	807.503	0.049172787	0.052528643	0.057311412	0.135591618	0.134600685	0.146812348	0.022072604	0.016754437	0.01682663	0.682709558	0.716916943	0.700258848
PI(32:0)	PI(16:0_16:0)	102	809.518	0.012167024	0.009543719	0.011952177	0.049512714	0.052160093	0.051598358	0.008776461	0.007160291	0.00617662	4.054147859	4.133456569	3.428181807
PI(O-34:2)	PI(O-16:0_18:2)	101.1	819.54	0.005200926	0.003295829	0.003793665	0.007312156	0.008862449	0.008732721	0.013781817	0.013087283	0.013977295	0.002715826	0.005516417	0.003668074
PI(34:8)	PI(16:6_18:2)	103.2	821.43	0.001173752	0.001692408	0.00119323	0.001565574	0.001618594	0.001500425	0.001189535	0.001242285	0.000577077	0.115993165	0.109834114	0.137221817
PI(O-34:1)	PI(O-16:0_18:1)	101.4	821.555	0.00792406	0.008383242	0.008377042	0.048522563	0.048189234	0.055315253	0.005762071	0.005812601	0.006740883	0.036809221	0.036456424	0.042642324
PI(34:3)	PI(16:0_18:3)	100.5	831.504	0.016649659	0.021932984	0.026172278	0.008486242	0.007379499	0.008177886	0.00629555	0.002320422	0.000587888	0.009887293	0.009658133	0.00727241
PI(34:2)	PI(16:0_18:2)	100.8	833.519	0.109501983	0.123701501	0.130277029	0.322909615	0.329710713	0.334579796	0.868288479	0.789655757	0.796849397	0.238963122	0.245046269	0.268895885
PI(34:1)	PI(16:0_18:1)	100.9	835.529	0.216634257	0.231941418	0.250840066	1.455904694	1.506567141	1.575924126	0.001692729	0.001825219	0.003071373	3.905038162	4.018294445	4.248303383
PI(34:1)	PI(16:0_18:1)	100.8	835.534	0.247957649	0.261998197	0.291828019	1.563053663	1.602279478	1.714562997	0.171152467	0.162395189	0.156072148	4.001965776	4.057740561	4.385132038
PI(34:0)	PI(16:0_18:0)	102.7	837.548	0.004314825	0.007834197	0.008898508	0.058252758	0.03373777	0.061473616	0.003156295	0.003870782	0.002235468	0.080781129	0.439063361	0.274973749
PI(O-36:4)	PI(O-16:0_20:4)	99.6	843.539	0.068590626	0.063797544	0.065951113	0.071938836	0.063408533	0.056271551	0.028844212	0.038128838	0.029414799	0.028120549	0.030492599	0.034226484
PI(O-36:3)	PI(O-16:0_20:3)	100.3	845.556	0.00142354	0.001498731	0.00103227	0.015469365	0.01117386	0.012032498	0.021177352	0.017046224	0.017670594	0.006164946	0.009151075	0.006266697
PI(O-36:2)	PI(O-18:1_18:1)	100.8	847.571	0.01817527	0.011563747	0.019873824	0.03004957	0.027872761	0.029614316	0.011616462	0.011715904	0.014007977	0.010735624	0.013372101	0.010908185
PI(O-36:1)	PI(O-18:0_18:1)	100.8	849.585	0.019812294	0.022602526	0.020918911	0.018211693	0.019706324	0.020804221	0.001677097	4.84E-05	0.002134132	0.035396208	0.037757026	0.06095392
PI(36:5)	PI(16:0_20:5)	99.4	855.503	0.044538623	0.041542982	0.034572197	0.062589101	0.056868358	0.051839082	0.005175349	0.006598815	0.007964327	0.153631182	0.169307839	0.155141495
PI(36:4)	PI(16:0_20:4)	99.1	857.519	3.988333928	4.233201576	3.92807281	1.461008095	1.330326314	1.229128624	0.80125606	0.798167384	0.792145867	1.926869625	2.209461335	2.16363998
PI(36:3)	PI(18:1_18:2)	100.2	859.534	0.039115462	0.111150161	0.062803504	0.291680034	0.217905573	0.233093679	0.356671897	0.190715786	0.152073524	0.062257867	0.056818715	0.0104455
PI(36:2)	PI(18:1_18:1)	100.3	861.549	0.316936683	0.208565738	0.230919273	1.676183842	1.666272487	1.638630043	5.311201201	5.727336392	5.139507048	0.481433577	0.536149796	0.630777505
PI(36:1)	PI(18:0_18:1)	100.2	863.563	0.123109352	0.14238795	0.160135685	0.983396872	1.058926796	1.03459347	0.330438505	0.252356344	0.241446572	2.237652833	2.289848738	2.426163303
PI(O-38:6)	PI(O-18:0_20:6)	99	867.538	0.001680603	0.002351594	0.00161787	0.022446841	0.027964513	0.02312924	0.019615617	0.017067499	0.029608879	0.016093888	0.011369676	0.016371114
PI(O-38:5)	PI(O-18:1_20:4)	98.7	869.554	0.117443567	0.114810931	0.105656929	0.155311924	0.151708248	0.152609502	0.066719198	0.092016197	0.076449806	0.065904057	0.073989506	0.071442613
PI(O-38:4)	PI(O-18:0_20:4)	99	871.57	0.027693862	0.027195575	0.023127063	0.086361782	0.084836639	0.070260055	0.029873216	0.028620719	0.03530121	0.031863701	0.034196236	0.0378443
PI(38:6)	PI(16:0_22:6)	98.5	881.518	0.109909124	0.125521341	0.123520711	0.249843234	0.222982873	0.243761044	0.102512208	0.101331367	0.098650295	0.786015782	0.787663337	0.723392644
PI(38:5)	PI(18:1_20:4)	98.4	883.534	1.905076632	2.111810173	1.768463259	1.383004763	1.319742055	1.298750022	0.430003763	0.463039772	0.434330349	1.316818179	1.16600668	1.25333879
PI(38:4)	PI(18:0_20:4)	98.4	885.549	11.28935671	9.770871549	10.70953896	11.44297821	11.37141138	11.34343176	10.81201081	11.20511683	11.59510583	8.329776108	8.476824676	7.77853142
PI(38:3)	PI(18:0_20:3)	98.3	887.555	0.24298241	0.325436831	0.283513767	1.19259569	1.27256817	1.151765795	1.201856177	1.009063912	0.970559371	1.289175814	1.266955018	1.183892327
PI(38:3)	PI(18:0_20:3)	100.7	887.563	0.262026916	0.196699566	0.285434762	1.153569782	0.640939414	0.097656487	0.343531564	0.601012256	0.829629524	0.205010137	0.248373938	0.186302121
PI(38:2)	PI(18:0_20:2)	99.4	889.578	0.02165405	0.019243761	0.022243788	0.024670488	0.031823163	0.026817537	0.006858023	0.009596512	0.015801004	0.037732434	0.036970852	0.031702001
PI(38:1)	PI(18:0_20:1)	99.7	891.595	0.019969555	0.017840557	0.020485123	0.046354149	0.04797828	0.042562574	0.051942073	0.050190585	0.054537643	0.092872295	0.090824202	0.079893428
PI(O-40:6)	PI(O-18:1_22:5)	98.5	895.569	0.003662899	0.002957852	0.003368857	0.038492895	0.034754898	0.0417025	0.017789856	0.007526313	0.012907922	0.008400271	0.010260728	0.011799
PI(O-40:5)	PI(O-18:1_22:4)	98.9	897.586	0.033158137	0.015493346	0.018030269	0.050717016	0.037296221	0.032363532	0.01275159	0.006535647	0.003566767	0.013905594	0.016640253	0.009334603
PI(40:6)	PI(18:0_22:6)	97.9	909.549	0.014021607	0.00196051	0.006146809	0.417249424	0.34375033	0.490943928	0.334783604	0.313170317	0.116218135	1.617851501	1.689408091	1.437150744
PI(40:5)	PI(18:0_22:5)	98.2	911.564	0.036620615	0.001294543	0.014419165	0.975715292	0.83281333	0.829764367	0.461794235	0.502256864	0.389840495	1.847392785	1.108641484	1.610785684
PI(40:4)	PI(18:0_22:4)	98.2	913.58	1.13132647	0.958977388	1.074685767	0.50638493	0.497633858	0.511895262	0.528353089	0.538961878	0.580248478	0.689043547	0.718900232	0.608428401
PI(40:3)	PI(18:0_22:3)	98.2	915.587	0.035753271	0.037738647	0.017143786	0.043306854	0.046237552	0.04105354	0.040849973	0.030023021	0.032572254	0.082514567	0.067538109	0.049826326
PI(40:1)	PI(40:1)	99.4	919.626	0	0	0	0.000204587	0.000402271	0.000570269	0	0	0	0.012327729	0.012515381	0.011269431
PI(42:8)	PI(20:4_22:4)	97.1	933.549	0.491963452	0.34524845	0.508673625	0.00251163	0.015991776	0.005493047	0.019185754	0.006878478	0.013185661	0.002051521	0.004263563	0.005218575
PI(42:6)	PI(20:1_22:5)	97.5	937.58	0.029172059	0.006443595	0.023331961	0.014896957	0.020616192	0.010146211	0.013735839	0.021178559	0.014234041	0.015827918	0.013576559	0.012371838
PI(42:4)	PI(20:4_22:0)	97.7	941.611	0.096340595	0.094975039	0.104837239	0.002486817	0.000340776	0.000965469	0.004933785	0.010490087	0.018031624	0.010310318	0.004974404	0.002948006
PE(30:1)	PE(14:0_16:1)	109.1	660.461	0.008294315	0.008034444	0.008911779	0.009499292	0.009378399	0.009085441	0.003924195	0.003630661	0.00377075	0.005267088	0.004586278	0.004398727
PE(O-32:2)	PE(O-16:1_16:1)	107.3	672.497	0.014841652	0.014158538	0.012800512	0.019938594	0.020795652	0.02434332	0.01144143	0.012980329	0.010968515	0.04540967	0.045961554	0.052738155
PE(O-32:1)	PE(O-16:0_16:1)	107.8	674.513	0.006950256	0.008267764	0.007439872	0.01389197	0.014636557	0.01305883	0.006463325	0.0057068	0.005414438	0.035373263	0.031745493	0.029325993
PE(32:2)	PE(16:1_16:1)	108.3	686.477	0.012283179	0.012372636	0.013120637	0.019965883	0.0157788	0.016480778	0.038045173	0.035284015	0.03143487	0.028880104	0.029121588	0.033913203
PE(32:1)	PE(16:0_16:1)	108.3	688.492	0.150902593	0.135969896	0.134530923	0.141548102	0.139122537	0.148480715	0.088612752	0.080901723	0.074649493	0.502669774	0.495186015	0.509138863
PE(32:0)	PE(16:0_16:0)	108.7	690.507	0.167592278	0.157795696	0.150209138	0.06129825	0.059100427	0.065640246	0.127639752	0.116604671	0.107388729	0.233270042	0.246259457	0.188595085
PE(O-34:3)	PE(O-16:1_18:2)	106.7	698.513	0.020717503	0.017703156	0.018000264	0.029529599	0.030344434	0.027951323	0.065691197	0.064870722	0.062055915	0.029300615	0.033208679	0.035246975
PE(O-34:2)	PE(O-16:1_18:1)	106.7	700.529	0.234411941	0.225839102	0.222597119	0.32877959	0.353475092	0.34057286	0.20341132	0.181319625	0.178789258	0.242084763	0.259341174	0.293295908
PE(O-34:1)	PE(O-16:0_18:1)	108.1	702.545	0.041951701	0.040642367	0.037140409	0.048310845	0.045404578	0.04515623	0.026246488	0.010563842	0.024180659	0.037611255	0.034674061	0.047465006
PE(34:3)	PE(16:1_18:2)	107.6	712.494	0.016734898	0.015286942	0.016856193	0.020357294	0.018811835	0.019784358	0.044044321	0.042289681	0.038684106	0.013327106	0.012731973	0.014550471
PE(34:2)	PE(16:1_18:1)	107.6	714.509	0.137377346	0.135017065	0.130187129	0.263636364	0.2536246	0.266065174	0.643712044	0.592559498	0.557354545	0.245605767	0.228132321	0.268870792
PE(34:1)	PE(16:0_18:1)	107.8	716.523	0.847507049	0.809598306	0.746022575	0.996034675	0.971851176	0.994444649	0.412143206	0.4310834	0.380090977	1.304624847	1.236892762	1.403315143
PE(O-36:6)	PE(O-16:1_20:5)	107.3	720.496	0.000398731	0.000307949	0.000367039	1.83E-06	0.000228663	0.001839234	0.001962266	0.000241453	0.002786956	0.000667858	0.000531542	0.000218796
PE(O-36:5)	PE(O-16:1_20:4)	105.2	722.513	0.480975313	0.453305207	0.400190417	0.286995226	0.296153975	0.272829171	0.251272199	0.247996957	0.24017476	0.451337171	0.412924996	0.478581864
PE(O-36:4)	PE(O-16:1_20:3)	106.1	724.529	0.028251119	0.025841568	0.025873658	0.031257839	0.032709856	0.033537402	0.077530203	0.067699559	0.055625963	0.030121085	0.038429929	0.040741408
PE(O-36:3)	PE(O-18:1_18:2)	106	726.544	0.059465477	0.057350233	0.050998598	0.121428987	0.124489009	0.128527732	0.137873852	0.133302404	0.125815933	0.062704755	0.059836714	0.072072583
PE(O-36:2)	PE(O-18:1_18:1)	106.3	728.559	0.092529891	0.093210681	0.078455306	0.187496307	0.175776927	0.174445932	0.055353941	0.088167845	0.053862455	0.080212197	0.082476845	0.096250326
PE(O-36:1)	PE(O-18:0_18:1)	107.9	730.576	0.004754461	0.003509718	0.004011671	0.030308931	0.035781383	0.034342762	0.005709429	0.00404355	0.003993489	0.012008956	0.011299148	0.010886809
PE(36:6)	PE(16:1_20:5)	107.2	734.477	0.008525197	0.008340123	0.008518316	0.005440756	0.007448077	0.005551185	0.003119326	0.002505466	0.002949071	0.007700753	0.004889624	0.006574391
PE(36:4)	PE(16:0_20:4)	106.3	738.509	0.732975593	0.74505672	0.585440876	0.15410347	0.154395757	0.15191499	0.275501612	0.207827909	0.2505686	0.499509767	0.51479179	0.509477658
PE(36:3)	PE(18:1_18:2)	107	740.525	0.112424415	0.114300121	0.095896514	0.165531329	0.166112651	0.169366464	0.556934232	0.389325397	0.52979189	0.127249936	0.187520858	0.14470864
PE(36:2)	PE(18:1_18:1)	107.2	742.54	0.510226758	0.47679421	0.484712441	0.915471208	0.916713097	0.949176039	1.419414535	1.330309335	1.320751776	0.256374251	0.274613675	0.348828503
PE(36:1)	PE(18:0_18:1)	107.7	744.554	0.643673415	0.591618391	0.605702675	0.60543923	0.909638322	0.761075278	0.021987132	0.269815888	0.456178496	0.631023849	0.647752705	0.727010524
PE(O-38:7)	PE(O-16:1_22:6)	106.8	746.511	0.009394487	0.011902103	0.008334105	0.028482469	0.044971996	0.032040061	0.02852559	0.019633316	0.027540992	0.37393531	0.040078105	0.053450859
PE(O-38:6)	PE(O-16:1_22:5)	104.7	748.528	0.597894908	0.040274337	0.521214608	0.581810813	0.613572457	0.568005872	0.044212589	0.444662269	0.450153354	0.506447005	0.48430733	0.554687646
PE(O-38:5)	PE(O-16:1_22:4)	104.8	750.543	0.84658981	0.914701852	0.736722468	0.402292857	0.41915906	0.215225235	0.465933254	0.388664294	0.405505701	0.279970429	0.287243024	0.313529957
PE(O-38:4)	PE(O-18:0_20:4)	106.1	752.559	0.002927682	0.00555546	0.003036881	0.000131885	0.000977584	0.018274477	0.01800818	0.011570182	0.001168743	0.001126519	0.001119427	0.001038012
PE(O-38:3)	PE(O-18:2_20:1)	105.5	754.575	0.014813334	0.01585381	0.01170689	0.038922419	0.043583078	0.03426634	0.045006994	0.043411027	0.039670079	0.010560667	0.01074899	0.012136129
PE(O-38:2)	PE(O-18:1_20:1)	105.6	756.591	0.036675574	0.029075892	0.032411588	0.036790247	0.038633559	0.035692835	0.013355178	0.035726964	0.014348293	0.018786054	0.01653523	0.016295661
PE(O-38:1)	PE(O-18:1_20:0)	107.3	758.607	0.020468564	0.019504128	0.021423352	0.015870778	0.003261075	0.001936808	0.014634042	0.012900416	0.009218251	0.007026361	0.010079167	0.007531092
PE(38:6)	PE(16:0_22:6)	106.4	762.508	0.113829134	0.112655895	0.110670499	0.179214445	0.040970068	0.16812554	0.108658283	0.105983759	0.100567435	0.432682151	0.424839879	0.441075137
PE(38:5)	PE(16:0_22:5)	106	764.522	0.695526196	0.639047613	0.585530051	0.287256293	0.348674936	0.304969638	0.199320745	0.195760552	0.205102661	0.416496999	0.433598636	0.417520099
PE(38:5)	PE(16:0_22:5)	105.7	764.524	0.700269272	0.657321179	0.591726428	0.346145517	0.33908084	0.311634111	0.200455361	0.198305036	0.188763997	0.420389689	0.433235899	0.431055091
PE(38:4)	PE(18:0_20:4)	105.9	766.538	1.81119115	1.707845109	1.42835232	0.402650393	0.408145714	0.389916395	0.51171257	0.484915341	0.487502985	0.001295219	0.486921813	0.51078507
PE(38:3)	PE(18:0_20:3)	107.4	768.554	0.000317873	0.000440107	0.000272775	0.065578372	0.049784187	0.076296375	0.127099351	0.105791574	0.129177741	0.033590228	0.037504694	0.059250015
PE(38:2)	PE(18:1_20:1)	106.7	770.57	0.042540333	0.039869632	0.018906208	0.073404988	0.071322864	0.005306135	0.094152903	0.086387004	0.128234977	0.009877491	0.011039399	0.012871821
PE(O-40:8)	PE(O-18:2_22:6)	104.1	772.529	0.104814045	0.113733038	0.114369111	0.345776959	0.497014216	0.020710846	0.641052493	0.41352107	0.629977	0.160833822	0.173646319	0.174758266
PE(38:1)	PE(18:1_20:0)	106.5	772.586	0.025188602	0.021676393	0.024184709	0.021272983	0.024888903	0.02709607	0.016423366	0.014620362	0.007829091	0.015241415	0.015384385	0.015634292
PE(O-40:7)	PE(O-18:2_22:5)	104.3	774.544	0.245974915	0.255037488	0.238259961	0.810404063	0.845725605	0.813922706	0.852549016	0.611666671	0.830580257	0.26937337	0.297429596	0.285669823
PE(O-40:6)	PE(O-18:2_22:4)	104.7	776.559	0.661461704	0.706131233	0.621394008	0.324692099	0.242574903	0.353861613	0.007967716	0.323054678	0.322877463	0.12052351	0.116604185	0.134317814
PE(40:7)	PE(18:1_22:6)	105	788.524	0.150118019	0.13071382	0.140935052	0.213679279	0.20921061	0.195083102	0.225898252	0.179809989	0.202130507	0.052482202	0.050324092	0.061955315
PE(40:6)	PE(18:1_22:5)	105.3	790.539	0.243132676	0.216921922	0.159705576	0.442476292	0.448366201	0.426929342	0.361529955	0.329192995	0.344290701	0.384508211	0.369553408	0.428569054
PE(40:5)	PE(18:0_22:5)	106.1	792.554	0.775643259	0.713042037	0.665467516	0.010376327	0.249421174	0.16781842	0.03133067	0.308543732	0.299619393	0.257329974	0.254275783	0.157975759
PE(40:4)	PE(18:0_22:4)	107.1	794.57	0.942085286	0.824309856	0.170284087	0.055192666	0.071841752	0.114061962	0.079440005	0.10362418	0.112531755	0.043463571	0.049851832	0.063914988
PE(40:2)	PE(18:1_22:1)	105.8	798.6	0.011184816	0.009145367	0.010285289	0.014931893	0.015232205	0.015041649	0.027967322	0.025473741	0.023271077	0.004432646	0.004789605	0.005576058
PE(40:1)	PE(18:1_22:0)	105.8	800.616	0.007526405	0.008140307	0.006810661	0.007416715	0.007400996	0.006937316	0.006388719	0.009947419	0.006916914	0.004004276	0.004672044	0.005351307
PE(42:7)	PE(20:2_22:5)	104.4	816.555	0.023246524	0.027720877	0.017871624	0.010869598	0.018153912	0.019679043	0.050532757	0.048950349	0.047611143	0.004179121	0.003981303	0.005330504
PE(42:6)	PE(20:2_22:4)	104.7	818.57	0.026261597	0.025543623	0.023575193	0.013357953	0.014967386	0.014475771	0.046067459	0.045097938	0.044111955	0.006676842	0.006587011	0.008714711
PE(42:5)	PE(20:1_22:4)	104.7	820.586	0.068356026	0.058343077	0.053718497	0.014808898	0.013247035	0.013260749	0.01528645	0.013055127	0.012808874	0.007452639	0.007616761	0.009036473
PE(42:4)	PE(42:4)	104.6	822.602	0.026373275	0.021964481	0.021999104	0.006564431	0.005952387	0.007627371	0.020639152	0.017010704	0.017566734	0.006771158	0.005351072	0.007136338
PE(42:2)	PE(42:2)	105.2	826.633	0.007734989	0.006325621	0.005449788	0.012146823	0.011297836	0.011834121	0.017565382	0.016639549	0.01565516	0.001855782	0.001652072	0.001872752
PE(42:1)	PE(20:0_22:1)	105.2	828.649	0.008847909	0.006579183	0.008358805	0.015524352	0.016486577	0.014826058	0.012390336	0.011912027	0.012067495	0.004766544	0.003769635	0.004089354
PE(44:4)	PE(44:4)	103.2	850.633	0.020887865	0.018889353	0.019464029	0.016480296	0.018560606	0.017350136	0.011760978	0.010401249	0.010185151	0.008481105	0.008054688	0.009360314
PE(46:6)	PE(46:6)	103.1	874.633	0.009265261	0.009339262	0.009454614	0.02280039	0.024914321	0.023621506	0.022751937	0.021956886	0.021978182	0.004886741	0.00417312	0.001190126
PS(30:0)	PS(14:0_16:0)	135.2	706.466	0.062915776	0.098921278	0.092544928	0.040748708	0.034225234	0.043550353	0.048201101	0.058534802	0.045555774	0.000914681	0.000776374	0.000542105
PS(O-32:1)	PS(O-32:1)	132.9	718.502	0.003959252	0.004757922	0.004844428	0.003539454	0.004062153	0.00480756	0.005018891	0.005606456	0.005208715	0.003844834	0.003352668	0.002649294
PS(32:1)	PS(16:0_16:1)	133.1	732.482	0.173547138	0.164371882	0.203405614	0.127701312	0.130458759	0.142123933	0.086237153	0.112383164	0.113046393	0.40529441	0.4461211	0.42678824
PS(32:0)	PS(16:0_16:0)	133.7	734.498	0.735061063	0.629188589	0.76028206	0.188308499	0.207040015	0.195023416	0.638325966	0.633699816	0.775774244	0.001034582	0.007792022	0.000562884
PS(O-34:2)	PS(O-16:1_18:1)	128.8	744.518	0.009811331	0.009352618	0.010769598	0.018660531	0.018617127	0.013272331	0.03022443	0.016818662	0.02820908	0.012139688	0.00952493	0.01078293
PS(O-34:1)	PS(O-16:0_18:1)	131.9	746.534	0.057263786	0.061485421	0.052855076	0.067988433	0.076629074	0.069083049	0.077432294	0.089501972	0.071136212	0.050549921	0.044541443	0.038211892
PS(34:3)	PS(16:3_18:0)	132	756.482	0.038350594	0.030887922	0.048478993	0.006577601	0.006582441	0.005866037	0.008387238	0.009841929	0.007965271	0.005186442	0.005608658	0.005918102
PS(34:2)	PS(16:0_18:2)	131.5	758.498	0.118166464	0.076080522	0.139825745	0.199701613	0.182122345	0.203084906	0.847673613	0.877235955	0.74086189	0.167623666	0.163283471	0.179174726
PS(34:1)	PS(16:0_18:1)	131.7	760.513	2.01817576	2.412853073	2.084643348	2.411862105	2.433170044	2.489823248	1.717782845	1.591455807	1.82039547	3.11092527	2.851107857	3.228973004
PS(34:0)	PS(16:0_18:0)	131.1	762.519	0.489035008	0.532282675	0.655652709	0.100212288	0.01924423	0.109634776	0.823541275	0.783349042	0.828955068	0.066690622	0.063590591	0.053792018
PS(34:0)	PS(16:0_18:0)	132.7	762.526	0.616556688	0.498849474	0.807410501	0.272759314	0.26393027	0.261226102	1.124806786	1.025010815	1.017001594	0.258638544	0.26963886	0.275982593
PS(O-36:3)	PS(O-16:2_20:1)	128.7	770.534	0.003730042	0.00450835	0.004251085	0.009634695	0.008981088	0.006622093	0.016675914	0.010414684	0.016669445	0.003569785	0.003358831	0.004229356
PS(O-36:2)	PS(O-18:1_18:1)	129	772.549	0.014230725	0.033215548	0.035920105	0.029004624	0.047371438	0.024248661	0.063778364	0.073957512	0.048321809	0.031846708	0.028778949	0.031234542
PS(O-36:1)	PS(O-16:1_20:0)	130	774.564	0.08238023	0.093888266	0.06994215	0.072491824	0.092651018	0.110194674	0.119163224	0.104383103	0.121586356	0.077877006	0.077534564	0.081882444
PS(36:5)	PS(16:0_20:5)	128	780.482	0.001915255	0.003159506	0.003813176	0.005095493	0.004125345	0.003365724	0.000569188	0.003259192	0.00064823	0.034452964	0.025903036	0.027142147
PS(36:4)	PS(16:0_20:4)	128.3	782.498	0.390305159	0.413848602	0.440266681	0.081469433	0.117240196	0.110674517	0.110313509	0.112960388	0.108752406	0.349148642	0.332805191	0.372229426
PS(36:3)	PS(18:1_18:2)	129.9	784.515	0.104759311	0.090719056	0.159533064	0.208432446	0.198343535	0.19629232	0.564729804	0.54190025	0.503727799	0.269469989	0.242833405	0.256545896
PS(36:2)	PS(18:1_18:1)	129.7	786.53	0.979445353	0.827835507	1.030343329	2.039443984	1.962870625	2.307233559	9.136517379	8.864592484	9.129290097	0.85526591	0.785481825	0.842240043
PS(36:1)	PS(18:0_18:1)	129.7	788.544	4.274895705	3.945774961	5.016299133	8.70646068	9.994929564	10.06188182	5.420037064	6.709721473	7.208496244	6.637466954	5.806409463	6.427101979
PS(O-38:6)	PS(O-18:0_20:6)	125.4	792.518	0.00461624	0.003070827	0.005005115	0.023172681	0.027689813	0.030830656	0.015292484	0.011925398	0.018937722	0.009827491	0.012610017	0.010408392
PS(O-38:5)	PS(O-16:0_22:5)	127.2	794.533	0.042825317	0.047619518	0.029037301	0.093551377	0.085026946	0.087548025	0.071483943	0.104670238	0.101176521	0.0366966	0.037840976	0.036695778
PS(O-38:4)	PS(O-16:1_22:3)	126.7	796.549	0.084537838	0.086845344	0.072882595	0.050369934	0.048669764	0.048788914	0.063649932	0.065910961	0.055303208	0.010473191	0.009385832	0.018578262
PS(O-38:3)	PS(O-16:1_22:2)	127.4	798.565	0.001051002	0.001224526	0.001510564	0.006566859	2.01E-05	0.006664968	0.009962006	0.011720239	8.07E-05	0.008570314	0.006656055	0.006330985
PS(O-38:1)	PS(O-18:0_20:1)	128.1	802.596	0.170865953	0.188361638	0.209722462	0.280475877	0.298895296	0.31167886	0.233740977	0.226681285	0.256028574	0.108733393	0.104479878	0.101744377
PS(38:6)	PS(16:0_22:6)	126.5	806.498	0.10897068	0.125189059	0.118407697	0.287742631	0.285426824	0.280043041	0.18744265	0.208279443	0.210380936	0.959905652	1.120178756	1.002739988
PS(38:5)	PS(16:0_22:5)	127.6	808.513	0.495519816	0.574522959	0.50899894	0.413397971	0.325109751	0.422145777	0.379722129	0.499464225	0.417908386	0.812716241	0.592337336	0.794652545
PS(38:4)	PS(18:0_20:4)	126.4	810.529	3.531778806	4.476980686	3.815934002	0.779700628	0.631470736	0.695563735	1.026863707	0.333398213	1.037183049	1.076055881	0.839460472	0.820045874
PS(38:3)	PS(18:0_20:3)	127.7	812.54	0.571533794	0.556087153	0.420834306	0.914435434	0.915918347	0.904774689	0.975504945	0.937259207	0.93712642	0.798536814	0.716401534	0.789872341
PS(38:3)	PS(18:0_20:3)	127.7	812.544	0.348511507	0.18762269	0.411554659	1.164006218	1.194602563	1.265232219	1.478135804	1.214511684	1.340342163	1.027984624	0.948176159	1.039784151
PS(38:2)	PS(18:0_20:2)	128.2	814.56	0.256372951	0.26444397	0.281869432	0.286098702	0.347267224	0.434259886	2.318423335	2.080786256	2.278517379	0.016681571	0.002953497	0.000879024
PS(38:1)	PS(18:0_20:1)	128.4	816.575	0.322330119	0.366249033	0.368006843	0.656913311	0.666080743	0.680633863	0.249187004	0.20818982	0.345658426	0.466945938	0.420365006	0.461551283
PS(O-40:7)	PS(O-20:1_20:6)	123.8	818.534	0.004553356	0.006062344	0.005209398	0.034836475	0.030626637	0.030823824	0.030288995	0.025072049	0.026422751	0.008976973	0.013348746	0.015770959
PS(38:0)	PS(18:0_20:0)	128.3	818.582	0.001012148	0.001036583	0.001451998	0.019969498	0.00582883	0.017574929	0.026966207	0.025589955	0.000550816	0.0073147	0.007261003	0.006452838
PS(O-40:6)	PS(O-18:0_22:6)	124.7	820.549	0.012546957	0.037110268	0.039661483	0.093679667	0.092414322	0.106751772	0.074532773	0.103275877	0.080522282	0.037013777	0.042735133	0.036152225
PS(O-40:5)	PS(O-18:0_22:5)	125.6	822.565	0.101316246	0.108080442	0.102743795	0.130685045	0.127273031	0.137639637	0.151387973	0.136828932	0.12721136	0.069204141	0.077920073	0.074408728
PS(O-40:4)	PS(O-18:0_22:4)	125.9	824.581	0.038444403	0.049728822	0.035603714	0.015759742	0.033001365	0.02748267	0.038448429	0.037091968	0.038348505	0.015854077	0.011726383	0.004525265
PS(40:7)	PS(18:1_22:6)	125.1	832.514	0.119452317	0.120076916	0.128955087	0.247444479	0.228094726	0.223478982	0.179202129	0.150619492	0.132684778	0.068669738	0.067174828	0.077151813
PS(40:6)	PS(18:0_22:6)	124.9	834.53	1.226568564	1.439711032	1.449626761	4.529074549	4.186852733	4.341516958	2.391761616	2.734148965	2.846389972	3.816418913	3.805053466	3.842763101
PS(40:5)	PS(18:0_22:5)	125.5	836.543	3.547388568	4.135786295	4.197383263	5.550061913	6.708001523	5.842988343	5.350381923	4.987676219	4.435533115	4.790383904	4.187097027	4.511055328
PS(40:5)	PS(18:0_22:5)	126.1	836.545	3.832071812	4.657387742	4.37547833	6.100971396	6.173333635	6.367814087	5.091401896	4.786614191	4.87977366	4.760308535	4.652428914	4.839708119
PS(40:4)	PS(18:0_22:4)	125.5	838.557	10.79635378	13.23633365	11.99019312	1.894627493	1.549509453	1.80312857	3.010733768	3.195441456	2.768632256	0.126341482	0.431571097	0.157724729
PS(40:3)	PS(18:0_22:3)	125.7	840.569	1.647667094	1.820236463	1.821092312	0.433082497	0.425379647	0.313748496	0.572567199	0.462161005	0.559921389	0.239963875	0.231791535	0.199479806
PS(40:3)	PS(18:0_22:3)	125.1	840.574	1.597370683	1.759846887	1.741741799	0.416597598	0.408104533	0.425043525	0.618542939	0.603575266	0.607907301	0.244302273	0.247373637	0.240782309
PS(40:2)	PS(18:1_22:1)	126.1	842.59	0.144026392	0.149769253	0.144974053	0.377021508	0.319871402	0.342778527	0.62285762	0.56172458	0.472886181	0.139864113	0.123489367	0.10712733
PS(40:1)	PS(18:1_22:0)	125.9	844.606	0.209838811	0.221009022	0.201332645	0.391935109	0.333297542	0.349921488	0.204512691	0.21783764	0.141266976	0.313747931	0.223462652	0.265955873
PS(42:9)	PS(20:4_22:5)	124	856.51	0.01601991	0.010395992	0.018902387	0.049809757	0.054428741	0.054364841	0.036068765	0.036525998	0.030797241	0.044425554	0.058975872	0.058823624
PS(42:8)	PS(20:2_22:6)	124.7	858.526	0.099658175	0.108577109	0.082641759	0.055421444	0.081911924	0.079461287	0.125145211	0.131508851	0.124688242	0.030361489	0.06398238	0.050910678
PS(42:7)	PS(20:1_22:6)	124.4	860.543	0.180548328	0.171250138	0.114017255	0.064735341	0.072813384	0.070978754	0.164531692	0.156028031	0.181607801	0.024110689	0.014102816	0.007159672
PS(42:6)	PS(20:1_22:5)	124.3	862.56	0.096232043	0.114768183	0.110051571	0.158957389	0.168356229	0.156161388	0.122584214	0.193398755	0.185445739	0.088447604	0.087906275	0.080401031
PS(42:5)	PS(20:1_22:4)	124.6	864.575	0.444711268	0.546893754	0.516309424	0.20254342	0.163968352	0.212322894	0.153420609	0.152881004	0.165499559	0.115020279	0.103220363	0.093789009
PS(42:4)	PS(20:0_22:4)	124.9	866.591	0.327279345	0.414882762	0.382463938	0.101171419	0.094230405	0.088096678	0.361827179	0.29310818	0.309307282	0.058426105	0.057627624	0.050468815
PS(42:3)	PS(20:3_22:0)	124.9	868.607	0.012640828	0.01250003	0.012574282	0.059862836	0.084859576	0.071295118	0.446681185	0.459239929	0.402114712	0.022896248	0.023648951	0.01999534
PS(42:2)	PS(20:1_22:1)	125.6	870.622	0.085871044	0.118014063	0.107071096	0.376335192	0.338192778	0.418949714	0.33942732	0.310446968	0.287452378	0.093531185	0.115611558	0.093271253
PS(42:1)	PS(42:1)	125	872.638	0.073726923	0.102022945	0.086537003	0.379941279	0.451544882	0.37210809	0.182604829	0.154676058	0.134056931	0.189797157	0.168375223	0.179950718
PS(42:0)	PS(42:0)	125	874.644	0.003598822	0.000369842	0.002634187	0.018022759	0.005583445	0.033776562	0.002625596	0.0105714	0.009284859	0.004644587	0.004917929	0.005829906
PS(44:9)	PS(22:4_22:5)	123.5	884.543	0.012141673	0.017052539	0.013825602	0.003854154	0.003793931	0.004603207	0.002294301	0.001954754	0.002081369	0.003193881	0.004594703	0.002163592
PS(44:8)	PS(22:4_22:4)	124.3	886.553	0.10054918	0.114688393	0.114281788	0.086305313	0.057545291	0.058695234	0.067001288	0.063305778	0.167224445	0.028425494	0.031517442	0.028632267
PS(44:8)	PS(22:4_22:4)	123.1	886.558	0.110097786	0.117970199	0.099946001	0.068928355	0.061231823	0.066643977	0.071511644	0.071287442	0.076915279	0.033180152	0.035400383	0.032931149
PS(44:7)	PS(22:1_22:6)	123.1	888.576	0.015718268	0.021322798	0.021304249	0.037668369	0.032860806	0.036614982	0.044070276	0.040348351	0.053699627	0.005467476	0.014870471	0.010578657
PS(44:6)	PS(22:0_22:6)	123.1	890.591	0.022820898	0.023571529	0.018075939	0.088907484	0.082582825	0.100980673	0.065102806	0.072217458	0.0697593	0.052581025	0.0539366	0.05285002
PS(44:5)	PS(22:0_22:5)	123.6	892.607	0.060115761	0.068394037	0.067268975	0.078644564	0.086436233	0.078993724	0.076452008	0.062842303	0.067183416	0.039029057	0.045681087	0.045661064
PS(44:4)	PS(22:0_22:4)	123.5	894.622	0.023708306	0.034904113	0.032185997	0.027031778	0.023310642	0.029477539	0.050050389	0.060992273	0.048315596	0.006507507	0.007907723	0.004708859
PS(44:3)	PS(44:3)	123.7	896.638	0.000506067	0.00027113	0.001095362	0.020359278	0.020148932	0.009337533	0.052946883	0.053630243	0.050016497	0.006014117	0.008894793	0.007935424
PS(44:2)	PS(44:2)	124.4	898.653	0.001396469	0.000723344	0.001208762	0.012143955	0.007136112	0.007028395	0.011733751	0.014199129	0.014158719	5.37E-05	8.16E-05	0.000120864
PS(44:1)	PS(44:1)	124.4	900.669	0.006976716	0.00530384	0.004606013	5.61E-06	0.002238025	0.002629489	0.000380449	0.000403192	0.00035793	0.000653469	0.001715705	0.00127442
PS(46:10)	PS(46:10)	121.9	910.559	0.00696938	0.0095427	0.009083488	0.002297002	0.002227649	0.002145257	0.001927989	0.001344122	0.00196366	0.003054822	0.002824273	0.003038177
PS(46:9)	PS(46:9)	122.5	912.575	0.027880997	0.025838821	0.030689524	0.001693119	0.000631696	0.002913637	2.32E-06	0.001650391	4.84E-05	0.003790219	0.003400083	0.003915103
PS(46:8)	PS(46:8)	122.5	914.591	0.066855553	0.082768013	0.082245312	0.009498426	0.006810777	0.008037779	0.041132114	0.047857398	0.038499498	0.004607163	0.003954521	0.002620014
PS(46:7)	PS(46:7)	122.8	916.601	0.013840122	0.010805172	0.013457437	0.042449754	0.044442013	0.042119192	0.06970534	0.066770484	0.067036097	0.014588722	0.014769537	0.013253939
PS(46:7)	PS(46:7)	122.5	916.607	0.004739615	0.002424982	0.002687857	0.048918034	0.047367098	0.048562485	0.075958387	0.073225421	0.0719627	0.012923896	0.015146185	0.010875012
PS(46:6)	PS(46:6)	122.4	918.622	0.006625792	0.016769226	0.015427438	0.082721778	0.089729046	0.092582411	0.04939571	0.049330657	0.052149049	0.041731913	0.040945592	0.049864485
PS(46:5)	PS(46:5)	122.5	920.638	0.028249519	0.030647813	0.036302373	0.067361177	0.062326231	0.068595946	0.030782984	0.035637362	0.036364283	0.02113663	0.026741856	0.027513117
PS(46:4)	PS(46:4)	121.9	922.648	8.44E-05	0	8.93E-05	0.003760814	0.007780139	0.007040805	0.002225035	0.002376645	0	0.003614902	0.003254186	0.002009693
PS(46:4)	PS(46:4)	122.4	922.653	0.003704388	0.018940539	0.016715862	0.001160698	0.000132011	0.000202777	0.00389755	0.004116114	0.005648331	7.49E-05	0.000248069	0.00014153
PC(28:0)	PC(14:0_14:0)	165.8	721.486	1.52E-05	8.83E-05	0.000278776	0.000263059	5.81E-05	0.000583577	1.17E-05	3.19E-05	1.04E-05	3.17E-05	1.50E-05	6.41E-05
PC(O-30:4)	PC(O-14:0_16:4)	164.8	727.488	0.000179138	5.30E-06	5.37E-05	0.000192753	1.24E-05	5.21E-05	0.006939891	1.41E-05	0.007123271	1.62E-05	0.006487266	0.000669331
PC(O-30:0)	PC(O-14:0_16:0)	164.1	735.538	0.00475223	0.006241163	0.006093552	0.0094175	0.008487509	0.006775386	0.004718081	0.003599777	0.003652797	0.002286654	0.001978659	0.002822252
PC(30:2)	PC(12:1_18:1)	160.7	745.485	0.000107638	0.00037501	0.0002211	0.000303809	0.000276378	0.000279335	0.000309867	0.0003168	0.000362096	0.000172033	0.000131493	0.000289964
PC(30:1)	PC(14:1_16:0)	163.5	747.502	0.000394541	0.00043896	2.41E-05	5.36E-05	0.000109003	0.000132977	7.88E-05	0.000204214	0.000166378	1.40E-05	4.57E-05	5.53E-05
PC(30:0)	PC(14:0_16:0)	163.1	749.519	0.009982905	0.007536448	0.003992503	0.060161724	0.065610465	0.063715193	0.002797153	0.001322901	0.001371657	0.001161506	0.000883595	0.002309827
PC(O-32:5)	PC(O-14:0_18:5)	161.4	753.503	0.000168003	0.000251295	0.026718253	0.033170974	0.00097164	0.034493141	0.002636651	0.021443463	0.002807393	0.001751747	0.003045104	0.001952209
PC(O-32:4)	PC(O-16:0_16:4)	162.3	755.518	0.000123625	0.000178912	0.000411419	0.000322671	7.99E-05	0.000239848	0.000606853	0.000177586	1.05E-05	0.002309388	0.000184286	0.000174483
PC(O-32:1)	PC(O-16:0_16:1)	161.7	761.553	0.001248386	0.001407234	0.001366457	0.000162829	0.001765555	0.000133661	0.000546589	2.19E-05	0.001347023	0.001671452	0.001512614	0.001880475
PC(O-32:0)	PC(O-14:0_18:0)	161.5	763.569	0.054721105	0.06530501	0.05284781	0.128891597	0.128166089	0.127681529	0.069944639	0.055943386	0.060994774	0.094404631	0.087555256	0.070162063
PC(32:3)	PC(16:0_16:3)	157.5	771.501	0.000174451	0.002169499	0.000792248	0.00094116	0.000757144	0.0012014	0.000665864	0.000676164	0.000654063	0.003260081	0.001866868	0.003118459
PC(32:2)	PC(16:0_16:2)	157.7	773.517	0.077205063	0.081929598	0.082821605	0.001165102	0.001265307	0.001254153	0.001140228	0.001293176	0.001002193	0.001871341	0.000739593	0.001720411
PC(32:1)	PC(16:0_16:1)	160.7	775.534	0.000583586	0.005439389	0.006398161	0.001349962	0.004635979	3.61E-05	0.115680681	0.020781644	0.01083244	0.001080646	0.00351821	0.000240826
PC(32:0)	PC(16:0_16:0)	160.4	777.548	0.03833752	0.04146922	0.023423027	0.035326739	0.029390047	0.040643345	0.003968898	0.002573246	0.002720853	0.02764103	0.061255155	0.089386387
PC(O-34:4)	PC(O-16:0_18:4)	159.7	783.549	0.000126607	0.00012261	0.001678037	0.000296023	0.001588244	0.001451346	0.000144504	7.25E-05	1.83E-05	0.000168168	0.000542691	0.001599554
PC(O-34:3)	PC(O-16:3_18:0)	155.9	785.554	0.00044389	0.000346349	0.000669823	0.000362863	0.000350076	0.000192055	0.000324886	0.000245173	0.000434233	0.000142404	0.000127668	0.000236868
PC(O-34:2)	PC(O-16:1_18:1)	159.5	787.568	0.000118747	6.67E-05	4.83E-05	2.87E-05	0.000152291	0.002024881	0.005188172	0.001643255	0.002908947	0.000107979	2.86E-05	5.39E-05
PC(O-34:1)	PC(O-16:1_18:0)	158.8	789.584	0.032019076	0.03582753	0.041000118	0.086350782	0.08235207	0.078364909	0.298894203	0.274616944	0.273573808	0.025176258	0.029883305	0.042876603
PC(O-34:0)	PC(O-16:0_18:0)	159.3	791.599	0.254508857	0.283760368	0.247861628	0.616394591	0.633482688	0.584246081	0.29294833	0.271655285	0.277457	0.170206914	0.196195853	0.189274189
PC(34:4)	PC(16:3_18:1)	155.6	797.519	0.002012904	0.011940071	0.003241644	0.002229209	0.001400906	0.000115358	0.000292216	3.31E-05	4.54E-05	0.004365437	0.002427695	0.006434427
PC(34:3)	PC(14:0_20:3)	154.9	799.533	0.233651726	0.378349363	0.331496701	0.023420457	0.018139101	0.014000866	0.015247063	0.018299332	0.014207446	0.006643791	0.011528943	0.00753117
PC(34:2)	PC(16:0_18:2)	158	801.549	0.010728157	0.017334866	0.000629362	0.001295838	0.000215102	0.001213544	0.004621219	0.002640969	0.002477695	0.000972624	0.000386529	0.007421766
PC(34:1)	PC(16:0_18:1)	157.6	803.565	0.560515226	0.56210602	0.588376419	0.806797577	0.811486846	0.767729015	3.031395342	2.750974364	2.711983796	0.699816535	0.726063382	0.774892693
PC(34:0)	PC(16:0_18:0)	157.8	805.577	2.728125111	2.630527355	2.654169652	3.623079439	3.552371972	3.168526097	0.6815853	0.65706506	0.658266547	4.511885049	4.755675149	5.120222547
PC(O-36:6)	PC(O-16:0_20:6)	155.7	807.551	0.000886819	0.003137396	0.001806984	0.039252863	0.001756143	0.041316236	0.003385277	2.30E-05	0.002689795	0.083439259	0.107073152	0.113152127
PC(O-36:5)	PC(O-18:1_18:4)	149.3	809.552	0.000294234	0.00078803	0.000212954	0.00241582	0.00231127	0.002465875	0.001288377	0.001485869	0.001279306	0.002719874	0.002912391	0.002279979
PC(O-36:5)	PC(O-18:1_18:4)	156.6	809.565	6.28E-05	1.41E-05	0.00321402	1.88E-05	0.00203431	0.000507322	0.000181029	0.001199783	0.000261989	0.000870381	0.025755209	0.015772853
PC(O-36:4)	PC(O-16:0_20:4)	149.1	811.569	0.048699899	0.038664585	0.038100651	0.027537012	0.026304612	0.022568214	0.027390607	0.023184395	0.029681393	0.013020421	0.014079311	0.007740342
PC(O-36:3)	PC(O-14:1_22:2)	153.2	813.585	0.017448033	0.010093205	0.013165093	0.01190105	0.00332247	0.007977887	0.006771793	0.009542607	0.006749284	0.009928121	0.003058065	0.005152345
PC(O-36:2)	PC(O-18:0_18:2)	156.2	815.6	0.001099135	0.002204491	0.002836739	0.004441116	0.001525277	0.001394619	0.008217005	0.004532375	0.00623258	0.000850759	0.005871179	0.000174304
PC(O-36:1)	PC(O-18:0_18:1)	155.9	817.615	0.041665336	0.040195983	0.041572721	0.129041402	0.127034612	0.119916013	0.106150811	0.092448462	0.090808212	0.044790751	0.040828778	0.041709708
PC(O-36:0)	PC(O-16:0_20:0)	157	819.629	0.000190673	0.001119045	0.006618228	0.023715209	0.009746425	0.001244063	0.004287561	0.003934465	0.00343436	2.83E-05	0.0004167	0.000903097
PC(36:6)	PC(18:1_18:5)	151.5	821.517	0.012795285	0.009968899	0.005605136	0.001075101	0.00130392	0.000270649	0.008227178	0.006754921	0.005385855	0.007832223	5.07E-05	0.002398164
PC(36:5)	PC(18:1_18:4)	153	823.534	0.021869001	0.022991917	0.021367647	0.017447332	0.016766395	0.014908937	0.005085294	0.005749993	0.007207921	0.00667258	0.009064392	0.008324216
PC(36:4)	PC(16:0_20:4)	152.3	825.55	0.211934442	0.240270627	0.185142448	0.082616747	0.097578105	0.082860184	0.018521267	0.014283144	0.017598396	0.273356125	0.268960697	0.262241979
PC(36:3)	PC(18:1_18:2)	151.9	827.563	0.435583987	0.112618316	0.093327376	0.006370736	0.012413099	0.064719262	0.068493409	0.103120375	0.062534769	0.025084649	0.002054874	0.009531394
PC(36:2)	PC(18:1_18:1)	154.9	829.581	0.063484872	0.015984059	0.106636661	0.013731461	0.047026813	0.000967965	0.00784658	0.013173787	0.010881053	0.003822796	0.002137976	0.033621044
PC(36:1)	PC(18:0_18:1)	154.7	831.593	0.651377847	0.623753031	0.604728336	2.022942947	2.020439716	1.829707659	1.863020669	1.514114835	1.701888129	0.629713852	0.641106536	0.699315884
PC(36:0)	PC(18:0_18:0)	155	833.608	0.258341265	0.261968386	0.237643938	0.57183628	0.439188189	0.473226475	0.002945702	0.001436459	0.005572829	0.779479686	0.777985861	0.89565977
PC(O-38:6)	PC(O-18:0_20:6)	147.1	835.569	2.53E-05	0.001733909	0.001645507	0.037195552	0.003671658	0.00368021	0.004297274	0.004323438	0.004310612	0.002217731	0.000963985	0.000112047
PC(O-38:5)	PC(O-18:0_20:5)	150.9	837.584	0.002982107	0.001109202	8.96E-05	0.02161392	0.003470397	0.008326951	0.006333673	0.000220221	0.009720881	0.006425537	0.000210683	0.000177382
PC(O-38:4)	PC(O-18:0_20:4)	150.3	839.599	0.279913822	0.256356909	0.247168841	0.163965825	0.157672719	0.139117568	0.128190554	0.118932112	0.140332911	0.044304339	0.077320937	0.07800068
PC(O-38:3)	PC(O-18:0_20:3)	152.7	841.615	0.015808007	0.018251526	0.022249453	0.000155065	0.00265723	0.000574701	0.042157701	0.023886652	0.032329529	0.000136498	0.008493719	0.009939372
PC(O-38:2)	PC(O-16:0_22:2)	152.9	843.631	0.166042106	0.113264871	0.096679562	0.001170781	0.001140214	0.001062618	0.003140891	0.001582652	0.002348211	0.100715059	0.100788409	0.118857705
PC(O-38:1)	PC(O-18:1_20:0)	154.5	845.645	0.009901103	0.001971171	0.002961236	0.003474353	0.00056883	0.00153135	3.28E-05	0.001819798	6.59E-05	0.001478447	0.00053219	0.001929717
PC(38:6)	PC(18:1_20:5)	150.3	849.549	0.00960807	0.006120687	0.006923601	0.000358565	0.003271218	0.001577958	0.000507721	0.003497067	0.004486234	0.001137572	0.000336128	0.005426481
PC(38:5)	PC(16:0_22:5)	150.3	851.564	0.24202004	0.238134248	0.232232245	0.381549322	0.459393954	0.421631864	0.225844142	0.240161593	0.253420749	0.847673551	0.955667192	0.888291429
PC(38:4)	PC(16:0_22:4)	149.7	853.578	1.540763688	1.431674834	1.331652501	0.670011036	0.242052063	0.307667318	0.160244437	0.134664995	0.161785614	0.635971715	0.686400352	0.679714577
PC(38:3)	PC(16:0_22:3)	150.5	855.592	2.648747582	2.506701907	2.310384332	0.325519194	0.24305157	0.313020087	1.378087379	1.320619747	1.32324284	0.634908769	0.680101397	0.616567716
PC(38:2)	PC(18:1_20:1)	152.5	857.609	0.019036052	0.017444892	0.01497613	0.071693099	0.029248035	0.070166443	0.012159508	0.058256293	0.024597147	0.056160216	0.000115834	0.026803548
PC(O-40:8)	PC(O-20:4_20:4)	145.3	859.568	0.000363698	0.000180745	0.00074236	0.001244481	0.001078198	0.001414718	0.012727581	0.011140413	0.011004768	0.000738777	0.001260639	0.000905447
PC(38:1)	PC(18:0_20:1)	152.8	859.625	0.06353234	0.062587578	0.058997906	0.234349247	0.257704547	0.221801984	0.191882948	0.234247994	0.178814191	0.076647442	0.08455045	0.094390745
PC(O-40:7)	PC(O-18:1_22:6)	145.1	861.584	0.005075526	0.004382649	0.00372893	0.021324068	0.019010059	0.020012091	0.029783613	0.023679974	0.026505957	0.00681013	0.007650631	0.00558505
PC(38:0)	PC(18:0_20:0)	153.8	861.641	0.00080744	0.000665839	0.000836501	0.000568442	0.001617947	0.000871519	0.002162271	0.003002383	0.002770803	0.001120788	0.0013424	0.001141462
PC(O-40:6)	PC(O-18:0_22:6)	148.1	863.6	0.004498413	0.000396201	0.000649753	0.012868851	0.006146201	0.015168566	0.074850005	0.007966751	0.008578557	0.002994147	0.006514435	0.002707447
PC(O-40:5)	PC(O-18:0_22:5)	149.8	865.615	0.00027229	0.00266831	0.00287083	0.003329571	0.000330282	0.004545083	0.001006279	0.000166615	0.000462208	3.55E-06	0.00059626	0.001274928
PC(O-40:4)	PC(O-18:0_22:4)	149.9	867.631	0.000793396	0.000188218	0.003679078	0.018958532	0.020917113	0.023599	0.013062412	0.006661414	0.026941239	0.001238435	0.007262263	0.000380486
PC(O-40:3)	PC(O-18:0_22:3)	150.7	869.646	0.005396727	0.003622877	9.68E-05	5.39E-05	0.000410678	0.001910736	0.001171244	0.000618847	0.023304917	0.013795452	0.015559225	0.014586542
PC(O-40:2)	PC(O-18:0_22:2)	152.9	871.661	0.007510343	0.009110732	0.00775145	0.002519253	0.002729063	0.002218607	0.002647645	0.002260734	0.002268533	0.003941948	0.004729677	0.003971596
PC(40:7)	PC(20:3_20:4)	147.5	875.564	0.007302947	0.016211204	0.008509221	0.001162583	0.001782265	0.002075814	9.16E-06	0.000360322	0.010685388	0.000426194	9.22E-05	0.000407798
PC(40:6)	PC(18:1_22:5)	147.5	877.579	0.15823262	0.14863946	0.160959832	0.33389793	0.30173276	0.302887133	0.099840612	0.088731474	0.166704829	0.095380763	0.093305675	0.100524485
PC(40:5)	PC(18:0_22:5)	147.8	879.593	0.241173551	0.239973236	0.221898562	0.412968677	0.403112949	0.396872734	0.324125384	0.28898668	0.307421288	0.365618149	0.418966044	0.348805906
PC(40:4)	PC(18:0_22:4)	148.9	881.609	0.941396138	0.915428438	0.85224268	0.263991865	0.242391583	0.238945574	0.14944844	0.133785675	0.140249814	0.196305865	0.232154713	0.195831431
PC(40:3)	PC(18:0_22:3)	149.2	883.625	0.456752436	0.229272736	0.361022396	0.080596339	0.072534441	0.076376204	0.285166291	0.265787232	0.249943535	0.057386315	0.063858865	0.059216374
PC(40:2)	PC(18:0_22:2)	149.9	885.641	0.004821087	0.005007226	0.00412711	0.005397369	0.000254819	0.001161912	0.002319718	0.00201054	0.004004171	0.001270402	0.000130086	0.000649407
PC(40:1)	PC(18:1_22:0)	150.7	887.657	0.012428205	0.011146135	0.00978316	0.041242981	0.034729165	0.035015791	0.034794417	0.032351297	0.032874235	0.012433719	0.013530103	0.016119475
PC(O-42:7)	PC(O-20:6_22:1)	147	889.615	0.000115549	2.87E-05	0.00096829	9.27E-05	0.000717877	5.94E-06	0.001912422	0.001052944	6.22E-05	0.001327789	5.32E-05	0.000970604
PC(40:0)	PC(18:0_22:0)	151.7	889.673	0.000378239	0.000262112	0.000221253	0.000684063	0.000577736	0.000681812	0.000771485	0.00028449	0.000732405	0.000146391	0.000608219	0.000217843
PC(O-42:6)	PC(O-20:4_22:2)	149.2	891.63	0.011391067	0.01257679	0.010062906	0.010249064	0.010944584	0.008508455	0.016853132	0.015182723	0.018506821	0.004715736	0.00482995	0.004073168
PC(O-42:5)	PC(O-20:4_22:1)	149	893.646	0.057785831	0.044117679	0.032862795	0.017535154	0.009197881	0.007988807	0.023907445	0.019129273	0.023133836	0.00710509	0.007894944	0.008654295
PC(O-42:4)	PC(O-20:0_22:4)	149.3	895.662	0.001153702	0.002501891	0.006196734	0.00696605	0.005523927	0.005272029	0.005834303	0.00698481	0.006715027	0.002226496	0.002679106	0.00249177
PC(42:9)	PC(20:4_22:5)	143.9	899.564	0.004121047	0.002611402	0.004852314	0.001080729	7.03E-05	0.000823356	0.009421952	0.001252305	8.61E-05	8.75E-05	0.000784597	0.001362207
PC(42:8)	PC(20:4_22:4)	145.7	901.579	0.000457486	0.000116917	3.39E-05	0.002218252	0.00189534	0.001629284	0.000871777	0.000283632	0.000713363	0.001580453	0.001710767	0.001408466
PC(42:7)	PC(20:2_22:5)	145.8	903.594	0.046614824	0.052243083	0.055730962	0.004626547	0.002820532	0.004005736	0.005270167	0.004946067	0.004680078	0.003186432	0.007759155	0.002870875
PC(42:6)	PC(20:2_22:4)	146	905.61	0.046715385	0.04956394	0.039648105	0.001890456	0.002251547	0.00194139	0.036321572	0.032569381	0.035851577	0.000533809	0.000679638	0.000406169
PC(42:5)	PC(20:1_22:4)	147.2	907.625	1.78E-05	0.010493153	0.000619903	0.001531524	0.000222537	0.000165515	0.000207574	7.80E-05	0.000124692	0.000195156	0.000188609	2.09E-05
PC(42:4)	PC(20:0_22:4)	147	909.641	0.019386136	0.023246126	0.017643222	0.00727428	0.00639439	0.007196142	0.00739847	0.006073883	0.006861473	0.003057476	0.001111343	0.00040385
PC(42:3)	PC(20:1_22:2)	148	911.657	0.051889512	0.061362979	0.053242983	0.008879834	0.011417621	0.009735794	0.085316174	0.076966093	0.081179491	0.007042352	0.009683175	0.008125306
PC(42:2)	PC(20:1_22:1)	147.6	913.673	0.000529963	0.000659184	0.000482786	0.007320651	0.007321493	0.007204596	0.027159843	0.024241227	0.028702887	0.003593845	0.004083862	0.004992934
PC(42:1)	PC(42:1)	148.3	915.689	0.003841671	0.005146438	0.005640529	0.019723024	0.018868933	0.02106771	0.019732323	0.017123713	0.020752665	0.006474865	0.009547444	0.008870312
PC(42:0)	PC(20:0_22:0)	146.9	917.704	0.002224329	0.001904808	0.001430019	0.013988421	0.012016745	0.012561358	0.000501864	0.000491601	0.000416177	0.013422426	0.013908752	0.014898035
PC(44:11)	PC(22:5_22:6)	142.6	923.563	0.0015043	0.001636509	0.00138072	3.83E-05	0.000221957	0.000356481	0.000113963	0.000288882	0.000109396	0.000210909	2.50E-05	0.000190358
PC(44:10)	PC(22:5_22:5)	144.1	925.579	0.00143172	0.001073949	0.000813863	0.001511847	0.002581571	0.002906706	0.001343144	0.001265804	0.001475674	0.001436348	0.001970388	0.001427092
PC(44:9)	PC(22:4_22:5)	143.3	927.595	0.002514253	0.002383418	0.001385285	0.003828928	0.001228306	0.000114474	0.001092381	0.000473989	0.004171224	0.003781703	2.19E-05	1.10E-05
PC(44:8)	PC(22:4_22:4)	144.9	929.611	0.063131629	0.070534492	0.056638117	0.006137474	0.00533336	0.005815017	0.004471333	0.003594473	0.003923543	0.002253377	0.002142177	0.001671217
PC(44:7)	PC(22:3_22:4)	143.9	931.625	1.121790013	1.140977477	0.930388744	0.004584565	0.003760391	0.004194487	0.016631926	0.013617882	0.013737203	0.001052925	0.001280042	0.001187476
PC(44:6)	PC(22:3_22:3)	144.3	933.641	0.081230493	0.074501237	0.067433729	0.01446385	0.012371591	0.013780818	0.018558003	0.015404914	0.016567687	0.003124149	0.00258869	0.002538074
PC(44:5)	PC(22:0_22:5)	145.1	935.657	0.010610722	0.02061182	0.009052991	0.016002702	0.014153035	0.014122517	0.025053611	0.02362099	0.025078506	0.006261558	0.00551709	0.004651014
PC(44:4)	PC(22:0_22:4)	143.5	937.672	0.004195384	0.004443996	0.000487229	0.001507496	0.001349378	0.00074451	0.002475904	0.000294902	2.93E-05	0.000841609	0.002306106	0.000294183
PC(44:3)	PC(44:3)	142.1	939.688	0.001257629	0.000127879	0.000609845	0.000228347	0.001901793	0.002477378	0.00025994	0.001069287	6.74E-05	0.001001818	0.000129141	0.000138683
PC(44:2)	PC(44:2)	145.8	941.704	3.02E-05	7.45E-05	8.86E-06	0.000272512	2.99E-05	0.000270341	0.000216365	0.000106107	6.88E-05	1.60E-06	2.00E-05	0.000115813
PC(44:1)	PC(44:1)	146.7	943.719	0.000327189	0.000802104	0.000498383	0.006521456	0.006313323	0.008489682	0.003454547	0.003361035	0.003824222	0.00291659	0.002846045	0.003146203
PC(44:0)	PC(44:0)	145.1	945.735	0.001682138	0.001996614	0.001343904	4.14E-05	0.001806306	0.000140963	2.50E-06	7.53E-05	8.24E-07	0.000649437	0.000472358	0.000161295
PC(46:9)	PC(46:9)	142.5	955.626	0.001232145	5.72E-05	3.78E-06	3.56E-05	4.23E-05	2.86E-05	1.62E-05	1.91E-05	6.31E-05	0.00023341	1.57E-05	0.000258383
PC(46:8)	PC(46:8)	143.8	957.641	0.016255258	0.019092248	0.015596406	0.001210876	0.000880496	0.001207629	0.000866771	0.000992753	0.001038859	3.71E-05	0.000335497	4.31E-05
PC(46:7)	PC(46:7)	143.2	959.657	0.247318687	0.250066003	0.210085744	0.001690539	0.001187463	0.001502761	0.005783857	0.005392059	0.006038064	0.000173011	0.000119913	6.03E-05
PC(46:4)	PC(46:4)	142.2	965.705	0.006656442	5.47E-05	2.89E-05	0.003943237	0.003370066	0.001553786	0.003578132	0.002950247	0.001100622	0.004309875	0.00457214	0.004348382
PC(46:3)	PC(46:3)	141.6	967.718	0.01220681	0.013930792	0.012490211	0.007328464	0.005731288	0.007803801	0.003925169	0.000789369	0.002405672	0.012886431	0.008651762	0.009873001
SM(d18:1/14:0)	SM(d18:1/14:0)	184.3	709.506	0.012658004	0.009585312	0.00997741	0.008342752	0.007683934	0.010356447	0.016581828	0.011525908	0.013374239	0.003654899	0.003593109	0.003109929
SM(d18:1/16:1)	SM(d18:1/16:1)	182	735.522	0.094376544	0.083155251	0.084599219	0.064135037	0.061443615	0.065523349	0.084676498	0.076751891	0.086095633	0.058349581	0.058358015	0.044767516
SM(d18:1/16:0)	SM(d18:1/16:0)	181.4	737.537	1.63935481	1.329476608	1.337212312	1.099885331	1.112955871	1.103531087	1.354875849	1.275183396	1.297680344	0.97463417	0.982294499	0.843865376
SM(d18:0/16:0)	SM(d18:0/16:0)	179.1	739.552	0.215992546	0.243552599	0.222859746	0.139222096	0.134875994	0.148724702	0.204889725	0.212319386	0.227215755	0.098550546	0.108296834	0.107375941
SM(d18:1/18:1)	SM(d18:1/18:1)	179.4	763.552	0.026124531	0.027242831	0.030772224	0.016831543	0.019218853	0.024304408	0.024206686	0.026516365	0.037479444	0.026672853	0.02913591	0.024697676
SM(d18:1/18:0)	SM(d18:1/18:0)	182.1	765.559	0.001767119	0.000948799	0.001258768	0.001169119	0.001082501	0.00050858	0.001499627	0.001288514	0.001686917	0.000541767	0.001137559	0.001201052
SM(d18:1/18:0)	SM(d18:1/18:0)	179.3	765.568	0.053311848	0.060965802	0.062464182	0.060835971	0.069250417	0.071009862	0.046239823	0.057753659	0.062325066	0.087657422	0.094972045	0.078067985
SM(d18:1/20:1)	SM(d18:1/20:1)	177.9	791.583	0.008375384	0.008014027	0.006881456	0.006585098	0.007918308	0.007012551	0.006092327	0.006296328	0.006025637	0.01010157	0.011272334	0.009763252
SM(d18:1/20:0)	SM(d18:1/20:0)	178	793.599	0.036241488	0.038547794	0.031446729	0.030084938	0.03387644	0.030127234	0.024738542	0.024967903	0.024812908	0.041901579	0.045164071	0.041529115
SM(d18:1/22:1)	SM(d18:1/22:1)	176.8	819.615	0.108507081	0.108356475	0.094211297	0.073729846	0.076784326	0.071948698	0.056209862	0.059008831	0.064611483	0.101710769	0.105708005	0.107911815
SM(d18:1/22:0)	SM(d18:1/22:0)	176.7	821.631	0.239011549	0.243823865	0.220114863	0.156545637	0.163473633	0.155004602	0.135292342	0.134151602	0.133635435	0.189528496	0.205462244	0.209615416
SM(d18:1/24:4)	SM(d18:1/24:4)	174.4	841.6	0.052306507	0.063404406	0.049309897	0.012480765	0.012770736	0.010644463	0.031598134	0.022185999	0.024541178	0.010934004	0.01253952	0.010641194
SM(d18:1/24:3)	SM(d18:1/24:3)	176.1	843.616	0.021517065	0.023153625	0.017865255	0.011826263	0.009687707	0.009249841	0.06277755	0.066771342	0.071373618	0.009797856	0.008005521	0.00626352
SM(d18:1/24:2)	SM(d18:1/24:2)	175.4	845.631	0.209364712	0.209767326	0.199077602	0.164686526	0.165023598	0.167002736	0.45632243	0.458481549	0.469545447	0.152449945	0.153832057	0.151779898
SM(d18:1/24:1)	SM(d18:1/24:1)	175.1	847.647	0.750602902	0.751972414	0.717790684	0.633863659	0.638897481	0.625484005	0.55369734	0.552943743	0.565676564	0.567322034	0.595660733	0.564129575
SM(d18:1/24:0)	SM(d18:1/24:0)	174.3	849.662	0.199057998	0.228805615	0.201739293	0.180108241	0.200733618	0.194023003	0.168003828	0.161536701	0.174090044	0.108620657	0.208040925	0.179490313
SM(d18:1/26:2)	SM(d18:1/26:2)	180.2	873.669	0.005483798	0.005612729	0.005633016	0.004005408	0.005251839	0.004893737	0.007300726	0.00595756	0.005373196	0.002474047	0.002763352	0.001939529
SM(d18:1/26:1)	SM(d18:1/26:1)	175.3	875.668	0.002204551	0.002782255	0.001283965	0.001557697	0.002153009	0.001974275	0.001001746	0.001879996	0.001157308	0.001166027	0.001117428	0.001332488
SM(d18:1/26:1)	SM(d18:1/26:1)	179.2	875.686	0.006720615	0.0081355	0.00849514	0.007684306	0.007878978	0.006632349	0.007333849	0.005565215	0.00656431	0.005264524	0.005409671	0.005216753
BMP(32:1)	BMP(16:0_16:1)	84.2	719.487	0.000338079	0.000786367	0.000193292	0.01675858	0.014700156	0.016856025	0.00066607	0	7.52E-05	0.132561211	0.216562301	0.130102882
BMP(34:3)	BMP(16:1_18:2)	83.2	743.488	0.002997658	0.002185115	0.003491573	0.010457285	0.010806747	0.01214431	0.01636189	0.018376434	0.013113579	0.004388859	0.006104957	0.004392336
BMP(38:7)	BMP(16:1_22:6)	81.3	791.487	0.003595494	0.001996708	0.001861538	0.018335949	0.016525491	0.02128798	0.006277755	0.010368583	0.005748946	0.012167034	0.016630721	0.001924166
BMP(38:6)	BMP(16:0_22:6)	81.3	793.503	0.02613605	0.025072794	0.024677136	0.038180273	0.012577465	0.041387108	0.044023573	0.062502167	0.036416297	0.181958123	0.418771944	0.159993225
BMP(38:5)	BMP(18:1_20:4)	81.5	795.518	0.055525873	0.079775046	0.13343234	0.094258833	0.023454436	0.054365743	0.030201518	0.037100119	0.020025213	0.118043883	0.132355659	0.017981938
BMP(38:2)	BMP(18:1_20:1)	82.4	801.565	0.010434594	0.01129783	0.012699478	0.041276498	0.030322928	0.042101185	0.005230064	0.005742477	0.008156222	0.018050992	0.014415485	0.026018539
BMP(40:9)	BMP(18:5_22:4)	79.6	815.488	0.003706262	0.002531155	0.005160594	0.004171568	0.002945909	0.00456891	0.000617219	0.000777478	0.000330717	0.00010775	0.000243803	0.000397803
BMP(40:8)	BMP(20:4_20:4)	79.8	817.504	0.837257141	0.520138471	0.75323822	0.002044791	0.028037136	0.03707152	0.240300956	0.378643679	0.170985369	0.001882479	0.00880828	0.005170485
BMP(40:7)	BMP(18:1_22:6)	80	819.516	0.02621816	0.019586131	0.02407059	0.369396032	0.322732645	0.379141052	0.050832812	0.116887831	0.136252332	0.190214329	0.153808505	0.270591662
BMP(40:6)	BMP(18:1_22:5)	80.5	821.53	0.003219828	0.003394563	0.003609308	0.004267989	0.000879762	0.029083353	0.012273968	0.016531257	0.000571994	0.001401967	0.040755154	0.002508923
BMP(40:5)	BMP(18:1_22:4)	81.6	823.548	0.013481766	0.007225942	0.013064879	0.011711142	0.011549566	0.016904441	0.005674008	0.008105717	0.002783282	0.054343558	0.017540834	0.004580257
BMP(42:11)	BMP(42:11)	79.3	839.489	2.74E-05	5.37E-05	0.000568337	0.001495262	0.002011382	0.002196903	0.000424498	0.001413311	1.91E-05	3.49E-05	8.44E-05	4.79E-05
BMP(42:10)	BMP(20:4_22:6)	79.3	841.503	0.166671917	0.112490736	0.187861555	0.014150897	0.012859438	0.017161546	0.120768297	0.012876427	0.156123999	0.003232044	0.006148274	0.002623538
BMP(42:9)	BMP(20:3_22:6)	78.7	843.514	0.004439233	0.002298072	0.004318096	0.009579653	0.011278106	0.010015611	0.014289179	0.019517365	0.02038277	0.000962576	8.62E-05	0.00160557
BMP(42:9)	BMP(20:3_22:6)	80	843.518	0.042170013	0.026594307	0.045160152	0.013749103	0.011683874	0.015251665	0.039085512	0.040242088	0.04727852	0.001718512	0.004495834	0.002187487
BMP(42:8)	BMP(20:4_22:4)	79.8	845.533	0.600622121	0.372587135	0.547096503	0.004797229	0.005237111	0.010096548	0.000184277	0.003366801	0.000912863	2.43E-05	0.001664689	1.98E-05
BMP(42:7)	BMP(20:3_22:4)	79.4	847.54	0.096458668	0.057877248	0.082669607	0.001448633	0.00276052	0.00216805	0.001176696	0.001917433	8.67E-06	0.000178555	0.001053808	0.000347032
BMP(42:6)	BMP(20:2_22:4)	81.1	849.562	0.08126494	0.058976046	0.094323232	0.092203287	0.063616836	0.047127296	0.051901629	0.058976192	0.070169169	0.033086369	0.035367001	0.044607601
BMP(44:12)	BMP(22:6_22:6)	78.8	865.502	0.009742782	0.006069151	0.011785548	0.103324932	0.092846395	0.129391285	0.038008509	0.048589799	0.026700932	0.032293743	0.078682564	0.022626408
BMP(44:11)	BMP(22:5_22:6)	79.1	867.516	0.002066393	0.001729069	0.003410408	0.008868559	0.002653318	0.005318611	0.006054673	0.00825275	0.003918556	0.004253687	0.009869652	0.004422317
BMP(44:10)	BMP(22:4_22:6)	79.4	869.533	0.059695054	0.039811819	0.067870361	0.009464023	0.009089381	0.010098241	0.005734078	0.007308031	0.004214275	0.002465764	0.002932553	0.001952342
BMP(44:9)	BMP(22:4_22:5)	79.1	871.543	0.001697657	0.002426711	0.003716536	0.000486226	0.000716508	0.000989187	0.000719215	0.00104943	4.62E-06	2.83E-05	0.000144602	8.72E-06
BMP(44:8)	BMP(22:4_22:4)	79.8	873.564	0.096861917	0.059103319	0.089745345	0.001732453	0.000600792	0.000244134	0.000523487	2.54E-05	1.85E-05	0.000359431	0.000632187	0.000490011
LPC(16:0)	PC(16:0_0:0)	208.3	530.301	0.024636268	0.031600625	0.04403086	0.020679103	0.028962319	0.021139756	0.026481928	0.021483482	0.01555633	0.292124964	0.253437743	0.27281067
LPC(18:2)	PC(18:2_0:0)	206.2	554.301	0.003182672	0.00449968	0.005682845	0.003206002	0.004391848	0.003375261	0.026626282	0.016352881	0.016735113	0.011754798	0.012095933	0.011898881
LPC(18:1)	PC(18:1_0:0)	204.1	556.317	0.007218834	0.009348887	0.011703267	0.007283544	0.012001529	0.00896781	0.006615432	0.007103527	0.006794248	0.011862544	0.011222225	0.013130237
LPC(18:0)	PC(18:0_0:0)	202.3	558.333	0.010057228	0.011847205	0.012083691	0.012344653	0.017389673	0.012121533	0.012481744	0.010897444	0.010090547	0.105870295	0.075017247	0.090228457
