# Supplementary material for: LION/web: a web-based ontology enrichment tool for lipidomic data analysis
Source: Gigascience. 2019 May 29;8(6):giz061. doi: 10.1093/gigascience/giz061 (PMC6541037; doi:10.1093/gigascience/giz061)
Supplement: giz061_Supplemental_Files [file giz061_supplemental_files.zip › Supplemental Data 5.csv]

Term ID	Discription	Annotated	p-value	FDR q-value
LION:0080982	above average lateral diffusion	57	0.00025	0.0035
LION:0080980	very high lateral diffusion	25	0.00444	0.0234
LION:0080979	high lateral diffusion	32	0.00501	0.0234
LION:0001741	below average transition temperature	64	0.01001	0.0350
LION:0080978	average lateral diffusion	34	0.04150	0.1162
LION:0001736	low transition temperature	39	0.06059	0.1179
LION:0001735	very low transition temperature	25	0.06084	0.1179
LION:0001737	average transition temperature	39	0.06736	0.1179
LION:0080977	low lateral diffusion	29	0.57104	0.8883
LION:0001738	high transition temperature	35	0.85020	0.9996
LION:0080981	below average lateral diffusion	51	0.88362	0.9996
LION:0001739	very high transition temperature	19	0.92675	0.9996
LION:0001740	above average transition temperature	54	0.96474	0.9996
LION:0080976	very low lateral diffusion	22	0.99959	0.9996
