# Supplementary material for: LION/web: a web-based ontology enrichment tool for lipidomic data analysis
Source: Gigascience. 2019 May 29;8(6):giz061. doi: 10.1093/gigascience/giz061 (PMC6541037; doi:10.1093/gigascience/giz061)
Supplement: giz061_Supplemental_Files [file giz061_supplemental_files.zip › Supplemental Data 6.csv]

lipid	amu	RT	24h CON	24h CON	24h CON	24h AA	24h AA	24h AA
			#1	#2	#3	#4	#5	#6
Hex2Cer(d18:1/22:1)	978.664	79.1	0.032543166	0.020296416	0.0109645	0.031796959	0.027300596	0.025651643
Hex2Cer(d18:1/22:0)	980.679	79	0.157070565	0.093101241	0.100454516	0.159980376	0.137586808	0.105077085
Hex2Cer(d18:1/24:2)	1004.679	79	0.099022168	0.048436331	0.052999101	0.078981047	0.042498901	0.065399911
Hex2Cer(d18:1/24:1)	1006.695	79	0.601476599	0.292525169	0.344646047	0.4820156	0.434447163	0.627009068
Hex2Cer(d18:1/24:0)	1008.708	78.8	0.315952479	0.028467244	0.12908796	0.258792766	0.130870813	0.11066234
PA(O-30:0)	605.456	33	9.27E-05	0.000224788	0	0.060631622	0.08687085	0.045629368
PA(34:3)	669.457	33.6	0.008367769	0.090016757	0.059286363	0.00965738	0.006070888	0.003631264
PA(36:3)	697.488	33.6	0.008631944	0.083573912	0.044086752	0.009162471	0.006371473	0.00471872
PA(38:3)	725.519	33.6	0.002990318	0.034361192	0.020296279	0.004154273	0.002252294	0.00194099
PA(40:3)	753.55	33.3	0.001444323	0.01259408	0.011107266	0.003037017	0.003176898	0.002943242
PG(32:0)	721.501	91.4	0.241937705	0.288914234	0.303187808	0.064578441	0.06056875	0.04506685
PG(36:1)	775.548	90.3	1.205726919	1.286758133	1.351663246	0.159955396	0.144500307	0.175931396
HexCer(d18:1/20:0)	790.595	61.1	0.010535443	0.008816216	0.007187561	0.004330881	0.004039042	0.003997798
HexCer(d18:1/22:1)	816.61	60.1	0.032018287	0.027601076	0.021791247	0.015114031	0.013246189	0.013806063
HexCer(d18:1/22:0)	818.626	60	0.174096678	0.150674749	0.12248675	0.103290138	0.102670269	0.095621212
HexCer(d18:1/24:2)	842.626	59.3	0.055638205	0.046574272	0.03733403	0.019660024	0.026480787	0.02110174
HexCer(d18:1/24:1)	844.641	59.3	0.408425265	0.340939541	0.286918348	0.180087859	0.189219428	0.168404708
HexCer(d18:1/24:0)	846.658	58.5	0.305257545	0.379857507	0.265494717	0.14113892	0.120986537	0.077727487
PI(32:3)	803.47	100.9	0.000378257	0.000274772	0.000374057	0.028951009	0.035811054	0.026804822
PI(32:1)	807.502	101.5	0.178279854	0.13475034	0.184561605	0.059120044	0.053876867	0.046053838
PI(32:0)	809.517	101.9	0.025948654	0.014534561	0.024823157	0.015628558	0.006269137	0.007936197
PI(O-34:1)	821.554	101.4	0.10743601	0.090640417	0.09752107	0.013860762	0.013199309	0.010933933
PI(34:4)	829.486	100.4	0.003309791	0.0041877	0.003958562	0.051827772	0.049184151	0.051807688
PI(34:3)	831.503	100.8	0.01691086	0.015126771	0.013358537	0.034020412	0.038350867	0.031092655
PI(34:2)	833.518	101	0.381266238	0.349374448	0.355878964	0.126340853	0.131151365	0.119349834
PI(34:1)	835.533	100.9	1.973229275	1.768713382	1.832641661	0.386481313	0.301519833	0.290161795
PI(O-36:4)	843.538	99.8	0.07934556	0.075481984	0.070295602	0.063560536	0.069504691	0.070590794
PI(O-36:2)	847.569	100.6	0.06435281	0.062784094	0.056660635	0.009755889	0.009920043	0.008221793
PI(O-36:1)	849.584	100.8	0.03607669	0.031487081	0.030281702	0.010648075	0.016758826	0.00894039
PI(36:5)	855.502	99.6	0.069228046	0.056923685	0.055021058	0.034738656	0.039787739	0.044123422
PI(36:4)	857.518	99.5	0.978376317	0.835859353	0.279231892	2.198286896	2.085349414	2.35188876
PI(36:3)	859.534	100.6	0.321569326	0.348020235	0.260781277	0.095274327	0.123719478	0.072887894
PI(36:2)	861.548	100.2	1.723474964	1.60329755	1.632560992	0.27648853	0.267051762	0.284595619
PI(36:1)	863.561	100.4	0.775237212	0.824446949	0.816245622	0.154185681	0.138957395	0.110097727
PI(O-38:5)	869.554	99.1	0.121938705	0.121644664	0.039535249	0.101888862	0.107884192	0.115289376
PI(O-38:4)	871.569	99.2	0.060109738	0.054654424	0.066528999	0.020636166	0.022246198	0.023391213
PI(38:6)	881.519	98.9	0.034800207	0.12574818	0.163564793	0.082021411	0.095316145	0.104673532
PI(38:5)	883.534	99	0.479496126	0.950689005	1.161484874	0.968392728	1.342688772	0.284384502
PI(38:4)	885.549	98.6	5.500843733	4.94538251	5.921045703	5.289358977	6.726894429	6.546320684
PI(38:3)	887.561	100	0.753082037	0.782035378	1.56769868	0.014242215	0.029315588	0.512195281
PI(38:2)	889.572	99.5	0.141518971	0.089915886	0.097648135	0.004566367	0.010832164	0.025522393
PI(38:2)	889.576	99.5	0.08326899	0.071104191	0.005350446	0.019843818	0.02496931	0.003256032
PI(O-40:6)	895.568	98.8	0.02363354	0.018507712	0.027885246	0.000822202	0.001269055	0.002768742
PI(O-40:5)	897.583	98.9	0.015517506	0.008099387	0.015004884	0.00996157	0.012935266	0.013589768
PI(40:7)	907.532	98	0.055685884	0.044405206	0.055267181	0.070472096	0.053635058	0.094553669
PI(40:6)	909.548	98	0.413910773	0.350447276	0.427308707	0.065411557	0.080118905	0.082178611
PI(40:5)	911.563	98.4	0.503472053	0.427218086	0.497229474	0.229013694	0.292161711	0.290255586
PI(40:4)	913.579	98.3	0.162426703	0.129976014	0.175390495	0.474249389	0.566060975	0.631257309
PI(40:3)	915.592	98.3	0.022379737	0.017664464	0.016854045	0.017302643	0.023109223	0.012620271
PI(42:8)	933.547	97.4	0.001430681	0.001526224	0.001380979	0.276496137	0.37301544	0.289705656
PI(42:4)	941.61	97.5	0.005682151	0.003639655	0.002397329	0.057405745	0.069207559	0.064059463
PE(O-32:2)	672.497	107.4	0.068587162	0.084764165	0.074723804	0.034037385	0.032973252	0.034350338
PE(O-32:1)	674.513	108	0.044885745	0.03674633	0.038203049	0.010792876	0.011885915	0.013307885
PE(32:2)	686.476	108.7	0.039459678	0.04344219	0.048263763	0.018429558	0.020683844	0.019132679
PE(32:1)	688.491	108.6	0.245979854	0.2095937	0.277267644	0.210506123	0.201986155	0.220963937
PE(32:0)	690.506	108.6	0.046063214	0.043759251	0.047335343	0.175927791	0.183855506	0.194325215
PE(O-34:3)	698.513	106.8	0.102310088	0.093917861	0.094343845	0.045159596	0.040605265	0.043923238
PE(O-34:2)	700.528	106.8	1.232003113	1.133290778	1.177857373	0.509464041	0.503383937	0.518800257
PE(O-34:1)	702.534	106.9	0.035009016	0.032289333	0.031563976	0.023593599	0.001773936	0.003124899
PE(O-34:1)	702.542	108.3	0.090960682	0.080760726	0.086644951	0.048141637	0.043449783	0.05270762
PE(34:4)	710.476	106.8	0.00760174	0.007146063	0.006213998	0.067812553	0.063622397	0.062355543
PE(34:3)	712.493	107.8	0.042452728	0.043355398	0.041812721	0.029164171	0.028888352	0.031891088
PE(34:2)	714.508	108	0.506963766	0.456072312	0.475609553	0.077138583	0.141981489	0.235722459
PE(34:1)	716.523	107.9	1.551775629	1.463088193	1.500332232	1.319436264	1.054650706	1.174980533
PE(O-36:6)	720.497	105.7	0.175542662	0.131013169	0.131231777	0.028003027	0.009635192	0.031515998
PE(O-36:5)	722.513	105.4	1.03758588	0.862228421	0.873166931	0.834936741	0.905691051	0.812759156
PE(O-36:4)	724.528	106.9	0.077020518	0.122499298	0.091244182	0.046752464	0.033782812	0.046777644
PE(O-36:3)	726.543	106.2	0.481102101	0.481870032	0.400252559	0.149567986	0.143624122	0.145388332
PE(O-36:2)	728.558	106.2	0.596212246	0.609296232	0.49858012	0.162306284	0.159807722	0.16638372
PE(O-36:1)	730.574	107.7	0.024739316	0.061671538	0.05243212	0.007893131	0.009050963	0.009115556
PE(36:5)	736.493	106.4	0.064638263	0.056847297	0.058329866	0.084952575	0.073860149	0.074178967
PE(36:4)	738.508	106.2	0.232762659	0.194366127	0.210755762	0.780737358	0.661508184	0.651150552
PE(36:3)	740.524	107.4	0.223547139	0.220578648	0.146818198	0.062339247	0.024113558	0.049659663
PE(36:2)	742.539	106.9	1.755773533	1.783862344	1.77351131	0.896257493	0.836792242	0.866572845
PE(36:1)	744.552	107.4	1.246861812	1.3198302	1.27778082	0.917394456	0.855660324	0.91481429
PE(O-38:7)	746.511	106.8	0.332103297	0.258244394	0.907997788	0.066677263	0.065734464	0.053110057
PE(O-38:6)	748.527	105.1	1.297260888	1.134043048	1.083892431	0.761261641	0.867862514	0.831433633
PE(O-38:5)	750.541	105.1	0.421987821	0.542727314	0.383600342	1.268177723	1.23797784	1.192243488
PE(O-38:4)	752.559	107.6	0.055138149	0.082519061	0.013578326	0.038696161	0.043391571	0.040371434
PE(O-38:3)	754.574	105.6	0.132646684	0.124260848	0.125158652	0.037235616	0.03514361	0.035729192
PE(O-38:2)	756.59	105.7	0.110563259	0.085628755	0.09254059	0.018966937	0.010987083	0.016605861
PE(38:8)	758.486	109.9	0.015154591	0.015415062	0.014922704	0.007370451	0.007440673	0.007402994
PE(38:7)	760.492	106.1	0.062755257	0.019529577	0.022351211	0.025544905	0.02622266	0.023558269
PE(38:6)	762.508	106	0.308313672	0.216343866	0.205962735	0.173169603	0.159707574	0.135552353
PE(38:5)	764.522	105.8	0.53711772	0.458078414	0.431335309	0.947028773	0.926658116	0.746314406
PE(38:4)	766.537	105.6	0.730970372	0.615610307	0.588434525	2.171650709	2.089118153	1.927027259
PE(38:3)	768.554	107.4	0.112129389	0.0926207	0.093749937	0.005609786	0.00569312	0.006201936
PE(38:2)	770.569	106.8	0.113102119	0.128748677	0.105036908	0.091809328	0.086950325	0.087071843
PE(O-40:8)	772.528	104.1	0.539121861	0.508335951	0.59911748	0.17189136	0.192963136	0.192590933
PE(38:1)	772.585	106.8	0.028701264	0.015852127	0.038790499	0.036596675	0.027963701	0.027814064
PE(O-40:7)	774.542	104.4	0.79283013	0.762158973	0.83770001	0.26071136	0.297172099	0.284722478
PE(O-40:6)	776.558	105.6	0.124546785	0.170437664	0.189897957	0.825993794	0.934632477	0.890193165
PE(O-40:5)	778.573	104.5	0.026076631	0.11207626	0.118526234	0.239265936	0.294099723	0.278444917
PE(O-40:2)	784.622	105.5	0.014992179	0.014172699	0.026215213	0.018414572	0.015349951	0.01762481
PE(40:8)	786.507	104.6	0.048053624	0.048643252	0.049591636	0.051030463	0.052186842	0.051764765
PE(40:7)	788.523	105.1	0.29872421	0.333001696	0.289955047	0.25385134	0.284497766	0.267874645
PE(40:6)	790.538	105.2	0.647699141	0.570971854	0.546236163	0.355868426	0.337223404	0.355585373
PE(40:5)	792.552	105.7	0.46372927	0.373170208	0.353236042	1.111879041	1.146622694	1.117240931
PE(40:4)	794.567	105.6	0.096014345	0.080689843	0.065585138	0.936830031	0.972116588	0.905590374
PE(40:4)	794.569	107.4	0.073949055	0.058634439	0.063927901	0.092079291	0.74228358	0.396367891
PE(40:2)	798.6	106.2	0.037466092	0.027958822	0.027666729	0.019276153	0.020264574	0.018167541
PE(40:1)	800.616	105.6	0.022172451	0.01715721	0.01378851	0.013775135	0.013695926	0.013036248
PE(O-42:7)	802.574	103.9	0.045032057	0.044200844	0.047371879	0.020323885	0.023368543	0.023052395
PE(O-42:6)	804.59	104.1	0.028946849	0.028740369	0.025287405	0.064512449	0.055670067	0.068584737
PE(O-42:5)	806.605	108.3	0.019361524	0.011645493	0.018411573	0.019657349	0.027045102	0.08467622
PE(42:8)	814.538	104.4	0.005358486	0.00509418	0.00489321	0.160215808	0.151076058	0.166159881
PE(42:6)	818.57	104.9	0.019822241	0.016388241	0.018313598	0.029445149	0.036759134	0.035703958
PE(42:5)	820.585	105.1	0.014390885	0.01400881	0.012663491	0.106325406	0.118888678	0.111003631
PE(42:2)	826.633	105.3	0.025948321	0.027614049	0.022552199	0.012637128	0.012932254	0.015351634
PE(42:1)	828.648	105.3	0.040199961	0.050384858	0.035170969	0.015435987	0.017419955	0.01667314
PS(30:0)	706.465	124.3	0.028192467	0.020247144	0.035295002	0.082260985	0.108429749	0.073706909
PS(32:1)	732.481	122.6	0.191974161	0.137473084	0.208569796	0.164650504	0.180941821	0.140234016
PS(32:0)	734.497	123	0.11392858	0.080762026	0.128541348	0.656895224	0.800790573	0.592724899
PS(O-34:2)	744.518	119.5	0.029323205	0.024382082	0.026273126	0.016526369	0.014231443	0.013520611
PS(O-34:1)	746.533	121.5	0.105387048	0.090256898	0.108772669	0.063293826	0.068873795	0.058519927
PS(34:4)	754.463	124.4	0.004617389	0.004526392	0.005373511	0.006760092	0.007665925	0.005435403
PS(34:3)	756.481	121.5	0.006368197	0.005752718	0.006958539	0.03779324	0.036133332	0.033544364
PS(34:2)	758.498	121.3	0.105985448	0.187428938	0.222868989	0.119692029	0.115876558	0.096414561
PS(34:1)	760.513	121.4	2.880856603	2.314920356	2.846964699	1.949880287	1.902796261	1.623934052
PS(34:0)	762.521	121.4	0.079015431	0.0489342	0.068982428	0.444600497	0.52862925	0.483983454
PS(34:0)	762.524	122.1	0.332911643	0.236496733	0.307011497	0.651406423	0.808757298	0.6037602
PS(O-36:2)	772.549	119.1	0.034400705	0.024427643	0.041680999	0.022898794	0.030509149	0.016747598
PS(O-36:1)	774.563	120.1	0.075171402	0.079745494	0.081229229	0.029814584	0.039198819	0.048683139
PS(36:5)	780.482	119.4	0.002764709	0.006275263	0.002421314	0.00573484	0.002851306	0.003729663
PS(36:4)	782.497	119.9	0.038362307	0.06219005	0.066963816	0.089728207	0.141167156	0.129925769
PS(36:3)	784.514	119.9	0.112298298	0.142428857	0.163109404	0.119412307	0.107984095	0.092251441
PS(36:2)	786.53	119.9	0.151112725	1.787285157	1.945726153	0.924478097	0.692737216	0.724967322
PS(36:1)	788.544	119.8	7.043700144	7.384446394	7.589017167	4.100771573	3.66835873	3.734077585
PS(O-38:7)	790.503	115.7	0.01227275	0.010756856	0.063735211	0.0130061	0.017188433	0.017619346
PS(O-38:6)	792.518	116.9	0.013964352	0.009677958	0.012186888	0.004546426	0.003893599	0.00519424
PS(O-38:5)	794.532	118.4	0.025975912	0.04277621	0.03850619	0.020034685	0.02041814	0.018731156
PS(O-38:4)	796.548	118	0.015361629	0.00853748	0.012158597	0.040560136	0.032989778	0.03112942
PS(38:6)	806.497	117.7	0.117175439	0.109895144	0.126515188	0.082905688	0.072416839	0.068792479
PS(38:5)	808.512	118.4	0.200216388	0.159249725	0.130472047	0.261090648	0.193092814	0.093696659
PS(38:4)	810.528	118.1	0.509099734	0.481390046	0.437597604	1.903587979	1.60630486	1.399465317
PS(38:3)	812.543	118.4	0.492055198	0.774928489	0.846522945	0.005776118	0.211674206	0.162313693
PS(38:2)	814.559	118.7	0.25634711	0.380386092	0.337925288	0.238257395	0.103151279	0.198588052
PS(38:1)	816.575	118.9	0.291686692	0.398342179	0.447713353	0.204354514	0.210292882	0.1823249
PS(O-40:7)	818.534	115.3	0.012210369	0.052070583	0.021349638	0.133917263	0.004977506	0.113890649
PS(O-40:6)	820.549	116.2	0.042939449	0.042554202	0.045914555	0.020326816	0.023076344	0.020959988
PS(O-40:5)	822.564	117	0.046881833	0.048316351	0.054300421	0.031545055	0.030914408	0.028104057
PS(40:7)	832.514	116.3	0.177766923	0.164857103	0.19029074	0.09854955	0.027098694	0.08263632
PS(40:6)	834.529	116.3	1.357915192	2.383178655	1.206021156	0.757737382	0.6164917	0.67403296
PS(40:5)	836.542	116.9	2.76910078	2.877810713	3.045282055	1.969726068	1.882297636	0.105170781
PS(40:5)	836.545	116.8	2.527981564	2.450430131	2.638233748	1.482124244	1.409283152	1.800421904
PS(40:4)	838.556	116.8	0.053790127	0.226333027	0.023354456	4.463087626	5.184392579	4.884644049
PS(40:3)	840.571	116.4	0.142837675	0.1241478	0.145149866	0.688817434	0.7058676	0.669007507
PS(40:3)	840.572	116.1	0.125318222	0.109120329	0.118438968	0.53181641	0.567987667	0.534270406
PS(40:2)	842.59	117.5	0.205547351	0.225872286	0.219837652	0.009014278	0.012660125	0.010697057
PS(40:1)	844.605	117	0.280808452	0.285244792	0.272124131	0.11036999	0.089930038	0.095834851
PS(42:9)	856.509	115.1	0.044121706	0.050586589	0.041577351	0.011759406	0.013871106	0.013894296
PS(42:8)	858.525	115.8	0.039096671	0.048629063	0.033723608	0.047177176	0.041427748	0.043042335
PS(42:7)	860.543	115.6	0.036438705	0.03570531	0.032596829	0.114264707	0.106554847	0.098753268
PS(42:6)	862.559	115.7	0.083113573	0.084104043	0.085542655	0.044534268	0.053335334	0.045962758
PS(42:5)	864.575	116.1	0.065939305	0.07000883	0.06907244	0.28929439	0.279559443	0.254160528
PS(42:4)	866.591	116.1	0.034472641	0.030818794	0.032391672	0.126732668	0.141801857	0.131631883
PS(42:3)	868.597	116.3	0.034780752	0.034810621	0.037613988	0.013407059	0.020036712	0.020597628
PS(42:3)	868.607	116.1	0.041011293	0.038104951	0.047120336	0.006662068	0.006577295	0.007568394
PS(42:2)	870.622	116.4	0.249863654	0.25460709	0.281313059	0.071510691	0.053102074	0.052849125
PS(42:1)	872.637	116.1	0.308479706	0.291175297	0.315114147	0.069460238	0.054692075	0.048056382
PS(42:0)	874.644	116.1	0.013005016	0.010689086	0.011056028	0.001739964	0.001058751	0.002111546
PS(44:7)	888.574	114.2	0.021815963	0.022142444	0.019754637	0.010853857	0.01275332	0.012666286
PS(44:6)	890.59	114.4	0.049177437	0.044363468	0.049471088	0.010688399	0.010620484	0.011051772
PS(44:5)	892.605	114.9	0.03352943	0.029528909	0.031940791	0.026728698	0.029460885	0.02374186
PS(44:4)	894.621	114.8	0.013190399	0.014368225	0.01653762	0.010442505	0.012955135	0.009018439
PS(44:3)	896.638	115.5	0.01523222	0.014919354	0.015965114	0.002804162	0.004245328	0.003052299
PS(46:8)	914.59	114.4	0.003280582	0.004581764	0.00528233	0.032261397	0.043272956	0.03530423
PS(46:7)	916.605	113.7	0.030394113	0.025860137	0.033250505	0.002091238	0.003220794	0.002248053
PS(46:6)	918.621	113.7	0.053653805	0.049636537	0.062125577	0.009544442	0.010171536	0.008245987
PS(46:5)	920.636	113.7	0.024727529	0.021781919	0.030108376	0.011529065	0.016262285	0.010853257
PC(O-28:0)	698.487	170.8	0.049899945	0.039151021	0.045718428	0.014221287	0.014774815	0.012781417
PC(28:1)	710.452	169.7	0.022508184	0.015813111	0.022911531	0.009416546	0.010477727	0.011828911
PC(28:0)	712.467	169.6	0.369528325	0.322731373	0.329476006	0.351789516	0.399471789	0.428053137
PC(O-30:2)	722.484	155.2	0.001340611	0.001131076	0.001746902	0.002097231	0.003192719	0.003029237
PC(O-30:2)	722.496	169.3	0.078725606	0.072996178	0.071743894	0.065029092	0.088228765	0.087764552
PC(O-30:1)	724.504	168.1	0.022873849	0.018323986	0.025970348	0.007284659	0.004186906	0.00767455
PC(O-30:0)	726.519	168	0.154096518	0.299629461	0.268182732	0.08978948	0.090978307	0.100342055
PC(30:1)	738.485	166.2	0.176059054	0.186740449	0.163978373	0.182896479	0.180671413	0.123663495
PC(30:0)	740.5	166.4	1.190790028	1.274604342	1.065174238	1.678673189	1.54730151	1.88629958
PC(O-32:3)	748.512	166	0.083234087	0.074886726	0.055367327	0.061630557	0.070466242	0.089161042
PC(O-32:2)	750.527	166.2	0.518576343	0.485361722	0.37010987	0.528619975	0.575187803	0.758984031
PC(O-32:1)	752.535	164.7	0.293242899	0.279452216	0.222006581	0.138573062	0.134553781	0.16455748
PC(O-32:0)	754.55	165.1	0.392323965	0.333434593	0.266151692	0.094230891	0.084839092	0.086152675
PC(32:4)	760.469	160.5	0.004130226	0.002873334	0.004341153	0.015372714	0.012905192	0.011926873
PC(32:3)	762.484	159.9	0.00358288	0.001457144	0.001303667	0.069073408	0.064618573	0.072916748
PC(32:2)	764.501	163.2	0.075675235	0.026378478	0.054045554	0.047772067	0.103619349	0.078988936
PC(32:1)	766.516	163.2	0.155672405	0.941611071	0.755206888	0.471958608	0.082665112	0.289439742
PC(32:0)	768.528	163.6	1.074150848	0.726798053	0.412228743	1.94494173	1.520645133	1.337827826
PC(32:0)	768.53	163.6	0.928888882	0.964353269	0.789633482	1.666428947	1.375398801	1.616097007
PC(O-34:5)	772.513	159.9	0.004528182	0.00478276	0.005838639	0.04237822	0.036022904	0.035852884
PC(O-34:4)	774.527	163.2	0.038880506	0.037175831	0.026719544	0.025608432	0.028978269	0.038697798
PC(O-34:3)	776.543	162.8	0.411313626	0.535475249	0.387682184	0.388585979	0.382794545	0.518051831
PC(O-34:2)	778.551	155.9	0.03318179	0.028239598	0.028690827	0.015743367	0.014225961	0.015816453
PC(O-34:2)	778.557	163.3	0.529398849	0.466036238	0.296438318	0.762651214	0.744190624	1.033089277
PC(O-34:1)	780.565	162	0.512345333	0.632835755	0.455650393	0.205792033	0.205654315	0.202521055
PC(34:4)	788.5	157.1	0.016718114	0.017060251	0.014134395	0.330722274	0.270327606	0.265898219
PC(34:3)	790.518	160.2	0.037835613	0.04022262	0.031357782	0.06455053	0.049665262	0.052880548
PC(34:2)	792.533	159.8	0.507435111	0.380135413	0.140801581	0.396220841	0.35887764	0.391672554
PC(34:1)	794.546	160	2.744716211	2.910634838	2.221776105	2.097779789	1.896570901	2.089372454
PC(O-36:6)	798.528	157.3	0.056715936	0.053547988	0.037489148	0.153662736	0.120651841	0.148203468
PC(O-36:5)	800.535	150.3	0.050548977	0.051793701	0.045536289	0.04869928	0.048948775	0.052142808
PC(O-36:5)	800.543	160.2	0.028820984	0.03072307	0.022715118	0.024651838	0.029532268	0.032313901
PC(O-36:4)	802.551	154.9	0.210166717	0.204318004	0.183961887	0.269603659	0.210577944	0.25059978
PC(O-36:4)	802.559	159.7	0.372595276	0.414516677	0.264853182	0.243647809	0.217629374	0.227098779
PC(O-36:3)	804.566	153.2	0.015115075	0.014075513	0.014671287	0.000100018	9.12E-05	0.000537196
PC(O-36:3)	804.574	159.7	1.633145662	1.7446433	1.127812745	0.9926661	0.955429509	1.074559732
PC(O-36:2)	806.581	159.6	0.154619086	0.069204644	0.023652534	0.072664643	0.066937249	0.080106685
PC(O-36:1)	808.598	158.7	0.054019476	0.072703012	0.056296674	0.01949057	0.012477284	0.017842631
PC(36:7)	810.485	153.8	0.000980056	0.000638553	0.000690272	0.026276443	0.023530136	0.027452215
PC(36:6)	812.501	155	0.009189721	0.00931454	0.00932054	0.025466808	0.016100732	0.025568174
PC(36:5)	814.516	154.3	0.050387378	0.064094288	0.066717141	0.169788735	0.130630672	0.148249759
PC(36:4)	816.531	153.8	0.323367929	0.280584337	0.31562945	1.587828571	1.257250429	1.461330704
PC(36:3)	818.548	156.8	0.171975351	0.302665082	0.274586463	0.490476061	0.223061543	0.461278373
PC(36:2)	820.561	156.7	1.891794908	1.926018373	1.663000797	0.107253295	0.262153882	0.394493397
PC(O-38:7)	824.535	148.6	0.077023053	0.077663828	0.066175658	0.010901545	0.010271758	0.010190197
PC(O-38:7)	824.543	154.2	0.030316937	0.025769811	0.028507081	0.076827005	0.060705124	0.079535411
PC(O-38:6)	826.551	148.4	0.041581281	0.038692656	0.041162391	0.030982564	0.028557506	0.027115994
PC(O-38:6)	826.557	153.7	0.368691574	0.324172766	0.303093639	0.763167764	0.583506333	0.794487996
PC(O-38:5)	828.566	152.1	0.066755837	0.256964964	0.229429481	0.252291883	0.215309825	0.273718623
PC(O-38:5)	828.574	156.9	0.152184073	0.162772247	0.111685146	0.162429217	0.135332586	0.179288683
PC(O-38:4)	830.582	151.9	0.058921431	0.061012599	0.049040277	0.029334311	0.033235157	0.036429887
PC(O-38:4)	830.589	156.6	0.833642088	1.087245567	0.790111855	0.290717874	0.224805683	0.283800238
PC(O-38:3)	832.603	156.8	0.140023066	0.235424596	0.149085954	0.097049741	0.085657204	0.106644605
PC(O-38:2)	834.612	156.8	0.045302494	0.037981052	0.030515505	0.004641551	0.015843015	0.008040692
PC(38:7)	838.516	152	0.028217806	0.026907387	0.02694086	0.05041479	0.041961872	0.049526959
PC(38:6)	840.531	152	0.389064663	0.360136653	0.34593642	0.152690218	0.124400227	0.136906983
PC(38:5)	842.546	151.1	0.17483688	0.446657027	0.388637186	0.992092557	0.889471755	0.964158442
PC(38:4)	844.554	151.1	0.242521141	0.230156601	0.182857614	0.445453076	0.498311068	0.422158188
PC(38:4)	844.56	153.7	0.150396122	0.171206599	0.166675387	0.787869535	0.828256884	0.954762185
PC(38:3)	846.576	154.2	0.126830005	0.121232999	0.095444424	0.326278335	0.30119091	0.302929428
PC(38:2)	848.592	154.5	0.282449496	0.293617642	0.283295747	0.000251824	0.000553886	0.000403423
PC(O-40:8)	850.55	146.7	0.057763931	0.046418585	0.051964437	0.001586154	0.000966676	0.001482793
PC(O-40:8)	850.558	152	0.148578507	0.132983488	0.130831042	0.070938894	0.062146792	0.071131143
PC(38:1)	850.608	155.4	0.030349991	0.031433115	0.02849119	0.017697381	0.024996117	0.016262421
PC(O-40:7)	852.566	148	0.130148546	0.185189662	0.097075832	0.097710469	0.085289626	0.093850836
PC(O-40:7)	852.573	151.7	0.118206495	0.222834225	0.175160675	0.457639267	0.448534448	0.477756869
PC(O-40:6)	854.585	151.2	0.239596577	0.217705059	0.172681454	0.45758424	0.384017199	0.48779011
PC(O-40:6)	854.588	152.7	0.134631763	0.137431213	0.106324727	0.733726268	0.259278037	0.605944614
PC(O-40:5)	856.598	151.4	0.000456393	0.001167398	0.015675313	0.010830089	0.018206871	0.006628022
PC(O-40:5)	856.604	154.3	0.043836375	0.07459527	0.059836166	0.084502357	0.057162702	0.096394794
PC(O-40:4)	858.621	154.5	0.148951609	0.134425412	0.11205649	0.002949612	0.010751811	0.011392593
PC(O-40:3)	860.629	153.9	0.024934829	0.018105836	0.018093051	0.010312264	0.008488664	0.010008253
PC(O-40:3)	860.636	154.4	0.017323134	0.01445028	0.013211289	0.015037972	0.011158316	0.014195546
PC(40:8)	864.53	148.5	0.043150612	0.037363204	0.022597809	0.351515067	0.298759118	0.309471633
PC(40:7)	866.546	149.1	0.453569003	0.464766926	0.416980368	0.189021622	0.140804271	0.15223916
PC(40:6)	868.56	149	0.353386618	0.416048794	0.308201982	0.135375481	0.112660292	0.114827094
PC(40:6)	868.561	150	0.389060842	0.159219305	0.313789797	0.116627112	0.106440802	0.108103065
PC(40:5)	870.577	150.4	0.08910235	0.11523567	0.102025636	0.813713598	0.684402238	0.719426127
PC(40:4)	872.591	150.3	0.056788803	0.04273756	0.044662744	0.000132899	0.003664678	0.002945947
PC(40:3)	874.606	150.3	0.00682488	0.000951927	0.00931101	0.074385733	0.049292655	0.059709658
PC(40:2)	876.624	152	0.056518115	0.056715467	0.053802897	0.037745836	0.038103142	0.037089269
PC(O-42:8)	878.589	149.8	0.120111147	0.122062116	0.107386897	0.062269408	0.061980686	0.058455701
PC(40:1)	878.639	150.2	0.137317415	0.137353912	0.120453164	0.07928671	0.076420623	0.070373074
PC(O-42:7)	880.596	143.8	0.025911529	0.015412153	0.022266728	0.007056721	0.006025813	0.006164931
PC(O-42:7)	880.605	150.6	0.055163813	0.058470835	0.030407452	0.303374983	0.2875086	0.290458316
PC(O-42:6)	882.613	147	0.033465454	0.028582473	0.033295128	0.020090211	0.018865468	0.017174122
PC(O-42:6)	882.619	150.4	0.018968064	0.018700211	0.019755459	0.084237306	0.08417073	0.074321894
PC(O-42:5)	884.629	149.7	0.01261669	0.009221145	0.007749043	0.017583963	0.016521901	0.02209065
PC(O-42:4)	886.652	152.4	0.020686034	0.024629338	0.019278579	0.003679017	0.003261047	0.003363217
PC(42:10)	888.529	145.3	0.09476659	0.06877657	0.083974717	0.099104034	0.072518914	0.081082482
PC(42:9)	890.545	147.3	0.061938747	0.054443203	0.051907385	0.076346406	0.063713638	0.067328265
PC(42:8)	892.562	146.7	0.01543998	0.015312104	0.015252706	1.286319709	1.083053662	1.261169034
PC(42:7)	894.576	147.4	0.109720506	0.107356061	0.110820836	0.062622055	0.055955651	0.047044504
PC(42:6)	896.593	149.1	0.037254432	0.043703696	0.035897594	0.026135472	0.029086943	0.034098953
PC(42:5)	898.608	146.9	0.043283362	0.030168547	0.050054006	0.238909752	0.208198385	0.216766626
PC(42:4)	900.623	149.1	0.010939472	0.013749141	0.012660393	0.023431128	0.024026619	0.026016236
PC(42:2)	904.655	149.7	0.047285024	0.046759766	0.045487829	0.006551283	0.006746201	0.007014566
PC(O-44:8)	906.621	149.1	0.004763772	0.006620386	0.00379861	0.014580079	0.016408757	0.01372919
PC(42:1)	906.67	147.8	0.03482567	0.031890443	0.027311867	0.004905444	0.000254849	0.008932994
PC(O-44:7)	908.636	149	0.007016996	0.007397957	0.008210676	0.081361853	0.077989837	0.07545126
PC(44:12)	912.528	143.6	0.038661321	0.035239904	0.038572087	0.00724385	0.007522036	0.007394223
PC(44:11)	914.544	145.4	0.059240239	0.044377847	0.046166362	0.005971507	0.005030929	0.005863457
PC(44:10)	916.56	144.1	0.007506048	0.007247507	0.009006138	0.066916765	0.117184368	0.129819589
PC(44:9)	918.578	146.4	0.005727248	0.004336814	0.005811534	0.036681548	0.036762674	0.049149823
PC(44:8)	920.592	145.2	0.006816738	0.006178683	0.006228366	1.095461722	0.91532063	1.006704338
PC(44:7)	922.607	145.5	0.036681539	0.028015213	0.03089467	0.456340687	0.372599072	0.429297198
PC(44:6)	924.624	146.7	0.029540786	0.021656156	0.027781239	0.062063859	0.053416141	0.058371517
PC(44:5)	926.639	144.8	0.038285994	0.030727364	0.032556363	0.090241773	0.074113859	0.093701873
PC(44:4)	928.655	142.9	0.006559484	0.005586142	0.007331504	0.020404718	0.043325667	0.040789316
PC(44:2)	932.686	147.9	0.021271651	0.021403795	0.023415384	0.001584444	0.001690535	0.000854941
PC(44:1)	934.702	146.1	0.019914952	0.014772711	0.019452737	0.004481717	0.003554593	0.003881506
PC(46:10)	944.591	143.4	0.000767008	0.000515945	0.00080727	0.05654759	0.04629073	0.047748925
PC(46:8)	948.622	143.9	0.00563986	0.004766937	0.005544084	0.386577838	0.336925523	0.345755238
PC(46:6)	952.655	141.7	0.023274018	0.012554671	0.018663478	0.015440738	0.015966224	0.01567475
PC(46:5)	954.67	142.6	0.015081952	0.016727144	0.014485997	0.052729759	0.050579313	0.056086842
PC(48:8)	976.654	143.2	0.000477487	0.00021927	0.00068245	0.077552764	0.068253662	0.068898753
SM(d18:1/12:1)	679.466	189.5	0.000572451	0.000372671	0.000182204	0.00094307	0.000130559	0.002680421
SM(d18:1/14:0)	709.504	191.1	0.10251692	0.037841336	0.035501291	0.077424975	0.104120237	0.09502306
SM(d18:1/16:1)	735.523	188.9	0.245101697	0.127376383	0.114319837	0.162760488	0.182022198	0.22536938
SM(d18:1/16:0)	737.538	188.4	4.235777017	2.712870625	2.080713074	0.298149993	2.208585359	4.210437817
SM(d18:0/16:0)	739.55	185.3	0.152050049	0.203753568	0.181787189	0.298948155	0.440750022	0.527772256
SM(d18:1/18:1)	763.551	186.3	0.051942427	0.04248397	0.035139157	0.047599982	0.059538142	0.063826433
SM(d18:1/18:0)	765.558	189	0.002925281	0.00230411	0.00176394	0.002550443	0.000866883	0.002920273
SM(d18:1/18:0)	765.566	186.2	0.223393881	0.177308058	0.14824941	0.101546838	0.103389442	0.123921376
SM(d18:1/20:1)	791.582	184.9	0.017550581	0.013986957	0.012817491	0.013893484	0.012551748	0.015799756
SM(d18:1/20:0)	793.597	184.6	0.074864985	0.061448141	0.054846442	0.0623759	0.05314906	0.062985139
SM(d18:1/22:1)	819.614	183.4	0.218840282	0.177848153	0.171912721	0.214998785	0.182743921	0.203013171
SM(d18:1/22:0)	821.629	183.3	0.183877281	0.28963561	0.283215029	0.433564809	0.36587011	0.401653688
SM(d18:1/24:4)	841.599	180.4	0.005223818	0.00391205	0.003932531	0.106176841	0.066836041	0.090715529
SM(d18:1/24:3)	843.616	182.6	0.01453859	0.016881717	0.020109747	0.041020486	0.018545452	0.037050181
SM(d18:1/24:2)	845.632	182	0.313234911	0.275283931	0.257807142	0.37300651	0.262620117	0.293972851
SM(d18:1/24:1)	847.645	181.7	1.430222021	1.235020002	1.307315151	1.500949619	1.370106694	1.373057045
SM(d18:1/24:0)	849.659	184.5	0.032534056	0.034415067	0.025652066	0.0277011	0.030674604	0.032026656
SM(d18:1/26:4)	869.629	179.9	0.000212633	0.000230816	0	0.014171811	0.014860801	0.011803876
BMP(30:0)	693.47	85	0.012427346	0.00874855	0.01033879	0.002611178	0.002360393	0.002348681
BMP(32:2)	717.47	84.4	0.058653331	0.045177187	0.059280699	0.011492385	0.010800912	0.011063444
BMP(34:3)	743.487	83.8	0.104347051	0.082260622	0.106909515	0.028803435	0.033706132	0.028334732
BMP(34:2)	745.502	83.9	0.945889124	0.741408425	0.987849713	0.290570962	0.306108877	0.279856983
BMP(34:1)	747.517	84.4	1.019866084	0.811705682	1.011122129	0.946736159	0.404109015	0.384372553
BMP(36:5)	767.487	82.6	0.031277687	0.033185838	0.037775532	0.100202023	0.105606409	0.109813965
BMP(36:4)	769.503	82.8	0.158853811	0.152388241	0.191139825	0.172668277	0.193565806	0.18563773
BMP(36:3)	771.518	83.4	0.637769689	0.621648308	0.797608886	0.245070839	0.263997195	0.237492191
BMP(36:2)	773.533	83.4	3.258535913	3.052984707	3.988304146	1.301917968	1.393550649	1.219474135
BMP(36:1)	775.542	85	0.07389548	0.109906146	0.116561931	0.052349021	0.071873479	0.077349661
BMP(38:7)	791.486	81.5	0.168796779	0.215055723	0.2482412	0.06887849	0.067813162	0.064189655
BMP(38:6)	793.502	81.7	0.279487013	0.340935687	0.393192002	0.271706068	0.270656646	0.268199401
BMP(38:5)	795.517	81.9	0.145262243	0.1746645	0.20403752	1.321820164	1.308839153	1.338612027
BMP(38:4)	797.524	80.9	0.103606674	0.097339345	0.101652328	0.136537477	0.133317356	0.140702874
BMP(38:4)	797.532	82.2	0.159605943	0.183662304	0.203441865	0.148650712	0.150961384	0.166279267
BMP(38:3)	799.548	82.7	0.129412944	0.141468836	0.166719162	0.035360265	0.039965256	0.030871552
BMP(38:2)	801.564	82.7	0.139626899	0.149648465	0.181159116	0.058800034	0.060212732	0.053742403
BMP(40:9)	815.487	81.1	0.025705736	0.031962583	0.036093948	0.039759032	0.038927256	0.024080083
BMP(40:8)	817.503	80.9	0.213953674	0.262764832	0.309103487	3.022514136	3.287380865	2.014729173
BMP(40:7)	819.517	81.4	2.076221054	2.647830643	2.980289519	0.356238495	0.727888144	0.70373915
BMP(40:6)	821.526	80.8	0.20684945	0.270652292	0.184689932	0.140335198	0.00796629	0.085160502
BMP(40:5)	823.546	81.6	0.044435005	0.061278385	0.089501839	0.354781081	0.361653491	0.364719827
BMP(42:11)	839.486	79.8	0.027111655	0.029992741	0.035942985	0.004082854	0.003899196	0.000117868
BMP(42:10)	841.501	79.7	0.111990525	0.111322063	0.151700454	1.248652778	1.258348061	0.982960129
BMP(42:9)	843.517	80.2	0.086596564	0.094986196	0.118476786	0.025947429	0.234926831	0.140683592
BMP(42:8)	845.532	80.4	0.072466489	0.080952647	0.10206901	1.820118467	1.818343552	1.406961886
BMP(42:7)	847.548	80.8	0.070441129	0.085387319	0.094544196	0.06397777	0.041953776	0.037374428
BMP(44:12)	865.501	79.3	0.769520691	0.146910092	0.946907772	0.221524245	0.225936667	0.170422898
BMP(44:11)	867.514	79.1	0.212769147	0.29078645	0.288845142	0.045329119	0.012972589	0.031218968
BMP(44:10)	869.531	79.8	0.065883121	0.073231151	0.102978748	0.334159568	0.345574828	0.23525715
BMP(44:10)	869.532	79.3	0.042133171	0.031617203	0.05906785	0.334228191	0.35268905	0.24774551
BMP(44:8)	873.564	80.3	0.001105302	0.000657048	0.004001912	0.214820497	0.218184818	0.169132736
BMP(46:9)	899.585	79.1	0.02926559	0.026900245	0.033428627	0.046583877	0.031199913	0.029210023
PC(16:1/0:0)	528.285	219.3	0.014716318	0.002735527	0.005004046	0.009159984	0.011260769	0.023059382
PC(16:0/0:0)	530.301	216.8	0.106734252	0.021211157	0.048957876	0.074384984	0.103408937	0.195351717
PC(18:1/0:0)	556.316	212.2	0.076288295	0.012518926	0.024296693	0.03338942	0.048103374	0.081252906
PC(18:0/0:0)	558.332	210.1	0.040278169	0.009580968	0.013690061	0.021666703	0.029460226	0.039396489
PC(20:4/0:0)	578.301	209.3	0.002875011	9.31E-05	0.000303489	0.026607555	0.04376058	0.079235483
PC(22:4/0:0)	606.332	205.9	0	0	0	0.01234152	0.022191968	0.035847752
