# Supplementary material for: LION/web: a web-based ontology enrichment tool for lipidomic data analysis
Source: Gigascience. 2019 May 29;8(6):giz061. doi: 10.1093/gigascience/giz061 (PMC6541037; doi:10.1093/gigascience/giz061)
Supplement: giz061_Supplemental_Files [file giz061_supplemental_files.zip › Supplemental Data 7.csv]

Term ID	Discription	Annotated	p-value	FDR q-value	condition
LION:0002935	C22:4	32	3.40E-06	7.14E-05	AA vs. CON
LION:0002929	C20:4	28	0.00015	0.00157	AA vs. CON
LION:0002934	C22:3	7	0.02801	0.196	AA vs. CON
LION:0002927	C20:2	8	0.0602	0.288	AA vs. CON
LION:0002933	C22:2	7	0.06865	0.288	AA vs. CON
LION:0002925	C20:0	14	0.23784	0.777	AA vs. CON
LION:0002930	C20:5	6	0.2658	0.777	AA vs. CON
LION:0002928	C20:3	12	0.29581	0.777	AA vs. CON
LION:0000259	C14:0	11	0.34436	0.804	AA vs. CON
LION:0002940	C24:2	3	0.45513	0.941	AA vs. CON
LION:0002939	C24:1	3	0.49304	0.941	AA vs. CON
LION:0002882	C16:0	60	0.61756	0.998	AA vs. CON
LION:0002936	C22:5	30	0.7066	0.998	AA vs. CON
LION:0002931	C22:0	16	0.72562	0.998	AA vs. CON
LION:0002921	C18:0	60	0.76794	0.998	AA vs. CON
LION:0002900	C16:1	28	0.90307	0.998	AA vs. CON
LION:0002926	C20:1	20	0.9514	0.998	AA vs. CON
LION:0002937	C22:6	24	0.95692	0.998	AA vs. CON
LION:0002923	C18:2	17	0.98286	0.998	AA vs. CON
LION:0002922	C18:1	65	0.98386	0.998	AA vs. CON
LION:0002932	C22:1	11	0.99799	0.998	AA vs. CON
LION:0002923	C18:2	17	4.50E-05	0.000945	LA vs. CON
LION:0002928	C20:3	12	0.01842	0.16674	LA vs. CON
LION:0002933	C22:2	7	0.02382	0.16674	LA vs. CON
LION:0002934	C22:3	7	0.03428	0.17997	LA vs. CON
LION:0002927	C20:2	8	0.04559	0.191478	LA vs. CON
LION:0002940	C24:2	3	0.05909	0.206815	LA vs. CON
LION:0002935	C22:4	32	0.22737	0.68211	LA vs. CON
LION:0002926	C20:1	20	0.3646	0.955185	LA vs. CON
LION:0002929	C20:4	28	0.43995	0.955185	LA vs. CON
LION:0002900	C16:1	28	0.51622	0.955185	LA vs. CON
LION:0002936	C22:5	30	0.53503	0.955185	LA vs. CON
LION:0002932	C22:1	11	0.54582	0.955185	LA vs. CON
LION:0002925	C20:0	14	0.717	0.99978	LA vs. CON
LION:0002921	C18:0	60	0.74561	0.99978	LA vs. CON
LION:0002937	C22:6	24	0.78124	0.99978	LA vs. CON
LION:0002931	C22:0	16	0.78732	0.99978	LA vs. CON
LION:0002930	C20:5	6	0.84829	0.99978	LA vs. CON
LION:0002922	C18:1	65	0.9758	0.99978	LA vs. CON
LION:0002882	C16:0	60	0.98786	0.99978	LA vs. CON
LION:0002939	C24:1	3	0.99282	0.99978	LA vs. CON
LION:0000259	C14:0	11	0.99978	0.99978	LA vs. CON
LION:0002882	C16:0	60	2.40E-07	5.04E-06	PA vs. CON
LION:0002930	C20:5	6	0.02857	0.3	PA vs. CON
LION:0002900	C16:1	28	0.05641	0.395	PA vs. CON
LION:0002921	C18:0	60	0.13815	0.618	PA vs. CON
LION:0002933	C22:2	7	0.17438	0.618	PA vs. CON
LION:0002929	C20:4	28	0.17665	0.618	PA vs. CON
LION:0002928	C20:3	12	0.23905	0.717	PA vs. CON
LION:0002925	C20:0	14	0.43111	0.986	PA vs. CON
LION:0002934	C22:3	7	0.45192	0.986	PA vs. CON
LION:0002939	C24:1	3	0.5253	0.986	PA vs. CON
LION:0002936	C22:5	30	0.60181	0.986	PA vs. CON
LION:0002932	C22:1	11	0.73599	0.986	PA vs. CON
LION:0002931	C22:0	16	0.79947	0.986	PA vs. CON
LION:0002927	C20:2	8	0.81138	0.986	PA vs. CON
LION:0002923	C18:2	17	0.85437	0.986	PA vs. CON
LION:0002935	C22:4	32	0.87142	0.986	PA vs. CON
LION:0002940	C24:2	3	0.88005	0.986	PA vs. CON
LION:0000259	C14:0	11	0.8883	0.986	PA vs. CON
LION:0002926	C20:1	20	0.94964	0.986	PA vs. CON
LION:0002937	C22:6	24	0.96312	0.986	PA vs. CON
LION:0002922	C18:1	65	0.98566	0.986	PA vs. CON
