# Supplementary material for: LION/web: a web-based ontology enrichment tool for lipidomic data analysis
Source: Gigascience. 2019 May 29;8(6):giz061. doi: 10.1093/gigascience/giz061 (PMC6541037; doi:10.1093/gigascience/giz061)
Supplement: giz061_Supplemental_Files [file giz061_supplemental_files.zip › Supplemental Data 8.xlsx]

## Sheet: lateral diffusion
	COEFFICIENTS			totC	totDB	class		PC	PA	PG	PE	PS		predicted lateral diffusion (10-5 cm2s-1)	(Intercept)	totC	totDB	PC	PA	PG	PE	PS	totC:totDB	totC:PC	totC:PA	totC:PG	totC:PE	totC:PS	totDB:PC	totDB:PA	totDB:PG	totDB:PE	totDB:PS	totC:totDB:PC	totC:totDB:PA	totC:totDB:PG	totC:totDB:PE	totC:totDB:PS
	(Intercept)	0.1379		34	2	PA		0	1	0	0	0		0.0781998	0.1379	-0.08466	0.024	0	0.02269	0	0		-0.00765	0	-0.0172924	0	0		0	0.004968	0	0		0	-0.00175576	0	0
	totC	-0.00249		34	0	PS		0	0	0	0	1		0.05324	0.1379	-0.08466	0	0	0	0	0		0	0	0	0	0		0	0	0	0		0	0	0	0
	totDB	0.012		42	0	PE		0	0	0	1	0		0.0412222	0.1379	-0.10458	0	0	0	0	-0.008377		0	0	0	0	0.0162792		0	0	0	0		0	0	0	0
	PC	0.03094		34	1	PS		0	0	0	0	1		0.061415	0.1379	-0.08466	0.012	0	0	0	0		-0.003825	0	0	0	0		0	0	0	0		0	0	0	0
	PA	0.02269
	PG	-0.003365
	PE	-0.008377
	PS	0
	totC*totDB	-0.0001125
	totC*PC	-0.0006218
	totC*PA	-0.0005086
	totC*PG	6.352e-05
	totC*PE	0.0003876
	totC*PS	0
	totDB*PC	-0.001669
	totDB*PA	0.002484
	totDB*PG	0.001531
	totDB*PE	-0.0002545
	totDB*PS	0
	totC*totDB*PC	5.966e-05
	totC*totDB*PA	-2.582e-05
	totC*totDB*PG	-1.932e-05
	totC*totDB*PE	-1.306e-05
	totC*totDB*PS	0
	* represents multiplication

## Sheet: bilayer thickness
	COEFFICIENTS			totC	totDB	class		PC	PA	PG	PE	PS		predicted bilayer thickness (nm)	(Intercept)	totC	totDB	PC	PA	PG	PE	PS	totC:totDB	totC:PC	totC:PA	totC:PG	totC:PE	totC:PS	totDB:PC	totDB:PA	totDB:PG	totDB:PE	totDB:PS	totC:totDB:PC	totC:totDB:PA	totC:totDB:PG	totC:totDB:PE	totC:totDB:PS
	(Intercept)	1.346		34	2	PA		0	1	0	0	0		3.88607	1.346	2.74414	-0.3396	0	0.05086	0	0		0.0697	0	0.0442	0	0		0	-0.05564	0	0		0	0.0264112	0	0
	totC	0.08071		34	0	PA		0	1	0	0	0		4.1852	1.346	2.74414	0	0	0.05086	0	0		0	0	0.0442	0	0		0	0	0	0		0	0	0	0
	totDB	-0.1698		42	0	PE		0	0	0	1	0		4.86448	1.346	3.38982	0	0	0	0	0.1436		0	0	0	0	-0.0149394		0	0	0	0		0	0	0	0
	PC	0.02312		34	1	PS		0	0	0	0	1		3.95519	1.346	2.74414	-0.1698	0	0	0	0		0.03485	0	0	0	0		0	0	0	0		0	0	0	0
	PA	0.05086
	PG	0.02381
	PE	0.1436
	PS	0
	totC*totDB	0.001025
	totC*PC	-0.001266
	totC*PA	0.0013
	totC*PG	7.842e-05
	totC*PE	-0.0003557
	totC*PS	0
	totDB*PC	-0.01473
	totDB*PA	-0.02782
	totDB*PG	-0.001832
	totDB*PE	-0.02115
	totDB*PS	0
	totC*totDB*PC	0.0002811
	totC*totDB*PA	0.0003884
	totC*totDB*PG	-8.307e-05
	totC*totDB*PE	0.0002068
	totC*totDB*PS	0
	* represents multiplication

## Sheet: transition temperature
		COEFFICIENTS			totC	totDB	class		PC	PA	PG	PE	PS	SM		predicted transition temperature (oC)	(Intercept)	totC	totDB	PC	PA	PG	PE	PS	SM	totC:totDB	totC:PC	totC:PA	totC:PG	totC:PE	totC:PS	totC:SM	totDB:PC	totDB:PA	totDB:PG	totDB:PE	totDB:PS	totDB:SM	totC:totDB:PC	totC:totDB:PA	totC:totDB:PG	totC:totDB:PE	totC:totDB:PS	totC:totDB:SM
		(Intercept)	-17.0579		34	1	PA		0	1	0	0	0	0		28	-17.0579	85.0884	-173.275	0	-35.9421	0	0	0	0	134.943	0	38.1616	0	0	0	0	0	105.525	0	0	0	0	0	-109.443	0	0	0	0
		totC	2.5026		36	2	PS		0	0	0	0	1	0		-10.9953	-17.0579	90.0936	-346.551	0	0	0	0	-62.6088	0	285.761	0	0	0	0	58.4064	0	0	0	0	0	26.7176	0	0	0	0	0	-45.756	0
		totDB	-173.275		32	0	PC		1	0	0	0	0	0		29.485	-17.0579	80.0832	0	-43.7995	0	0	0	0	0	0	10.2592	0	0	0	0	0	0	0	0	0	0	0	0	0	0	0	0	0
		PC	-43.7995		28	0	SM		0	0	0	0	0	1		53.0149	-17.0579	70.0728	0	0	0	0	0	0	0	0	0	0	0	0	0	0	0	0	0	0	0	0	0	0	0	0	0	0
		PA	-35.9421
		PG	-97.9421
		PE	-21.3836																																									PG
		PS	-62.6088																																									0
		SM	0																																									0
		totC*totDB	3.9689																																									0
		totC*PC	0.3206																																									0
		totC*PA	1.1224																																									0
		totC*PG	2.2974																																									0
		totC*PE	0.4908																																									0
		totC*PS	1.6224																																									0
		totC*SM	0																																									0
		totDB*PC	109.224																																									0
		totDB*PA	105.525																																									0
		totDB*PG	-86.0245																																									0
		totDB*PE	0																																									0
		totDB*PS	13.3588																																									0
		totDB*SM	0																																									0
		totC*totDB*PC	-2.7383																																									0
		totC*totDB*PA	-3.2189																																									0
		totC*totDB*PG	2.1811
		totC*totDB*PE	0
		totC*totDB*PS	-0.6355
		totC*totDB*SM	0
		* represents multiplication
