# Supplementary material for: LION/web: a web-based ontology enrichment tool for lipidomic data analysis
Source: Gigascience. 2019 May 29;8(6):giz061. doi: 10.1093/gigascience/giz061 (PMC6541037; doi:10.1093/gigascience/giz061)
Supplement: giz061_Supplemental_Files [file giz061_supplemental_files.zip › Supplemental Data 9.csv]

input identifiers	reformatted LION-friendly identifiers
PC(A32:0)	PC(O-32:0)
PC(A-32:0)	PC(O-32:0)
PC(O-32:0)	PC(O-32:0)
PC(P-32:0)	PC(P-32:0)
PC(O32:0)	PC(O-32:0)
PC(P32:0)	PC(P-32:0)
PC(A16:0/20:4)	PC(O-16:0/20:4)
PC(18:1/16:0)	PC(16:0/18:1)
PC(16:0/18:1)	PC(16:0/18:1)
SM(d18:1/16:0)	SM(d18:1/16:0)
PE 20:4(5Z,8Z,11Z,14Z);18:1(9E)	PE(18:1/20:4)
PC(18:1_16:0)	PC(16:0/18:1)
TAG(52:4)	TG(52:4)
TG(13:0;18:1/16:0)	TG(13:0/16:0/18:1)
PC(16:0/0:0)	PC(16:0/0:0)
PE(A32:1)	PE(O-32:1)
GlcCer d18:1;22:1	HexCer(d18:1/22:1)
GalCer d18:1;22:1	HexCer(d18:1/22:1)
LPC(20:4)	PC(20:4/0:0)
lysoPC(20:4)	PC(20:4/0:0)
CL 18:2-20:4-22:6-22:6	CL(18:2/20:4/22:6/22:6)
DG(18:1/16:0/0:0)	DG(16:0/18:1)
LacCer d18:1;18:2_920.5/72.7	Hex2Cer(d18:1/18:2)
LMGL03012044	LMGL03012044
SLM:000330619	SLM:000330619
SLM:000330890	SLM:000330890
PC A38:2	PC(O-38:2)
SLM:000331622	SLM:000331622
SHexCer 30:2;1	SHexCer(30:2)
SM 32:1;2	SM(32:1)
PC(36:4;0)	PC(36:4)
Sulfatide(30:1)	SHexCer(30:1)
d18:2/26:0-MonoHex	HexCer(d18:2/26:0)
d18:0/12:0-DiHex	Hex2Cer(d18:0/12:0)
LBPA(32:3)	BMP(32:3)
(3'-sulfo)Galβ-Cer(d18:1/22:1)	SHexCer(d18:1/22:1)
sGalCer(d18:1/22:1)	SHexCer(d18:1/22:1)
sHexCer(d18:1/22:1)	SHexCer(d18:1/22:1)
GalCer(d18:1/22:1)	HexCer(d18:1/22:1)
Sulfogalactosyl ceramide (d18:1(4E)/16:0)	SHexCer(d18:1/16:0)
LPC(20:4/0:0)	PC(20:4/0:0)
22R-hydroxy-cholesterol	22R-hydroxy-cholesterol
24,25-epoxy-cholesterol	24,25-epoxy-cholesterol
25-hydroxy-cholesterol	25-hydroxy-cholesterol
27-hydroxy-cholesterol	27-hydroxy-cholesterol
4b-hydroxy-cholesterol	4b-hydroxy-cholesterol
6a-hydroxy-cholestanol	6a-hydroxy-cholestanol
7a-hydroxy-cholesterol	7a-hydroxy-cholesterol
7-dehydro-cholesterol	7-dehydro-cholesterol
7-oxo-cholesterol	7-oxo-cholesterol
Ceramide C22	Cer(d18:1/22:0)
Ceramide C24:1	Cer(d18:1/24:1)
Cholestenone	cholestenone
Cholesterol	cholesterol
CL (66:2)	CL(66:2)
Desmosterol	desmosterol
DHCeramide C22	Cer(d18:0/22:0)
DHCeramide C24:1	Cer(d18:0/24:1)
DHHexosylceramide C18	HexCer(d18:0/18:0)
DHHexosylceramide C24:1	HexCer(d18:0/24:1)
DHSphingomyelin C16	SM(d18:0/16:0)
DHSphingomyelin C26:1	SM(d18:0/26:1)
GPA(38:4)	PA(38:4)
GPCho(34:1)	PC(34:1)
GPCho(O-36:4)	PC(O-36:4)
GPCho(P-36:4)	PC(P-36:4)
GPEtn(32:0)	PE(32:0)
GPEtn(O-36:5)	PE(O-36:5)
GPGro(32:1)	PG(32:1)
GPIns(38:4)	PI(38:4)
GPSer(36:4)	PS(36:4)
Hexosylceramide C16	HexCer(d18:1/16:0)
Hexosylceramide C24:1	HexCer(d18:1/24:1)
Lanosterol	lanosterol
Sphingomyelin C18	SM(d18:1/18:0)
Sphingomyelin C24:1	SM(d18:1/24:1)
PA A30:0	PA(O-30:0)
PA 30:1;0	PA(30:1)
PI 38:2;0	PI(38:2)
SM 32:1;2	SM(32:1)
SM 32:1;1	SM(32:1)
SM(32:1;2)	SM(32:1)
FA(18:1)	FFA(18:1)
PC(18:1p/20:4)	PC(P-18:1/20:4)
PC(18:1p/20:4p)	PC(P-18:1/P-20:4)
PC(18:1p/16:0)	PC(P-18:1/16:0)
PC(18:1e/20:4)	PC(O-18:1/20:4)
PC(18:1e/20:4)	PC(O-18:1/20:4)
PI(38:4p)	PI(P-38:4)
LPC(18:1e)	PC(O-18:1/0:0)
PC O-32:0	PC(O-32:0)
PC O32:0	PC(O-32:0)
FA(16:0)	FFA(16:0)
FFA(16:0)	FFA(16:0)
TAG 32:0(FA 16:0)	TG(48:0)
TG(34:1)(FA(16:0))	TG(50:1)
CL(32:0)(34:1)	CL(66:1)
