# Supplementary material for: LION/web: a web-based ontology enrichment tool for lipidomic data analysis
Source: Gigascience. 2019 May 29;8(6):giz061. doi: 10.1093/gigascience/giz061 (PMC6541037; doi:10.1093/gigascience/giz061)
Supplement: giz061_Supplemental_Files [file giz061_supplemental_files.zip › Supplemental File 1 LION.obo]

format-version: 1.2
date: 09:04:2019 13:37
saved-by: molen116
auto-generated-by: OBO-Edit 2.3.1
default-namespace: LION

[Term]
id: CAT:0000000
name: lipid classification
creation_date: 2017-03-15T11:18:48Z

[Term]
id: CAT:0000091
name: physical or chemical properties
created_by: martijn
creation_date: 2017-03-15T12:29:39Z

[Term]
id: CAT:0000092
name: charge headgroup
is_a: CAT:0000091 ! physical or chemical properties
created_by: martijn
creation_date: 2017-03-15T12:30:06Z

[Term]
id: CAT:0000100
name: contains fatty acid
is_a: CAT:0000091 ! physical or chemical properties
created_by: molen116
creation_date: 2017-09-29T11:46:49Z

[Term]
id: CAT:0000123
name: type by bond
is_a: CAT:0000091 ! physical or chemical properties
created_by: martijn
creation_date: 2017-03-19T18:53:04Z

[Term]
id: CAT:0000463
name: intrinsic curvature
is_a: CAT:0000091 ! physical or chemical properties
created_by: martijn
creation_date: 2017-03-17T16:01:04Z

[Term]
id: CAT:0001734
name: chain-melting transition temperature
is_a: CAT:0000091 ! physical or chemical properties
created_by: molen116
creation_date: 2017-10-17T17:37:08Z

[Term]
id: CAT:0002945
name: fatty acid unsaturation
is_a: CAT:0000091 ! physical or chemical properties
created_by: molen116
creation_date: 2017-09-29T11:51:37Z

[Term]
id: CAT:0002946
name: fatty acid chain length
is_a: CAT:0000091 ! physical or chemical properties
created_by: molen116
creation_date: 2017-09-29T11:52:50Z

[Term]
id: CAT:0012007
name: function
created_by: molen116
creation_date: 2017-10-05T12:13:47Z

[Term]
id: CAT:0012008
name: cellular component
created_by: molen116
creation_date: 2017-10-05T12:14:11Z

[Term]
id: CAT:0080947
name: area per lipid
is_obsolete: true
created_by: molen116
creation_date: 2017-10-03T13:16:29Z

[Term]
id: CAT:0080948
name: area compressibility
is_obsolete: true
created_by: molen116
creation_date: 2017-10-03T13:16:29Z

[Term]
id: CAT:0080949
name: tail order parameter
is_obsolete: true
created_by: molen116
creation_date: 2017-10-03T13:16:29Z

[Term]
id: CAT:0080950
name: lateral diffusion
is_a: CAT:0000091 ! physical or chemical properties
created_by: molen116
creation_date: 2017-10-03T13:16:29Z

[Term]
id: CAT:0080951
name: bilayer thickness
is_a: CAT:0000091 ! physical or chemical properties
created_by: molen116
creation_date: 2017-10-03T13:16:29Z

[Term]
id: LION:0000000
name: CE(14:0)
is_a: LION:0000259 ! C14:0
is_a: LION:0000563 ! steryl esters [ST0102]
created_by: molen116
creation_date: 2017-05-18T10:37:24Z

[Term]
id: LION:0000001
name: fatty acids [FA]
is_a: CAT:0000000 ! lipid classification
created_by: martijn
creation_date: 2017-03-15T11:27:12Z

[Term]
id: LION:0000002
name: glycerolipids [GL]
is_a: CAT:0000000 ! lipid classification
created_by: martijn
creation_date: 2017-03-15T11:27:12Z

[Term]
id: LION:0000003
name: glycerophospholipids [GP]
is_a: CAT:0000000 ! lipid classification
created_by: martijn
creation_date: 2017-03-15T11:27:12Z

[Term]
id: LION:0000004
name: sphingolipids [SP]
is_a: CAT:0000000 ! lipid classification
created_by: martijn
creation_date: 2017-03-15T11:27:12Z

[Term]
id: LION:0000005
name: sterol lipids [ST]
is_a: CAT:0000000 ! lipid classification
created_by: martijn
creation_date: 2017-03-15T11:27:12Z

[Term]
id: LION:0000006
name: prenol lipids [PR]
is_a: CAT:0000000 ! lipid classification
is_a: LION:0012009 ! lipid-mediated signalling
created_by: martijn
creation_date: 2017-03-15T11:27:12Z

[Term]
id: LION:0000007
name: saccharolipids [SL]
is_a: CAT:0000000 ! lipid classification
created_by: martijn
creation_date: 2017-03-15T11:27:12Z

[Term]
id: LION:0000008
name: polyketides [PK]
is_a: CAT:0000000 ! lipid classification
created_by: martijn
creation_date: 2017-03-15T11:27:12Z

[Term]
id: LION:0000009
name: other glycerophospholipids [GP00]
is_a: LION:0000003 ! glycerophospholipids [GP]
created_by: martijn
creation_date: 2017-03-15T11:44:35Z

[Term]
id: LION:0000010
name: glycerophosphocholines [GP01]
is_a: LION:0000003 ! glycerophospholipids [GP]
is_a: LION:0000095 ! headgroup with positive charge / zwitter-ion
is_a: LION:0012010 ! membrane component
is_a: LION:0012080 ! endoplasmic reticulum (ER)
created_by: martijn
creation_date: 2017-03-15T11:44:35Z

[Term]
id: LION:0000011
name: glycerophosphoethanolamines [GP02]
is_a: LION:0000003 ! glycerophospholipids [GP]
is_a: LION:0000095 ! headgroup with positive charge / zwitter-ion
is_a: LION:0012010 ! membrane component
is_a: LION:0012080 ! endoplasmic reticulum (ER)
is_a: LION:0012081 ! mitochondrion
created_by: martijn
creation_date: 2017-03-15T11:44:35Z

[Term]
id: LION:0000012
name: glycerophosphoinositols [GP06]
is_a: LION:0000003 ! glycerophospholipids [GP]
is_a: LION:0000093 ! headgroup with negative charge
is_a: LION:0000466 ! positive intrinsic curvature
is_a: LION:0012010 ! membrane component
is_a: LION:0012080 ! endoplasmic reticulum (ER)
created_by: martijn
creation_date: 2017-03-15T11:44:35Z

[Term]
id: LION:0000013
name: glycerophosphoserines [GP03]
is_a: LION:0000003 ! glycerophospholipids [GP]
is_a: LION:0000093 ! headgroup with negative charge
is_a: LION:0012010 ! membrane component
is_a: LION:0012082 ! plasma membrane
created_by: martijn
creation_date: 2017-03-15T11:44:35Z

[Term]
id: LION:0000014
name: glycerophosphoglycerols [GP04]
is_a: LION:0000003 ! glycerophospholipids [GP]
is_a: LION:0000093 ! headgroup with negative charge
is_a: LION:0012010 ! membrane component
created_by: martijn
creation_date: 2017-03-15T11:44:35Z

[Term]
id: LION:0000015
name: glycerophosphoglycerophosphates [GP05]
is_a: LION:0000003 ! glycerophospholipids [GP]
is_a: LION:0012010 ! membrane component
created_by: martijn
creation_date: 2017-03-15T11:44:35Z

[Term]
id: LION:0000016
name: glycerophosphoinositol monophosphates [GP07]
is_a: LION:0000003 ! glycerophospholipids [GP]
is_a: LION:0012009 ! lipid-mediated signalling
is_a: LION:0012082 ! plasma membrane
is_a: LION:0012085 ! golgi apparatus
created_by: martijn
creation_date: 2017-03-15T11:44:35Z

[Term]
id: LION:0000017
name: glycerophosphoinositol bisphosphates [GP08]
is_a: LION:0000003 ! glycerophospholipids [GP]
is_a: LION:0012009 ! lipid-mediated signalling
is_a: LION:0012082 ! plasma membrane
is_a: LION:0012086 ! endosome/lysosome
created_by: martijn
creation_date: 2017-03-15T11:44:35Z

[Term]
id: LION:0000018
name: glycerophosphoinositol trisphosphates [GP09]
is_a: LION:0000003 ! glycerophospholipids [GP]
is_a: LION:0012009 ! lipid-mediated signalling
is_a: LION:0012082 ! plasma membrane
created_by: martijn
creation_date: 2017-03-15T11:44:35Z

[Term]
id: LION:0000019
name: glycerophosphates [GP10]
is_a: LION:0000003 ! glycerophospholipids [GP]
is_a: LION:0000093 ! headgroup with negative charge
is_a: LION:0012009 ! lipid-mediated signalling
is_a: LION:0012010 ! membrane component
created_by: martijn
creation_date: 2017-03-15T11:44:35Z

[Term]
id: LION:0000020
name: glyceropyrophosphates [GP11]
is_a: LION:0000003 ! glycerophospholipids [GP]
is_a: LION:0012010 ! membrane component
created_by: martijn
creation_date: 2017-03-15T11:44:35Z

[Term]
id: LION:0000021
name: glycerophosphoglycerophosphoglycerols [GP12]
is_a: LION:0000003 ! glycerophospholipids [GP]
is_a: LION:0000093 ! headgroup with negative charge
is_a: LION:0000464 ! negative intrinsic curvature
is_a: LION:0012010 ! membrane component
is_a: LION:0012081 ! mitochondrion
created_by: martijn
creation_date: 2017-03-15T11:44:35Z

[Term]
id: LION:0000022
name: cdp-glycerols [GP13]
is_a: LION:0000003 ! glycerophospholipids [GP]
created_by: martijn
creation_date: 2017-03-15T11:44:35Z

[Term]
id: LION:0000023
name: glycosylglycerophospholipids [GP14]
is_a: LION:0000003 ! glycerophospholipids [GP]
is_a: LION:0012010 ! membrane component
created_by: martijn
creation_date: 2017-03-15T11:44:35Z

[Term]
id: LION:0000024
name: glycerophosphoinositolglycans [GP15]
is_a: LION:0000003 ! glycerophospholipids [GP]
created_by: martijn
creation_date: 2017-03-15T11:44:35Z

[Term]
id: LION:0000025
name: glycerophosphonocholines [GP16]
is_a: LION:0000003 ! glycerophospholipids [GP]
is_a: LION:0012010 ! membrane component
created_by: martijn
creation_date: 2017-03-15T11:44:35Z

[Term]
id: LION:0000026
name: glycerophosphonoethanolamines [GP17]
is_a: LION:0000003 ! glycerophospholipids [GP]
is_a: LION:0012010 ! membrane component
created_by: martijn
creation_date: 2017-03-15T11:44:35Z

[Term]
id: LION:0000027
name: di-glycerol tetraether phospholipids (caldarchaeols) [GP18]
is_a: LION:0000003 ! glycerophospholipids [GP]
created_by: martijn
creation_date: 2017-03-15T11:44:35Z

[Term]
id: LION:0000028
name: glycerol-nonitol tetraether phospholipids [GP19]
is_a: LION:0000003 ! glycerophospholipids [GP]
created_by: martijn
creation_date: 2017-03-15T11:44:35Z

[Term]
id: LION:0000029
name: oxidized glycerophospholipids [GP20]
is_a: LION:0000003 ! glycerophospholipids [GP]
created_by: martijn
creation_date: 2017-03-15T11:44:35Z

[Term]
id: LION:0000030
name: diacylglycerophosphocholines [GP0101]
is_a: LION:0000010 ! glycerophosphocholines [GP01]
is_a: LION:0000465 ! neutral intrinsic curvature
created_by: martijn
creation_date: 2017-03-15T12:00:39Z

[Term]
id: LION:0000031
name: 1-alkyl,2-acylglycerophosphocholines [GP0102]
is_a: LION:0000010 ! glycerophosphocholines [GP01]
is_a: LION:0000465 ! neutral intrinsic curvature
is_a: LION:0000467 ! contains ether-bond
created_by: martijn
creation_date: 2017-03-15T12:00:39Z

[Term]
id: LION:0000032
name: 1-(1z-alkenyl),2-acylglycerophosphocholines [GP0103]
is_a: LION:0000010 ! glycerophosphocholines [GP01]
is_a: LION:0000465 ! neutral intrinsic curvature
is_a: LION:0001734 ! contains vinyl ether bond (plasmalogen)
created_by: martijn
creation_date: 2017-03-15T12:00:39Z

[Term]
id: LION:0000033
name: dialkylglycerophosphocholines [GP0104]
is_a: LION:0000010 ! glycerophosphocholines [GP01]
is_a: LION:0000465 ! neutral intrinsic curvature
created_by: martijn
creation_date: 2017-03-15T12:00:39Z

[Term]
id: LION:0000034
name: monoacylglycerophosphocholines [GP0105]
is_a: LION:0000010 ! glycerophosphocholines [GP01]
is_a: LION:0000466 ! positive intrinsic curvature
is_a: LION:0000599 ! lysoglycerophospholipids
created_by: martijn
creation_date: 2017-03-15T12:00:39Z

[Term]
id: LION:0000035
name: monoalkylglycerophosphocholines [GP0106]
is_a: LION:0000010 ! glycerophosphocholines [GP01]
is_a: LION:0000466 ! positive intrinsic curvature
created_by: martijn
creation_date: 2017-03-15T12:00:39Z

[Term]
id: LION:0000036
name: 1z-alkenylglycerophosphocholines [GP0107]
is_a: LION:0000010 ! glycerophosphocholines [GP01]
is_a: LION:0000465 ! neutral intrinsic curvature
created_by: martijn
creation_date: 2017-03-15T12:00:39Z

[Term]
id: LION:0000037
name: 1-acyl,2-alkylglycerophosphocholines [GP0108]
is_a: LION:0000010 ! glycerophosphocholines [GP01]
is_a: LION:0000465 ! neutral intrinsic curvature
created_by: martijn
creation_date: 2017-03-15T12:00:39Z

[Term]
id: LION:0000038
name: diacylglycerophosphoethanolamines [GP0201]
is_a: LION:0000011 ! glycerophosphoethanolamines [GP02]
is_a: LION:0000464 ! negative intrinsic curvature
created_by: martijn
creation_date: 2017-03-15T12:02:58Z

[Term]
id: LION:0000039
name: 1-alkyl,2-acylglycerophosphoethanolamines [GP0202]
is_a: LION:0000011 ! glycerophosphoethanolamines [GP02]
is_a: LION:0000464 ! negative intrinsic curvature
is_a: LION:0000467 ! contains ether-bond
created_by: martijn
creation_date: 2017-03-15T12:02:58Z

[Term]
id: LION:0000040
name: 1-(1z-alkenyl),2-acylglycerophosphoethanolamines [GP0203]
is_a: LION:0000011 ! glycerophosphoethanolamines [GP02]
is_a: LION:0000464 ! negative intrinsic curvature
is_a: LION:0001734 ! contains vinyl ether bond (plasmalogen)
created_by: martijn
creation_date: 2017-03-15T12:02:58Z

[Term]
id: LION:0000041
name: dialkylglycerophosphoethanolamines [GP0204]
is_a: LION:0000011 ! glycerophosphoethanolamines [GP02]
is_a: LION:0000464 ! negative intrinsic curvature
created_by: martijn
creation_date: 2017-03-15T12:02:58Z

[Term]
id: LION:0000042
name: monoacylglycerophosphoethanolamines [GP0205]
is_a: LION:0000011 ! glycerophosphoethanolamines [GP02]
is_a: LION:0000466 ! positive intrinsic curvature
is_a: LION:0000599 ! lysoglycerophospholipids
created_by: martijn
creation_date: 2017-03-15T12:02:58Z

[Term]
id: LION:0000043
name: monoalkylglycerophosphoethanolamines [GP0206]
is_a: LION:0000011 ! glycerophosphoethanolamines [GP02]
is_a: LION:0000466 ! positive intrinsic curvature
created_by: martijn
creation_date: 2017-03-15T12:02:58Z

[Term]
id: LION:0000044
name: 1z-alkenylglycerophosphoethanolamines [GP0207]
is_a: LION:0000011 ! glycerophosphoethanolamines [GP02]
is_a: LION:0000464 ! negative intrinsic curvature
created_by: martijn
creation_date: 2017-03-15T12:02:58Z

[Term]
id: LION:0000045
name: 1-acyl,2-alkylglycerophosphoethanolamines [GP0208]
is_a: LION:0000011 ! glycerophosphoethanolamines [GP02]
is_a: LION:0000464 ! negative intrinsic curvature
created_by: martijn
creation_date: 2017-03-15T12:02:58Z

[Term]
id: LION:0000046
name: monoacylglycerophosphoinositols [GP0605]
is_a: LION:0000012 ! glycerophosphoinositols [GP06]
is_a: LION:0000599 ! lysoglycerophospholipids
created_by: martijn
creation_date: 2017-03-15T12:04:08Z

[Term]
id: LION:0000047
name: diacylglycerophosphoinositols [GP0601]
is_a: LION:0000012 ! glycerophosphoinositols [GP06]
created_by: martijn
creation_date: 2017-03-15T12:04:08Z

[Term]
id: LION:0000048
name: 1-alkyl,2-acylglycerophosphoinositols [GP0602]
is_a: LION:0000012 ! glycerophosphoinositols [GP06]
is_a: LION:0000467 ! contains ether-bond
created_by: martijn
creation_date: 2017-03-15T12:04:08Z

[Term]
id: LION:0000049
name: 1-(1z-alkenyl),2-acylglycerophosphoinositols [GP0603]
is_a: LION:0000012 ! glycerophosphoinositols [GP06]
is_a: LION:0001734 ! contains vinyl ether bond (plasmalogen)
created_by: martijn
creation_date: 2017-03-15T12:04:08Z

[Term]
id: LION:0000050
name: dialkylglycerophosphoinositols [GP0604]
is_a: LION:0000012 ! glycerophosphoinositols [GP06]
created_by: martijn
creation_date: 2017-03-15T12:04:08Z

[Term]
id: LION:0000051
name: monoalkylglycerophosphoinositols [GP0606]
is_a: LION:0000012 ! glycerophosphoinositols [GP06]
created_by: martijn
creation_date: 2017-03-15T12:04:08Z

[Term]
id: LION:0000052
name: 1z-alkenylglycerophosphoinositols [GP0607]
is_a: LION:0000012 ! glycerophosphoinositols [GP06]
created_by: martijn
creation_date: 2017-03-15T12:04:08Z

[Term]
id: LION:0000053
name: diacylglycerophosphoserines [GP0301]
is_a: LION:0000013 ! glycerophosphoserines [GP03]
is_a: LION:0000465 ! neutral intrinsic curvature
created_by: martijn
creation_date: 2017-03-15T12:05:39Z

[Term]
id: LION:0000054
name: 1-alkyl,2-acylglycerophosphoserines [GP0302]
is_a: LION:0000013 ! glycerophosphoserines [GP03]
is_a: LION:0000465 ! neutral intrinsic curvature
is_a: LION:0000466 ! positive intrinsic curvature
is_a: LION:0000467 ! contains ether-bond
created_by: martijn
creation_date: 2017-03-15T12:05:39Z

[Term]
id: LION:0000055
name: 1-(1z-alkenyl),2-acylglycerophosphoserines [GP0303]
is_a: LION:0000013 ! glycerophosphoserines [GP03]
is_a: LION:0000465 ! neutral intrinsic curvature
is_a: LION:0000466 ! positive intrinsic curvature
is_a: LION:0001734 ! contains vinyl ether bond (plasmalogen)
created_by: martijn
creation_date: 2017-03-15T12:05:39Z

[Term]
id: LION:0000056
name: monoacylglycerophosphoserines [GP0305]
is_a: LION:0000013 ! glycerophosphoserines [GP03]
is_a: LION:0000466 ! positive intrinsic curvature
is_a: LION:0000599 ! lysoglycerophospholipids
created_by: martijn
creation_date: 2017-03-15T12:05:39Z

[Term]
id: LION:0000057
name: monoalkylglycerophosphoserines [GP0306]
is_a: LION:0000013 ! glycerophosphoserines [GP03]
is_a: LION:0000466 ! positive intrinsic curvature
created_by: martijn
creation_date: 2017-03-15T12:05:39Z

[Term]
id: LION:0000058
name: 1z-alkenylglycerophosphoserines [GP0307]
is_a: LION:0000013 ! glycerophosphoserines [GP03]
is_a: LION:0000465 ! neutral intrinsic curvature
created_by: martijn
creation_date: 2017-03-15T12:05:39Z

[Term]
id: LION:0000059
name: diacylglycerophosphoglycerols [GP0401]
is_a: LION:0000014 ! glycerophosphoglycerols [GP04]
is_a: LION:0012081 ! mitochondrion
created_by: martijn
creation_date: 2017-03-15T12:06:42Z

[Term]
id: LION:0000060
name: 1-alkyl,2-acylglycerophosphoglycerols [GP0402]
is_a: LION:0000014 ! glycerophosphoglycerols [GP04]
is_a: LION:0000467 ! contains ether-bond
is_a: LION:0012081 ! mitochondrion
created_by: martijn
creation_date: 2017-03-15T12:06:42Z

[Term]
id: LION:0000061
name: 1-(1z-alkenyl),2-acylglycerophosphoglycerols [GP0403]
is_a: LION:0000014 ! glycerophosphoglycerols [GP04]
is_a: LION:0001734 ! contains vinyl ether bond (plasmalogen)
created_by: martijn
creation_date: 2017-03-15T12:06:42Z

[Term]
id: LION:0000062
name: dialkylglycerophosphoglycerols [GP0404]
is_a: LION:0000014 ! glycerophosphoglycerols [GP04]
created_by: martijn
creation_date: 2017-03-15T12:06:42Z

[Term]
id: LION:0000063
name: monoacylglycerophosphoglycerols [GP0405]
is_a: LION:0000014 ! glycerophosphoglycerols [GP04]
is_a: LION:0000466 ! positive intrinsic curvature
is_a: LION:0000599 ! lysoglycerophospholipids
is_a: LION:0012081 ! mitochondrion
created_by: martijn
creation_date: 2017-03-15T12:06:42Z

[Term]
id: LION:0000064
name: monoalkylglycerophosphoglycerols [GP0406]
is_a: LION:0000014 ! glycerophosphoglycerols [GP04]
is_a: LION:0000466 ! positive intrinsic curvature
created_by: martijn
creation_date: 2017-03-15T12:06:42Z

[Term]
id: LION:0000065
name: 1z-alkenylglycerophosphoglycerols [GP0407]
is_a: LION:0000014 ! glycerophosphoglycerols [GP04]
created_by: martijn
creation_date: 2017-03-15T12:06:42Z

[Term]
id: LION:0000066
name: diacylglycerophosphomonoradylglycerols [GP0409]
is_a: LION:0000014 ! glycerophosphoglycerols [GP04]
created_by: martijn
creation_date: 2017-03-15T12:06:42Z

[Term]
id: LION:0000067
name: monoacylglycerophosphomonoradylglycerols [GP0410]
is_a: LION:0000014 ! glycerophosphoglycerols [GP04]
is_a: LION:0012086 ! endosome/lysosome
created_by: martijn
creation_date: 2017-03-15T12:06:42Z

[Term]
id: LION:0000068
name: 1-acyl,2-alkylglycerophosphoglycerols [GP0411]
is_a: LION:0000014 ! glycerophosphoglycerols [GP04]
created_by: martijn
creation_date: 2017-03-15T12:06:42Z

[Term]
id: LION:0000069
name: diacylglycerophosphates [GP1001]
is_a: LION:0000019 ! glycerophosphates [GP10]
is_a: LION:0000464 ! negative intrinsic curvature
created_by: martijn
creation_date: 2017-03-15T12:08:56Z

[Term]
id: LION:0000070
name: 1-alkyl,2-acylglycerophosphates [GP1002]
is_a: LION:0000019 ! glycerophosphates [GP10]
is_a: LION:0000464 ! negative intrinsic curvature
is_a: LION:0000467 ! contains ether-bond
created_by: martijn
creation_date: 2017-03-15T12:08:56Z

[Term]
id: LION:0000071
name: 1-(1z-alkenyl),2-acylglycerophosphates [GP1003]
is_a: LION:0000019 ! glycerophosphates [GP10]
is_a: LION:0000464 ! negative intrinsic curvature
is_a: LION:0001734 ! contains vinyl ether bond (plasmalogen)
created_by: martijn
creation_date: 2017-03-15T12:08:56Z

[Term]
id: LION:0000072
name: monoacylglycerophosphates [GP1005]
is_a: LION:0000019 ! glycerophosphates [GP10]
is_a: LION:0000466 ! positive intrinsic curvature
is_a: LION:0000599 ! lysoglycerophospholipids
created_by: martijn
creation_date: 2017-03-15T12:08:56Z

[Term]
id: LION:0000073
name: monoalkylglycerophosphates [GP1006]
is_a: LION:0000019 ! glycerophosphates [GP10]
is_a: LION:0000466 ! positive intrinsic curvature
created_by: martijn
creation_date: 2017-03-15T12:08:56Z

[Term]
id: LION:0000074
name: 1z-alkenylglycerophosphates [GP1007]
is_a: LION:0000019 ! glycerophosphates [GP10]
is_a: LION:0000464 ! negative intrinsic curvature
created_by: martijn
creation_date: 2017-03-15T12:08:56Z

[Term]
id: LION:0000075
name: other sphingolipids [SP00]
is_a: LION:0000004 ! sphingolipids [SP]
created_by: martijn
creation_date: 2017-03-15T12:15:18Z

[Term]
id: LION:0000076
name: sphingoid bases [SP01]
is_a: LION:0000004 ! sphingolipids [SP]
is_a: LION:0012009 ! lipid-mediated signalling
created_by: martijn
creation_date: 2017-03-15T12:15:18Z

[Term]
id: LION:0000077
name: ceramides [SP02]
is_a: LION:0000004 ! sphingolipids [SP]
is_a: LION:0000464 ! negative intrinsic curvature
is_a: LION:0012009 ! lipid-mediated signalling
is_a: LION:0012080 ! endoplasmic reticulum (ER)
is_a: LION:0012082 ! plasma membrane
created_by: martijn
creation_date: 2017-03-15T12:15:18Z

[Term]
id: LION:0000078
name: phosphosphingolipids [SP03]
is_a: LION:0000004 ! sphingolipids [SP]
is_a: LION:0012010 ! membrane component
is_a: LION:0012082 ! plasma membrane
is_a: LION:0012085 ! golgi apparatus
is_a: LION:0012086 ! endosome/lysosome
created_by: martijn
creation_date: 2017-03-15T12:15:18Z

[Term]
id: LION:0000079
name: phosphonosphingolipids [SP04]
is_a: LION:0000004 ! sphingolipids [SP]
created_by: martijn
creation_date: 2017-03-15T12:15:18Z

[Term]
id: LION:0000080
name: neutral glycosphingolipids [SP05]
is_a: LION:0000004 ! sphingolipids [SP]
is_a: LION:0000094 ! headgroup with neutral charge
is_a: LION:0012010 ! membrane component
created_by: martijn
creation_date: 2017-03-15T12:15:18Z

[Term]
id: LION:0000081
name: acidic glycosphingolipids [SP06]
is_a: LION:0000004 ! sphingolipids [SP]
created_by: martijn
creation_date: 2017-03-15T12:15:18Z

[Term]
id: LION:0000082
name: basic glycosphingolipids [SP07]
is_a: LION:0000004 ! sphingolipids [SP]
created_by: martijn
creation_date: 2017-03-15T12:15:18Z

[Term]
id: LION:0000083
name: amphoteric glycosphingolipids [SP08]
is_a: LION:0000004 ! sphingolipids [SP]
created_by: martijn
creation_date: 2017-03-15T12:15:18Z

[Term]
id: LION:0000084
name: ceramide phosphocholines (sphingomyelins) [SP0301]
is_a: LION:0000078 ! phosphosphingolipids [SP03]
is_a: LION:0000095 ! headgroup with positive charge / zwitter-ion
created_by: martijn
creation_date: 2017-03-15T12:19:22Z

[Term]
id: LION:0000085
name: ceramide phosphoethanolamines [SP0302]
is_a: LION:0000078 ! phosphosphingolipids [SP03]
is_a: LION:0000095 ! headgroup with positive charge / zwitter-ion
created_by: martijn
creation_date: 2017-03-15T12:19:22Z

[Term]
id: LION:0000086
name: ceramide phosphoinositols [SP0303]
is_a: LION:0000078 ! phosphosphingolipids [SP03]
is_a: LION:0000093 ! headgroup with negative charge
created_by: martijn
creation_date: 2017-03-15T12:19:22Z

[Term]
id: LION:0000087
name: gangliosides [SP0601]
is_a: LION:0000081 ! acidic glycosphingolipids [SP06]
created_by: martijn
creation_date: 2017-03-15T12:21:53Z

[Term]
id: LION:0000088
name: sulfoglycosphingolipids (sulfatides) [SP0602]
is_a: LION:0000081 ! acidic glycosphingolipids [SP06]
created_by: martijn
creation_date: 2017-03-15T12:21:53Z

[Term]
id: LION:0000089
name: glucuronosphingolipids [SP0603]
is_a: LION:0000081 ! acidic glycosphingolipids [SP06]
created_by: martijn
creation_date: 2017-03-15T12:21:53Z

[Term]
id: LION:0000090
name: phosphoglycosphingolipids [SP0604]
is_a: LION:0000081 ! acidic glycosphingolipids [SP06]
created_by: martijn
creation_date: 2017-03-15T12:21:53Z

[Term]
id: LION:0000091
name: CE(14:1)
is_a: LION:0000462 ! C14:1
is_a: LION:0000563 ! steryl esters [ST0102]
created_by: molen116
creation_date: 2017-05-18T10:37:24Z

[Term]
id: LION:0000092
name: CE(16:0)
is_a: LION:0000563 ! steryl esters [ST0102]
is_a: LION:0002882 ! C16:0
created_by: molen116
creation_date: 2017-05-18T10:37:24Z

[Term]
id: LION:0000093
name: headgroup with negative charge
is_a: CAT:0000092 ! charge headgroup
created_by: martijn
creation_date: 2017-03-15T12:31:27Z

[Term]
id: LION:0000094
name: headgroup with neutral charge
is_a: CAT:0000092 ! charge headgroup
created_by: martijn
creation_date: 2017-03-15T12:31:27Z

[Term]
id: LION:0000095
name: headgroup with positive charge / zwitter-ion
is_a: CAT:0000092 ! charge headgroup
created_by: martijn
creation_date: 2017-03-15T12:31:27Z

[Term]
id: LION:0000096
name: CE(16:1)
is_a: LION:0000563 ! steryl esters [ST0102]
is_a: LION:0002900 ! C16:1
created_by: molen116
creation_date: 2017-05-18T10:37:24Z

[Term]
id: LION:0000097
name: PC(O-12:0/18:2)
is_a: LION:0000142 ! PC(O-30:2)
is_a: LION:0000254 ! C12:0
is_a: LION:0002923 ! C18:2
created_by: molen116
creation_date: 2018-02-19T15:09:18Z

[Term]
id: LION:0000098
name: PC(O-14:0/16:0)
is_a: LION:0000143 ! PC(O-30:0)
is_a: LION:0000259 ! C14:0
is_a: LION:0002882 ! C16:0
created_by: molen116
creation_date: 2018-02-19T15:09:18Z

[Term]
id: LION:0000099
name: PC(O-12:0/20:5)
is_a: LION:0000149 ! PC(O-32:5)
is_a: LION:0000254 ! C12:0
is_a: LION:0002930 ! C20:5
created_by: molen116
creation_date: 2018-02-19T15:09:18Z

[Term]
id: LION:0000100
name: fatty acid with 18 carbons or less
is_a: CAT:0002946 ! fatty acid chain length
created_by: molen116
creation_date: 2017-09-29T12:00:19Z

[Term]
id: LION:0000101
name: PC(O-14:0/18:3)
is_a: LION:0000150 ! PC(O-32:3)
is_a: LION:0000259 ! C14:0
is_a: LION:0002924 ! C18:3
created_by: molen116
creation_date: 2018-02-19T15:09:18Z

[Term]
id: LION:0000102
name: PC(O-16:1/16:1)
is_a: LION:0000151 ! PC(O-32:2)
is_a: LION:0002900 ! C16:1
created_by: molen116
creation_date: 2018-02-19T15:09:18Z

[Term]
id: LION:0000103
name: PC(O-14:0/18:2)
is_a: LION:0000151 ! PC(O-32:2)
is_a: LION:0000259 ! C14:0
is_a: LION:0002923 ! C18:2
created_by: molen116
creation_date: 2018-02-19T15:09:18Z

[Term]
id: LION:0000104
name: PC(O-16:0/16:1)
is_a: LION:0000152 ! PC(O-32:1)
is_a: LION:0002882 ! C16:0
is_a: LION:0002900 ! C16:1
created_by: molen116
creation_date: 2018-02-19T15:09:18Z

[Term]
id: LION:0000105
name: PC(O-14:0/18:1)
is_a: LION:0000152 ! PC(O-32:1)
is_a: LION:0000259 ! C14:0
is_a: LION:0002922 ! C18:1
created_by: molen116
creation_date: 2018-02-19T15:09:18Z

[Term]
id: LION:0000106
name: PC(O-16:0/16:0)
is_a: LION:0000153 ! PC(O-32:0)
is_a: LION:0002882 ! C16:0
created_by: molen116
creation_date: 2018-02-19T15:09:18Z

[Term]
id: LION:0000107
name: PC(O-12:0/22:6)
is_a: LION:0000160 ! PC(O-34:6)
is_a: LION:0000254 ! C12:0
is_a: LION:0002937 ! C22:6
created_by: molen116
creation_date: 2018-02-19T15:09:18Z

[Term]
id: LION:0000108
name: PC(O-14:0/20:5)
is_a: LION:0000161 ! PC(O-34:5)
is_a: LION:0000259 ! C14:0
is_a: LION:0002930 ! C20:5
created_by: molen116
creation_date: 2018-02-19T15:09:18Z

[Term]
id: LION:0000109
name: PC(O-12:0/22:5)
is_a: LION:0000161 ! PC(O-34:5)
is_a: LION:0000254 ! C12:0
is_a: LION:0002936 ! C22:5
created_by: molen116
creation_date: 2018-02-19T15:09:18Z

[Term]
id: LION:0000110
name: PC(O-14:0/20:4)
is_a: LION:0000162 ! PC(O-34:4)
is_a: LION:0000259 ! C14:0
is_a: LION:0002929 ! C20:4
created_by: molen116
creation_date: 2018-02-19T15:09:18Z

[Term]
id: LION:0000111
name: PC(O-16:1/18:2)
is_a: LION:0000163 ! PC(O-34:3)
is_a: LION:0002900 ! C16:1
is_a: LION:0002923 ! C18:2
created_by: molen116
creation_date: 2018-02-19T15:09:18Z

[Term]
id: LION:0000112
name: PC(O-16:0/18:3)
is_a: LION:0000163 ! PC(O-34:3)
is_a: LION:0002882 ! C16:0
is_a: LION:0002924 ! C18:3
created_by: molen116
creation_date: 2018-02-19T15:09:18Z

[Term]
id: LION:0000113
name: PC(O-16:0/18:2)
is_a: LION:0000164 ! PC(O-34:2)
is_a: LION:0002882 ! C16:0
is_a: LION:0002923 ! C18:2
created_by: molen116
creation_date: 2018-02-19T15:09:18Z

[Term]
id: LION:0000114
name: PC(O-16:1/18:1)
is_a: LION:0000164 ! PC(O-34:2)
is_a: LION:0002900 ! C16:1
is_a: LION:0002922 ! C18:1
created_by: molen116
creation_date: 2018-02-19T15:09:18Z

[Term]
id: LION:0000115
name: PC(O-16:0/18:1)
is_a: LION:0000165 ! PC(O-34:1)
is_a: LION:0002882 ! C16:0
is_a: LION:0002922 ! C18:1
created_by: molen116
creation_date: 2018-02-19T15:09:18Z

[Term]
id: LION:0000116
name: PC(O-16:1/20:5)
is_a: LION:0000173 ! PC(O-36:6)
is_a: LION:0002900 ! C16:1
is_a: LION:0002930 ! C20:5
created_by: molen116
creation_date: 2018-02-19T15:09:18Z

[Term]
id: LION:0000117
name: CE(18:0)
is_a: LION:0000563 ! steryl esters [ST0102]
is_a: LION:0002921 ! C18:0
created_by: molen116
creation_date: 2017-05-18T10:37:24Z

[Term]
id: LION:0000118
name: PC(O-14:0/22:6)
is_a: LION:0000173 ! PC(O-36:6)
is_a: LION:0000259 ! C14:0
is_a: LION:0002937 ! C22:6
created_by: molen116
creation_date: 2018-02-19T15:09:18Z

[Term]
id: LION:0000119
name: PC(O-16:0/20:4)
is_a: LION:0000174 ! PC(O-36:4)
is_a: LION:0002882 ! C16:0
is_a: LION:0002929 ! C20:4
created_by: molen116
creation_date: 2018-02-19T15:09:18Z

[Term]
id: LION:0000120
name: PC(O-18:1/18:2)
is_a: LION:0000175 ! PC(O-36:3)
is_a: LION:0002922 ! C18:1
is_a: LION:0002923 ! C18:2
created_by: molen116
creation_date: 2018-02-19T15:09:18Z

[Term]
id: LION:0000121
name: PC(O-16:0/20:3)
is_a: LION:0000175 ! PC(O-36:3)
is_a: LION:0002882 ! C16:0
is_a: LION:0002928 ! C20:3
created_by: molen116
creation_date: 2018-02-19T15:09:18Z

[Term]
id: LION:0000122
name: PC(O-18:1/18:1)
is_a: LION:0000176 ! PC(O-36:2)
is_a: LION:0002922 ! C18:1
created_by: molen116
creation_date: 2018-02-19T15:09:18Z

[Term]
id: LION:0000123
name: PE(34:3)
is_a: LION:0000038 ! diacylglycerophosphoethanolamines [GP0201]
is_a: LION:0001736 ! low transition temperature
is_a: LION:0080969 ! low bilayer thickness
is_a: LION:0080978 ! average lateral diffusion
created_by: molen116
creation_date: 2017-09-28T15:09:18Z

[Term]
id: LION:0000124
name: PC(O-16:0/22:6)
is_a: LION:0000185 ! PC(O-38:6)
is_a: LION:0002882 ! C16:0
is_a: LION:0002937 ! C22:6
created_by: molen116
creation_date: 2018-02-19T15:09:18Z

[Term]
id: LION:0000125
name: PC(O-18:1/20:5)
is_a: LION:0000185 ! PC(O-38:6)
is_a: LION:0002922 ! C18:1
is_a: LION:0002930 ! C20:5
created_by: molen116
creation_date: 2018-02-19T15:09:18Z

[Term]
id: LION:0000126
name: PC(O-18:2/20:4)
is_a: LION:0000185 ! PC(O-38:6)
is_a: LION:0002923 ! C18:2
is_a: LION:0002929 ! C20:4
created_by: molen116
creation_date: 2018-02-19T15:09:18Z

[Term]
id: LION:0000127
name: PC(O-16:1/22:5)
is_a: LION:0000185 ! PC(O-38:6)
is_a: LION:0002900 ! C16:1
is_a: LION:0002936 ! C22:5
created_by: molen116
creation_date: 2018-02-19T15:09:18Z

[Term]
id: LION:0000128
name: PC(O-18:1/20:4)
is_a: LION:0000186 ! PC(O-38:5)
is_a: LION:0002922 ! C18:1
is_a: LION:0002929 ! C20:4
created_by: molen116
creation_date: 2018-02-19T15:09:18Z

[Term]
id: LION:0000129
name: PC(O-16:0/22:5)
is_a: LION:0000186 ! PC(O-38:5)
is_a: LION:0002882 ! C16:0
is_a: LION:0002936 ! C22:5
created_by: molen116
creation_date: 2018-02-19T15:09:18Z

[Term]
id: LION:0000130
name: PC(O-18:0/20:5)
is_a: LION:0000186 ! PC(O-38:5)
is_a: LION:0002921 ! C18:0
is_a: LION:0002930 ! C20:5
created_by: molen116
creation_date: 2018-02-19T15:09:18Z

[Term]
id: LION:0000131
name: PC(O-18:0/20:4)
is_a: LION:0000187 ! PC(O-38:4)
is_a: LION:0002921 ! C18:0
is_a: LION:0002929 ! C20:4
created_by: molen116
creation_date: 2018-02-19T15:09:18Z

[Term]
id: LION:0000132
name: PC(O-16:0/22:4)
is_a: LION:0000187 ! PC(O-38:4)
is_a: LION:0002882 ! C16:0
is_a: LION:0002935 ! C22:4
created_by: molen116
creation_date: 2018-02-19T15:09:18Z

[Term]
id: LION:0000133
name: PC(O-18:1/20:3)
is_a: LION:0000187 ! PC(O-38:4)
is_a: LION:0002922 ! C18:1
is_a: LION:0002928 ! C20:3
created_by: molen116
creation_date: 2018-02-19T15:09:18Z

[Term]
id: LION:0000134
name: PC(O-16:0/22:3)
is_a: LION:0000188 ! PC(O-38:3)
is_a: LION:0002882 ! C16:0
is_a: LION:0002934 ! C22:3
created_by: molen116
creation_date: 2018-02-19T15:09:18Z

[Term]
id: LION:0000135
name: PC(O-18:0/20:3)
is_a: LION:0000188 ! PC(O-38:3)
is_a: LION:0002921 ! C18:0
is_a: LION:0002928 ! C20:3
created_by: molen116
creation_date: 2018-02-19T15:09:18Z

[Term]
id: LION:0000136
name: PC(O-16:1/22:2)
is_a: LION:0000188 ! PC(O-38:3)
is_a: LION:0002900 ! C16:1
is_a: LION:0002933 ! C22:2
created_by: molen116
creation_date: 2018-02-19T15:09:18Z

[Term]
id: LION:0000137
name: PC(O-18:2/20:1)
is_a: LION:0000188 ! PC(O-38:3)
is_a: LION:0002923 ! C18:2
is_a: LION:0002926 ! C20:1
created_by: molen116
creation_date: 2018-02-19T15:09:18Z

[Term]
id: LION:0000138
name: PC(O-16:0/22:2)
is_a: LION:0000189 ! PC(O-38:2)
is_a: LION:0002882 ! C16:0
is_a: LION:0002933 ! C22:2
created_by: molen116
creation_date: 2018-02-19T15:09:18Z

[Term]
id: LION:0000139
name: PC(24:4)
is_a: LION:0000030 ! diacylglycerophosphocholines [GP0101]
is_a: LION:0001735 ! very low transition temperature
is_a: LION:0080968 ! very low bilayer thickness
is_a: LION:0080980 ! very high lateral diffusion
created_by: molen116
creation_date: 2017-09-28T15:09:18Z

[Term]
id: LION:0000140
name: PC(28:0)
is_a: LION:0000030 ! diacylglycerophosphocholines [GP0101]
is_a: LION:0001737 ! average transition temperature
is_a: LION:0080968 ! very low bilayer thickness
is_a: LION:0080978 ! average lateral diffusion
created_by: molen116
creation_date: 2017-09-28T15:09:18Z

[Term]
id: LION:0000141
name: PC(O-30:5)
is_a: LION:0000031 ! 1-alkyl,2-acylglycerophosphocholines [GP0102]
created_by: molen116
creation_date: 2017-09-28T15:09:18Z

[Term]
id: LION:0000142
name: PC(O-30:2)
is_a: LION:0000031 ! 1-alkyl,2-acylglycerophosphocholines [GP0102]
created_by: molen116
creation_date: 2017-09-28T15:09:18Z

[Term]
id: LION:0000143
name: PC(O-30:0)
is_a: LION:0000031 ! 1-alkyl,2-acylglycerophosphocholines [GP0102]
created_by: molen116
creation_date: 2017-09-28T15:09:18Z

[Term]
id: LION:0000144
name: PC(30:6)
is_a: LION:0000030 ! diacylglycerophosphocholines [GP0101]
is_a: LION:0001735 ! very low transition temperature
is_a: LION:0080968 ! very low bilayer thickness
is_a: LION:0080980 ! very high lateral diffusion
created_by: molen116
creation_date: 2017-09-28T15:09:18Z

[Term]
id: LION:0000145
name: PC(30:2)
is_a: LION:0000030 ! diacylglycerophosphocholines [GP0101]
is_a: LION:0001736 ! low transition temperature
is_a: LION:0080968 ! very low bilayer thickness
is_a: LION:0080979 ! high lateral diffusion
created_by: molen116
creation_date: 2017-09-28T15:09:18Z

[Term]
id: LION:0000146
name: PC(30:1)
is_a: LION:0000030 ! diacylglycerophosphocholines [GP0101]
is_a: LION:0001737 ! average transition temperature
is_a: LION:0080969 ! low bilayer thickness
is_a: LION:0080979 ! high lateral diffusion
created_by: molen116
creation_date: 2017-09-28T15:09:18Z

[Term]
id: LION:0000147
name: PC(30:0)
is_a: LION:0000030 ! diacylglycerophosphocholines [GP0101]
is_a: LION:0001738 ! high transition temperature
is_a: LION:0080969 ! low bilayer thickness
is_a: LION:0080978 ! average lateral diffusion
created_by: molen116
creation_date: 2017-09-28T15:09:18Z

[Term]
id: LION:0000148
name: PC(O-32:6)
is_a: LION:0000031 ! 1-alkyl,2-acylglycerophosphocholines [GP0102]
created_by: molen116
creation_date: 2017-09-28T15:09:18Z

[Term]
id: LION:0000149
name: PC(O-32:5)
is_a: LION:0000031 ! 1-alkyl,2-acylglycerophosphocholines [GP0102]
created_by: molen116
creation_date: 2017-09-28T15:09:18Z

[Term]
id: LION:0000150
name: PC(O-32:3)
is_a: LION:0000031 ! 1-alkyl,2-acylglycerophosphocholines [GP0102]
created_by: molen116
creation_date: 2017-09-28T15:09:18Z

[Term]
id: LION:0000151
name: PC(O-32:2)
is_a: LION:0000031 ! 1-alkyl,2-acylglycerophosphocholines [GP0102]
created_by: molen116
creation_date: 2017-09-28T15:09:18Z

[Term]
id: LION:0000152
name: PC(O-32:1)
is_a: LION:0000031 ! 1-alkyl,2-acylglycerophosphocholines [GP0102]
created_by: molen116
creation_date: 2017-09-28T15:09:18Z

[Term]
id: LION:0000153
name: PC(O-32:0)
is_a: LION:0000031 ! 1-alkyl,2-acylglycerophosphocholines [GP0102]
created_by: molen116
creation_date: 2017-09-28T15:09:18Z

[Term]
id: LION:0000154
name: PC(32:6)
is_a: LION:0000030 ! diacylglycerophosphocholines [GP0101]
is_a: LION:0001735 ! very low transition temperature
is_a: LION:0080968 ! very low bilayer thickness
is_a: LION:0080980 ! very high lateral diffusion
created_by: molen116
creation_date: 2017-09-28T15:09:18Z

[Term]
id: LION:0000155
name: PC(32:5)
is_a: LION:0000030 ! diacylglycerophosphocholines [GP0101]
is_a: LION:0001735 ! very low transition temperature
is_a: LION:0080968 ! very low bilayer thickness
is_a: LION:0080980 ! very high lateral diffusion
created_by: molen116
creation_date: 2017-09-28T15:09:18Z

[Term]
id: LION:0000156
name: PC(32:3)
is_a: LION:0000030 ! diacylglycerophosphocholines [GP0101]
is_a: LION:0001736 ! low transition temperature
is_a: LION:0080968 ! very low bilayer thickness
is_a: LION:0080979 ! high lateral diffusion
created_by: molen116
creation_date: 2017-09-28T15:09:18Z

[Term]
id: LION:0000157
name: PC(32:2)
is_a: LION:0000030 ! diacylglycerophosphocholines [GP0101]
is_a: LION:0001736 ! low transition temperature
is_a: LION:0080969 ! low bilayer thickness
is_a: LION:0080979 ! high lateral diffusion
created_by: molen116
creation_date: 2017-09-28T15:09:18Z

[Term]
id: LION:0000158
name: PC(32:1)
is_a: LION:0000030 ! diacylglycerophosphocholines [GP0101]
is_a: LION:0001737 ! average transition temperature
is_a: LION:0080969 ! low bilayer thickness
is_a: LION:0080978 ! average lateral diffusion
created_by: molen116
creation_date: 2017-09-28T15:09:18Z

[Term]
id: LION:0000159
name: PC(32:0)
is_a: LION:0000030 ! diacylglycerophosphocholines [GP0101]
is_a: LION:0001738 ! high transition temperature
is_a: LION:0080970 ! average bilayer thickness
is_a: LION:0080977 ! low lateral diffusion
created_by: molen116
creation_date: 2017-09-28T15:09:18Z

[Term]
id: LION:0000160
name: PC(O-34:6)
is_a: LION:0000031 ! 1-alkyl,2-acylglycerophosphocholines [GP0102]
created_by: molen116
creation_date: 2017-09-28T15:09:18Z

[Term]
id: LION:0000161
name: PC(O-34:5)
is_a: LION:0000031 ! 1-alkyl,2-acylglycerophosphocholines [GP0102]
created_by: molen116
creation_date: 2017-09-28T15:09:18Z

[Term]
id: LION:0000162
name: PC(O-34:4)
is_a: LION:0000031 ! 1-alkyl,2-acylglycerophosphocholines [GP0102]
created_by: molen116
creation_date: 2017-09-28T15:09:18Z

[Term]
id: LION:0000163
name: PC(O-34:3)
is_a: LION:0000031 ! 1-alkyl,2-acylglycerophosphocholines [GP0102]
created_by: molen116
creation_date: 2017-09-28T15:09:18Z

[Term]
id: LION:0000164
name: PC(O-34:2)
is_a: LION:0000031 ! 1-alkyl,2-acylglycerophosphocholines [GP0102]
created_by: molen116
creation_date: 2017-09-28T15:09:18Z

[Term]
id: LION:0000165
name: PC(O-34:1)
is_a: LION:0000031 ! 1-alkyl,2-acylglycerophosphocholines [GP0102]
created_by: molen116
creation_date: 2017-09-28T15:09:18Z

[Term]
id: LION:0000166
name: PC(34:7)
is_a: LION:0000030 ! diacylglycerophosphocholines [GP0101]
is_a: LION:0001735 ! very low transition temperature
is_a: LION:0080968 ! very low bilayer thickness
is_a: LION:0080980 ! very high lateral diffusion
created_by: molen116
creation_date: 2017-09-28T15:09:18Z

[Term]
id: LION:0000167
name: PC(34:6)
is_a: LION:0000030 ! diacylglycerophosphocholines [GP0101]
is_a: LION:0001735 ! very low transition temperature
is_a: LION:0080968 ! very low bilayer thickness
is_a: LION:0080980 ! very high lateral diffusion
created_by: molen116
creation_date: 2017-09-28T15:09:18Z

[Term]
id: LION:0000168
name: PC(34:4)
is_a: LION:0000030 ! diacylglycerophosphocholines [GP0101]
is_a: LION:0001736 ! low transition temperature
is_a: LION:0080968 ! very low bilayer thickness
is_a: LION:0080980 ! very high lateral diffusion
created_by: molen116
creation_date: 2017-09-28T15:09:18Z

[Term]
id: LION:0000169
name: PC(34:3)
is_a: LION:0000030 ! diacylglycerophosphocholines [GP0101]
is_a: LION:0001736 ! low transition temperature
is_a: LION:0080969 ! low bilayer thickness
is_a: LION:0080979 ! high lateral diffusion
created_by: molen116
creation_date: 2017-09-28T15:09:18Z

[Term]
id: LION:0000170
name: PC(34:2)
is_a: LION:0000030 ! diacylglycerophosphocholines [GP0101]
is_a: LION:0001737 ! average transition temperature
is_a: LION:0080969 ! low bilayer thickness
is_a: LION:0080978 ! average lateral diffusion
created_by: molen116
creation_date: 2017-09-28T15:09:18Z

[Term]
id: LION:0000171
name: PC(34:1)
is_a: LION:0000030 ! diacylglycerophosphocholines [GP0101]
is_a: LION:0001737 ! average transition temperature
is_a: LION:0080970 ! average bilayer thickness
is_a: LION:0080978 ! average lateral diffusion
created_by: molen116
creation_date: 2017-09-28T15:09:18Z

[Term]
id: LION:0000172
name: PC(34:0)
is_a: LION:0000030 ! diacylglycerophosphocholines [GP0101]
is_a: LION:0001738 ! high transition temperature
is_a: LION:0080971 ! high bilayer thickness
is_a: LION:0080977 ! low lateral diffusion
created_by: molen116
creation_date: 2017-09-28T15:09:18Z

[Term]
id: LION:0000173
name: PC(O-36:6)
is_a: LION:0000031 ! 1-alkyl,2-acylglycerophosphocholines [GP0102]
created_by: molen116
creation_date: 2017-09-28T15:09:18Z

[Term]
id: LION:0000174
name: PC(O-36:4)
is_a: LION:0000031 ! 1-alkyl,2-acylglycerophosphocholines [GP0102]
created_by: molen116
creation_date: 2017-09-28T15:09:18Z

[Term]
id: LION:0000175
name: PC(O-36:3)
is_a: LION:0000031 ! 1-alkyl,2-acylglycerophosphocholines [GP0102]
created_by: molen116
creation_date: 2017-09-28T15:09:18Z

[Term]
id: LION:0000176
name: PC(O-36:2)
is_a: LION:0000031 ! 1-alkyl,2-acylglycerophosphocholines [GP0102]
created_by: molen116
creation_date: 2017-09-28T15:09:18Z

[Term]
id: LION:0000177
name: PC(36:8)
is_a: LION:0000030 ! diacylglycerophosphocholines [GP0101]
is_a: LION:0001735 ! very low transition temperature
is_a: LION:0080968 ! very low bilayer thickness
is_a: LION:0080980 ! very high lateral diffusion
created_by: molen116
creation_date: 2017-09-28T15:09:18Z

[Term]
id: LION:0000178
name: PC(36:6)
is_a: LION:0000030 ! diacylglycerophosphocholines [GP0101]
is_a: LION:0001735 ! very low transition temperature
is_a: LION:0080968 ! very low bilayer thickness
is_a: LION:0080980 ! very high lateral diffusion
created_by: molen116
creation_date: 2017-09-28T15:09:18Z

[Term]
id: LION:0000179
name: PC(36:5)
is_a: LION:0000030 ! diacylglycerophosphocholines [GP0101]
is_a: LION:0001735 ! very low transition temperature
is_a: LION:0080968 ! very low bilayer thickness
is_a: LION:0080980 ! very high lateral diffusion
created_by: molen116
creation_date: 2017-09-28T15:09:18Z

[Term]
id: LION:0000180
name: PC(36:4)
is_a: LION:0000030 ! diacylglycerophosphocholines [GP0101]
is_a: LION:0001736 ! low transition temperature
is_a: LION:0080969 ! low bilayer thickness
is_a: LION:0080979 ! high lateral diffusion
created_by: molen116
creation_date: 2017-09-28T15:09:18Z

[Term]
id: LION:0000181
name: PC(36:3)
is_a: LION:0000030 ! diacylglycerophosphocholines [GP0101]
is_a: LION:0001736 ! low transition temperature
is_a: LION:0080970 ! average bilayer thickness
is_a: LION:0080979 ! high lateral diffusion
created_by: molen116
creation_date: 2017-09-28T15:09:18Z

[Term]
id: LION:0000182
name: PC(36:2)
is_a: LION:0000030 ! diacylglycerophosphocholines [GP0101]
is_a: LION:0001737 ! average transition temperature
is_a: LION:0080970 ! average bilayer thickness
is_a: LION:0080978 ! average lateral diffusion
created_by: molen116
creation_date: 2017-09-28T15:09:18Z

[Term]
id: LION:0000183
name: PC(36:1)
is_a: LION:0000030 ! diacylglycerophosphocholines [GP0101]
is_a: LION:0001737 ! average transition temperature
is_a: LION:0080971 ! high bilayer thickness
is_a: LION:0080977 ! low lateral diffusion
created_by: molen116
creation_date: 2017-09-28T15:09:18Z

[Term]
id: LION:0000184
name: PC(36:0)
is_a: LION:0000030 ! diacylglycerophosphocholines [GP0101]
is_a: LION:0001738 ! high transition temperature
is_a: LION:0080971 ! high bilayer thickness
is_a: LION:0080976 ! very low lateral diffusion
created_by: molen116
creation_date: 2017-09-28T15:09:18Z

[Term]
id: LION:0000185
name: PC(O-38:6)
is_a: LION:0000031 ! 1-alkyl,2-acylglycerophosphocholines [GP0102]
created_by: molen116
creation_date: 2017-09-28T15:09:18Z

[Term]
id: LION:0000186
name: PC(O-38:5)
is_a: LION:0000031 ! 1-alkyl,2-acylglycerophosphocholines [GP0102]
created_by: molen116
creation_date: 2017-09-28T15:09:18Z

[Term]
id: LION:0000187
name: PC(O-38:4)
is_a: LION:0000031 ! 1-alkyl,2-acylglycerophosphocholines [GP0102]
created_by: molen116
creation_date: 2017-09-28T15:09:18Z

[Term]
id: LION:0000188
name: PC(O-38:3)
is_a: LION:0000031 ! 1-alkyl,2-acylglycerophosphocholines [GP0102]
created_by: molen116
creation_date: 2017-09-28T15:09:18Z

[Term]
id: LION:0000189
name: PC(O-38:2)
is_a: LION:0000031 ! 1-alkyl,2-acylglycerophosphocholines [GP0102]
created_by: molen116
creation_date: 2017-09-28T15:09:18Z

[Term]
id: LION:0000190
name: PC(38:7)
is_a: LION:0000030 ! diacylglycerophosphocholines [GP0101]
is_a: LION:0001735 ! very low transition temperature
is_a: LION:0080968 ! very low bilayer thickness
is_a: LION:0080980 ! very high lateral diffusion
created_by: molen116
creation_date: 2017-09-28T15:09:18Z

[Term]
id: LION:0000191
name: PC(38:6)
is_a: LION:0000030 ! diacylglycerophosphocholines [GP0101]
is_a: LION:0001735 ! very low transition temperature
is_a: LION:0080968 ! very low bilayer thickness
is_a: LION:0080980 ! very high lateral diffusion
created_by: molen116
creation_date: 2017-09-28T15:09:18Z

[Term]
id: LION:0000192
name: PC(38:5)
is_a: LION:0000030 ! diacylglycerophosphocholines [GP0101]
is_a: LION:0001736 ! low transition temperature
is_a: LION:0080969 ! low bilayer thickness
is_a: LION:0080979 ! high lateral diffusion
created_by: molen116
creation_date: 2017-09-28T15:09:18Z

[Term]
id: LION:0000193
name: PC(38:4)
is_a: LION:0000030 ! diacylglycerophosphocholines [GP0101]
is_a: LION:0001736 ! low transition temperature
is_a: LION:0080970 ! average bilayer thickness
is_a: LION:0080979 ! high lateral diffusion
created_by: molen116
creation_date: 2017-09-28T15:09:18Z

[Term]
id: LION:0000194
name: PC(38:3)
is_a: LION:0000030 ! diacylglycerophosphocholines [GP0101]
is_a: LION:0001737 ! average transition temperature
is_a: LION:0080970 ! average bilayer thickness
is_a: LION:0080978 ! average lateral diffusion
created_by: molen116
creation_date: 2017-09-28T15:09:18Z

[Term]
id: LION:0000195
name: PC(38:2)
is_a: LION:0000030 ! diacylglycerophosphocholines [GP0101]
is_a: LION:0001737 ! average transition temperature
is_a: LION:0080971 ! high bilayer thickness
is_a: LION:0080977 ! low lateral diffusion
created_by: molen116
creation_date: 2017-09-28T15:09:18Z

[Term]
id: LION:0000196
name: PC(38:1)
is_a: LION:0000030 ! diacylglycerophosphocholines [GP0101]
is_a: LION:0001738 ! high transition temperature
is_a: LION:0080972 ! very high bilayer thickness
is_a: LION:0080977 ! low lateral diffusion
created_by: molen116
creation_date: 2017-09-28T15:09:18Z

[Term]
id: LION:0000197
name: PC(38:0)
is_a: LION:0000030 ! diacylglycerophosphocholines [GP0101]
is_a: LION:0001738 ! high transition temperature
is_a: LION:0080972 ! very high bilayer thickness
is_a: LION:0080976 ! very low lateral diffusion
created_by: molen116
creation_date: 2017-09-28T15:09:18Z

[Term]
id: LION:0000198
name: PC(O-40:6)
is_a: LION:0000031 ! 1-alkyl,2-acylglycerophosphocholines [GP0102]
created_by: molen116
creation_date: 2017-09-28T15:09:18Z

[Term]
id: LION:0000199
name: PC(O-40:5)
is_a: LION:0000031 ! 1-alkyl,2-acylglycerophosphocholines [GP0102]
created_by: molen116
creation_date: 2017-09-28T15:09:18Z

[Term]
id: LION:0000200
name: PC(O-40:4)
is_a: LION:0000031 ! 1-alkyl,2-acylglycerophosphocholines [GP0102]
created_by: molen116
creation_date: 2017-09-28T15:09:18Z

[Term]
id: LION:0000201
name: PC(40:8)
is_a: LION:0000030 ! diacylglycerophosphocholines [GP0101]
is_a: LION:0001735 ! very low transition temperature
is_a: LION:0080968 ! very low bilayer thickness
is_a: LION:0080980 ! very high lateral diffusion
created_by: molen116
creation_date: 2017-09-28T15:09:18Z

[Term]
id: LION:0000202
name: PC(40:7)
is_a: LION:0000030 ! diacylglycerophosphocholines [GP0101]
is_a: LION:0001736 ! low transition temperature
is_a: LION:0080969 ! low bilayer thickness
is_a: LION:0080980 ! very high lateral diffusion
created_by: molen116
creation_date: 2017-09-28T15:09:18Z

[Term]
id: LION:0000203
name: PC(40:6)
is_a: LION:0000030 ! diacylglycerophosphocholines [GP0101]
is_a: LION:0001736 ! low transition temperature
is_a: LION:0080969 ! low bilayer thickness
is_a: LION:0080979 ! high lateral diffusion
created_by: molen116
creation_date: 2017-09-28T15:09:18Z

[Term]
id: LION:0000204
name: PC(40:5)
is_a: LION:0000030 ! diacylglycerophosphocholines [GP0101]
is_a: LION:0001736 ! low transition temperature
is_a: LION:0080970 ! average bilayer thickness
is_a: LION:0080979 ! high lateral diffusion
created_by: molen116
creation_date: 2017-09-28T15:09:18Z

[Term]
id: LION:0000205
name: PC(40:4)
is_a: LION:0000030 ! diacylglycerophosphocholines [GP0101]
is_a: LION:0001737 ! average transition temperature
is_a: LION:0080971 ! high bilayer thickness
is_a: LION:0080978 ! average lateral diffusion
created_by: molen116
creation_date: 2017-09-28T15:09:18Z

[Term]
id: LION:0000206
name: PC(40:3)
is_a: LION:0000030 ! diacylglycerophosphocholines [GP0101]
is_a: LION:0001737 ! average transition temperature
is_a: LION:0080971 ! high bilayer thickness
is_a: LION:0080977 ! low lateral diffusion
created_by: molen116
creation_date: 2017-09-28T15:09:18Z

[Term]
id: LION:0000207
name: PC(40:2)
is_a: LION:0000030 ! diacylglycerophosphocholines [GP0101]
is_a: LION:0001737 ! average transition temperature
is_a: LION:0080972 ! very high bilayer thickness
is_a: LION:0080977 ! low lateral diffusion
created_by: molen116
creation_date: 2017-09-28T15:09:18Z

[Term]
id: LION:0000208
name: PC(O-42:8)
is_a: LION:0000031 ! 1-alkyl,2-acylglycerophosphocholines [GP0102]
created_by: molen116
creation_date: 2017-09-28T15:09:18Z

[Term]
id: LION:0000209
name: PC(42:10)
is_a: LION:0000030 ! diacylglycerophosphocholines [GP0101]
is_a: LION:0001735 ! very low transition temperature
is_a: LION:0080968 ! very low bilayer thickness
is_a: LION:0080980 ! very high lateral diffusion
created_by: molen116
creation_date: 2017-09-28T15:09:18Z

[Term]
id: LION:0000210
name: PC(42:9)
is_a: LION:0000030 ! diacylglycerophosphocholines [GP0101]
is_a: LION:0001736 ! low transition temperature
is_a: LION:0080968 ! very low bilayer thickness
is_a: LION:0080980 ! very high lateral diffusion
created_by: molen116
creation_date: 2017-09-28T15:09:18Z

[Term]
id: LION:0000211
name: PC(42:8)
is_a: LION:0000030 ! diacylglycerophosphocholines [GP0101]
is_a: LION:0001736 ! low transition temperature
is_a: LION:0080969 ! low bilayer thickness
is_a: LION:0080980 ! very high lateral diffusion
created_by: molen116
creation_date: 2017-09-28T15:09:18Z

[Term]
id: LION:0000212
name: PC(42:7)
is_a: LION:0000030 ! diacylglycerophosphocholines [GP0101]
is_a: LION:0001736 ! low transition temperature
is_a: LION:0080969 ! low bilayer thickness
is_a: LION:0080980 ! very high lateral diffusion
created_by: molen116
creation_date: 2017-09-28T15:09:18Z

[Term]
id: LION:0000213
name: PC(42:6)
is_a: LION:0000030 ! diacylglycerophosphocholines [GP0101]
is_a: LION:0001736 ! low transition temperature
is_a: LION:0080970 ! average bilayer thickness
is_a: LION:0080979 ! high lateral diffusion
created_by: molen116
creation_date: 2017-09-28T15:09:18Z

[Term]
id: LION:0000214
name: PC(42:5)
is_a: LION:0000030 ! diacylglycerophosphocholines [GP0101]
is_a: LION:0001737 ! average transition temperature
is_a: LION:0080971 ! high bilayer thickness
is_a: LION:0080978 ! average lateral diffusion
created_by: molen116
creation_date: 2017-09-28T15:09:18Z

[Term]
id: LION:0000215
name: PC(42:4)
is_a: LION:0000030 ! diacylglycerophosphocholines [GP0101]
is_a: LION:0001737 ! average transition temperature
is_a: LION:0080971 ! high bilayer thickness
is_a: LION:0080978 ! average lateral diffusion
created_by: molen116
creation_date: 2017-09-28T15:09:18Z

[Term]
id: LION:0000216
name: PC(42:3)
is_a: LION:0000030 ! diacylglycerophosphocholines [GP0101]
is_a: LION:0001737 ! average transition temperature
is_a: LION:0080972 ! very high bilayer thickness
is_a: LION:0080977 ! low lateral diffusion
created_by: molen116
creation_date: 2017-09-28T15:09:18Z

[Term]
id: LION:0000217
name: PC(42:2)
is_a: LION:0000030 ! diacylglycerophosphocholines [GP0101]
is_a: LION:0001738 ! high transition temperature
is_a: LION:0080972 ! very high bilayer thickness
is_a: LION:0080976 ! very low lateral diffusion
created_by: molen116
creation_date: 2017-09-28T15:09:18Z

[Term]
id: LION:0000218
name: PC(O-44:8)
is_a: LION:0000031 ! 1-alkyl,2-acylglycerophosphocholines [GP0102]
created_by: molen116
creation_date: 2017-09-28T15:09:18Z

[Term]
id: LION:0000219
name: PC(O-44:7)
is_a: LION:0000031 ! 1-alkyl,2-acylglycerophosphocholines [GP0102]
created_by: molen116
creation_date: 2017-09-28T15:09:18Z

[Term]
id: LION:0000220
name: PC(44:11)
is_a: LION:0000030 ! diacylglycerophosphocholines [GP0101]
is_a: LION:0001736 ! low transition temperature
is_a: LION:0080968 ! very low bilayer thickness
is_a: LION:0080980 ! very high lateral diffusion
created_by: molen116
creation_date: 2017-09-28T15:09:18Z

[Term]
id: LION:0000221
name: PC(44:10)
is_a: LION:0000030 ! diacylglycerophosphocholines [GP0101]
is_a: LION:0001736 ! low transition temperature
is_a: LION:0080968 ! very low bilayer thickness
is_a: LION:0080980 ! very high lateral diffusion
created_by: molen116
creation_date: 2017-09-28T15:09:18Z

[Term]
id: LION:0000222
name: PC(44:9)
is_a: LION:0000030 ! diacylglycerophosphocholines [GP0101]
is_a: LION:0001736 ! low transition temperature
is_a: LION:0080969 ! low bilayer thickness
is_a: LION:0080980 ! very high lateral diffusion
created_by: molen116
creation_date: 2017-09-28T15:09:18Z

[Term]
id: LION:0000223
name: PC(44:8)
is_a: LION:0000030 ! diacylglycerophosphocholines [GP0101]
is_a: LION:0001736 ! low transition temperature
is_a: LION:0080970 ! average bilayer thickness
is_a: LION:0080980 ! very high lateral diffusion
created_by: molen116
creation_date: 2017-09-28T15:09:18Z

[Term]
id: LION:0000224
name: PC(44:7)
is_a: LION:0000030 ! diacylglycerophosphocholines [GP0101]
is_a: LION:0001737 ! average transition temperature
is_a: LION:0080970 ! average bilayer thickness
is_a: LION:0080979 ! high lateral diffusion
created_by: molen116
creation_date: 2017-09-28T15:09:18Z

[Term]
id: LION:0000225
name: PC(44:5)
is_a: LION:0000030 ! diacylglycerophosphocholines [GP0101]
is_a: LION:0001737 ! average transition temperature
is_a: LION:0080971 ! high bilayer thickness
is_a: LION:0080978 ! average lateral diffusion
created_by: molen116
creation_date: 2017-09-28T15:09:18Z

[Term]
id: LION:0000226
name: PC(44:4)
is_a: LION:0000030 ! diacylglycerophosphocholines [GP0101]
is_a: LION:0001737 ! average transition temperature
is_a: LION:0080972 ! very high bilayer thickness
is_a: LION:0080977 ! low lateral diffusion
created_by: molen116
creation_date: 2017-09-28T15:09:18Z

[Term]
id: LION:0000227
name: Hex2Cer(32:4)
is_a: LION:0000453 ! simple glc series [SP0501]
created_by: molen116
creation_date: 2017-09-28T15:09:18Z

[Term]
id: LION:0000228
name: Hex2Cer(32:0)
is_a: LION:0000453 ! simple glc series [SP0501]
created_by: molen116
creation_date: 2017-09-28T15:09:18Z

[Term]
id: LION:0000229
name: Hex2Cer(34:1)
is_a: LION:0000453 ! simple glc series [SP0501]
created_by: molen116
creation_date: 2017-09-28T15:09:18Z

[Term]
id: LION:0000230
name: Hex2Cer(34:0)
is_a: LION:0000453 ! simple glc series [SP0501]
created_by: molen116
creation_date: 2017-09-28T15:09:18Z

[Term]
id: LION:0000231
name: Hex2Cer(36:3)
is_a: LION:0000453 ! simple glc series [SP0501]
created_by: molen116
creation_date: 2017-09-28T15:09:18Z

[Term]
id: LION:0000232
name: Hex2Cer(36:2)
is_a: LION:0000453 ! simple glc series [SP0501]
created_by: molen116
creation_date: 2017-09-28T15:09:18Z

[Term]
id: LION:0000233
name: Hex2Cer(36:1)
is_a: LION:0000453 ! simple glc series [SP0501]
created_by: molen116
creation_date: 2017-09-28T15:09:18Z

[Term]
id: LION:0000234
name: Hex2Cer(38:3)
is_a: LION:0000453 ! simple glc series [SP0501]
created_by: molen116
creation_date: 2017-09-28T15:09:18Z

[Term]
id: LION:0000235
name: SHexCer(32:4)
is_a: LION:0000088 ! sulfoglycosphingolipids (sulfatides) [SP0602]
created_by: molen116
creation_date: 2017-09-28T15:09:18Z

[Term]
id: LION:0000236
name: SHexCer(32:3)
is_a: LION:0000088 ! sulfoglycosphingolipids (sulfatides) [SP0602]
created_by: molen116
creation_date: 2017-09-28T15:09:18Z

[Term]
id: LION:0000237
name: SHexCer(32:2)
is_a: LION:0000088 ! sulfoglycosphingolipids (sulfatides) [SP0602]
created_by: molen116
creation_date: 2017-09-28T15:09:18Z

[Term]
id: LION:0000238
name: SHexCer(32:1)
is_a: LION:0000088 ! sulfoglycosphingolipids (sulfatides) [SP0602]
created_by: molen116
creation_date: 2017-09-28T15:09:18Z

[Term]
id: LION:0000239
name: SHexCer(32:0)
is_a: LION:0000088 ! sulfoglycosphingolipids (sulfatides) [SP0602]
created_by: molen116
creation_date: 2017-09-28T15:09:18Z

[Term]
id: LION:0000240
name: SHexCer(38:2)
is_a: LION:0000088 ! sulfoglycosphingolipids (sulfatides) [SP0602]
created_by: molen116
creation_date: 2017-09-28T15:09:18Z

[Term]
id: LION:0000241
name: SHexCer(38:1)
is_a: LION:0000088 ! sulfoglycosphingolipids (sulfatides) [SP0602]
created_by: molen116
creation_date: 2017-09-28T15:09:18Z

[Term]
id: LION:0000242
name: SHexCer(40:5)
is_a: LION:0000088 ! sulfoglycosphingolipids (sulfatides) [SP0602]
created_by: molen116
creation_date: 2017-09-28T15:09:18Z

[Term]
id: LION:0000243
name: SHexCer(40:4)
is_a: LION:0000088 ! sulfoglycosphingolipids (sulfatides) [SP0602]
created_by: molen116
creation_date: 2017-09-28T15:09:18Z

[Term]
id: LION:0000244
name: SHexCer(40:3)
is_a: LION:0000088 ! sulfoglycosphingolipids (sulfatides) [SP0602]
created_by: molen116
creation_date: 2017-09-28T15:09:18Z

[Term]
id: LION:0000245
name: SHexCer(40:2)
is_a: LION:0000088 ! sulfoglycosphingolipids (sulfatides) [SP0602]
created_by: molen116
creation_date: 2017-09-28T15:09:18Z

[Term]
id: LION:0000246
name: SHexCer(40:1)
is_a: LION:0000088 ! sulfoglycosphingolipids (sulfatides) [SP0602]
created_by: molen116
creation_date: 2017-09-28T15:09:18Z

[Term]
id: LION:0000247
name: Cer(32:0)
is_a: LION:0000077 ! ceramides [SP02]
created_by: martijn
creation_date: 2017-10-14T21:23:50Z

[Term]
id: LION:0000248
name: PA(30:5)
is_a: LION:0000069 ! diacylglycerophosphates [GP1001]
is_a: LION:0001735 ! very low transition temperature
is_a: LION:0080968 ! very low bilayer thickness
is_a: LION:0080980 ! very high lateral diffusion
created_by: molen116
creation_date: 2017-09-28T15:09:18Z

[Term]
id: LION:0000249
name: PA(30:4)
is_a: LION:0000069 ! diacylglycerophosphates [GP1001]
is_a: LION:0001735 ! very low transition temperature
is_a: LION:0080968 ! very low bilayer thickness
is_a: LION:0080980 ! very high lateral diffusion
created_by: molen116
creation_date: 2017-09-28T15:09:18Z

[Term]
id: LION:0000250
name: PA(32:5)
is_a: LION:0000069 ! diacylglycerophosphates [GP1001]
is_a: LION:0001735 ! very low transition temperature
is_a: LION:0080968 ! very low bilayer thickness
is_a: LION:0080980 ! very high lateral diffusion
created_by: molen116
creation_date: 2017-09-28T15:09:18Z

[Term]
id: LION:0000251
name: PA(32:4)
is_a: LION:0000069 ! diacylglycerophosphates [GP1001]
is_a: LION:0001735 ! very low transition temperature
is_a: LION:0080968 ! very low bilayer thickness
is_a: LION:0080980 ! very high lateral diffusion
created_by: molen116
creation_date: 2017-09-28T15:09:18Z

[Term]
id: LION:0000252
name: PA(32:3)
is_a: LION:0000069 ! diacylglycerophosphates [GP1001]
is_a: LION:0001735 ! very low transition temperature
is_a: LION:0080968 ! very low bilayer thickness
is_a: LION:0080980 ! very high lateral diffusion
created_by: molen116
creation_date: 2017-09-28T15:09:18Z

[Term]
id: LION:0000253
name: PA(32:1)
is_a: LION:0000069 ! diacylglycerophosphates [GP1001]
is_a: LION:0001737 ! average transition temperature
is_a: LION:0080970 ! average bilayer thickness
is_a: LION:0080978 ! average lateral diffusion
created_by: molen116
creation_date: 2017-09-28T15:09:18Z

[Term]
id: LION:0000254
name: C12:0
is_a: CAT:0000100 ! contains fatty acid
is_a: LION:0002968 ! saturated fatty acid
is_a: LION:0002980 ! fatty acid with 12 carbons
created_by: molen116
creation_date: 2017-09-29T11:50:00Z

[Term]
id: LION:0000255
name: PA(34:8)
is_a: LION:0000069 ! diacylglycerophosphates [GP1001]
is_a: LION:0001735 ! very low transition temperature
is_a: LION:0080968 ! very low bilayer thickness
is_a: LION:0080980 ! very high lateral diffusion
created_by: molen116
creation_date: 2017-09-28T15:09:18Z

[Term]
id: LION:0000256
name: PA(34:6)
is_a: LION:0000069 ! diacylglycerophosphates [GP1001]
is_a: LION:0001735 ! very low transition temperature
is_a: LION:0080968 ! very low bilayer thickness
is_a: LION:0080980 ! very high lateral diffusion
created_by: molen116
creation_date: 2017-09-28T15:09:18Z

[Term]
id: LION:0000257
name: PA(34:5)
is_a: LION:0000069 ! diacylglycerophosphates [GP1001]
is_a: LION:0001735 ! very low transition temperature
is_a: LION:0080968 ! very low bilayer thickness
is_a: LION:0080980 ! very high lateral diffusion
created_by: molen116
creation_date: 2017-09-28T15:09:18Z

[Term]
id: LION:0000258
name: PA(34:4)
is_a: LION:0000069 ! diacylglycerophosphates [GP1001]
is_a: LION:0001735 ! very low transition temperature
is_a: LION:0080968 ! very low bilayer thickness
is_a: LION:0080980 ! very high lateral diffusion
created_by: molen116
creation_date: 2017-09-28T15:09:18Z

[Term]
id: LION:0000259
name: C14:0
is_a: CAT:0000100 ! contains fatty acid
is_a: LION:0002953 ! fatty acid with 14 carbons
is_a: LION:0002968 ! saturated fatty acid
created_by: molen116
creation_date: 2017-09-29T11:50:00Z

[Term]
id: LION:0000260
name: PA(36:8)
is_a: LION:0000069 ! diacylglycerophosphates [GP1001]
is_a: LION:0001735 ! very low transition temperature
is_a: LION:0080968 ! very low bilayer thickness
is_a: LION:0080980 ! very high lateral diffusion
created_by: molen116
creation_date: 2017-09-28T15:09:18Z

[Term]
id: LION:0000261
name: PG(32:1)
is_a: LION:0000059 ! diacylglycerophosphoglycerols [GP0401]
is_a: LION:0001736 ! low transition temperature
is_a: LION:0080970 ! average bilayer thickness
is_a: LION:0080977 ! low lateral diffusion
created_by: molen116
creation_date: 2017-09-28T15:09:18Z

[Term]
id: LION:0000262
name: PG(32:0)
is_a: LION:0000059 ! diacylglycerophosphoglycerols [GP0401]
is_a: LION:0001738 ! high transition temperature
is_a: LION:0080970 ! average bilayer thickness
is_a: LION:0080976 ! very low lateral diffusion
created_by: molen116
creation_date: 2017-09-28T15:09:18Z

[Term]
id: LION:0000263
name: PG(34:8)
is_a: LION:0000059 ! diacylglycerophosphoglycerols [GP0401]
is_a: LION:0001735 ! very low transition temperature
is_a: LION:0080968 ! very low bilayer thickness
is_a: LION:0080980 ! very high lateral diffusion
created_by: molen116
creation_date: 2017-09-28T15:09:18Z

[Term]
id: LION:0000264
name: PG(34:1)
is_a: LION:0000059 ! diacylglycerophosphoglycerols [GP0401]
is_a: LION:0001737 ! average transition temperature
is_a: LION:0080970 ! average bilayer thickness
is_a: LION:0080977 ! low lateral diffusion
created_by: molen116
creation_date: 2017-09-28T15:09:18Z

[Term]
id: LION:0000265
name: PG(36:8)
is_a: LION:0000059 ! diacylglycerophosphoglycerols [GP0401]
is_a: LION:0001735 ! very low transition temperature
is_a: LION:0080968 ! very low bilayer thickness
is_a: LION:0080980 ! very high lateral diffusion
created_by: molen116
creation_date: 2017-09-28T15:09:18Z

[Term]
id: LION:0000266
name: PG(36:2)
is_a: LION:0000059 ! diacylglycerophosphoglycerols [GP0401]
is_a: LION:0001736 ! low transition temperature
is_a: LION:0080970 ! average bilayer thickness
is_a: LION:0080977 ! low lateral diffusion
created_by: molen116
creation_date: 2017-09-28T15:09:18Z

[Term]
id: LION:0000267
name: PG(38:0)
is_a: LION:0000059 ! diacylglycerophosphoglycerols [GP0401]
is_a: LION:0001739 ! very high transition temperature
is_a: LION:0080972 ! very high bilayer thickness
is_a: LION:0080976 ! very low lateral diffusion
created_by: molen116
creation_date: 2017-09-28T15:09:18Z

[Term]
id: LION:0000268
name: PG(O-40:6)
is_a: LION:0000060 ! 1-alkyl,2-acylglycerophosphoglycerols [GP0402]
created_by: molen116
creation_date: 2017-09-28T15:09:18Z

[Term]
id: LION:0000269
name: PG(44:8)
is_a: LION:0000059 ! diacylglycerophosphoglycerols [GP0401]
is_a: LION:0001739 ! very high transition temperature
is_a: LION:0080970 ! average bilayer thickness
is_a: LION:0080979 ! high lateral diffusion
created_by: molen116
creation_date: 2017-09-28T15:09:18Z

[Term]
id: LION:0000270
name: HexCer(32:4)
is_a: LION:0000453 ! simple glc series [SP0501]
created_by: molen116
creation_date: 2017-09-28T15:09:18Z

[Term]
id: LION:0000271
name: HexCer(32:2)
is_a: LION:0000453 ! simple glc series [SP0501]
created_by: molen116
creation_date: 2017-09-28T15:09:18Z

[Term]
id: LION:0000272
name: HexCer(32:1)
is_a: LION:0000453 ! simple glc series [SP0501]
created_by: molen116
creation_date: 2017-09-28T15:09:18Z

[Term]
id: LION:0000273
name: HexCer(32:0)
is_a: LION:0000453 ! simple glc series [SP0501]
created_by: molen116
creation_date: 2017-09-28T15:09:18Z

[Term]
id: LION:0000274
name: HexCer(34:5)
is_a: LION:0000453 ! simple glc series [SP0501]
created_by: molen116
creation_date: 2017-09-28T15:09:18Z

[Term]
id: LION:0000275
name: HexCer(34:4)
is_a: LION:0000453 ! simple glc series [SP0501]
created_by: molen116
creation_date: 2017-09-28T15:09:18Z

[Term]
id: LION:0000276
name: HexCer(34:3)
is_a: LION:0000453 ! simple glc series [SP0501]
created_by: molen116
creation_date: 2017-09-28T15:09:18Z

[Term]
id: LION:0000277
name: HexCer(34:2)
is_a: LION:0000453 ! simple glc series [SP0501]
created_by: molen116
creation_date: 2017-09-28T15:09:18Z

[Term]
id: LION:0000278
name: HexCer(34:1)
is_a: LION:0000453 ! simple glc series [SP0501]
created_by: molen116
creation_date: 2017-09-28T15:09:18Z

[Term]
id: LION:0000279
name: HexCer(34:0)
is_a: LION:0000453 ! simple glc series [SP0501]
created_by: molen116
creation_date: 2017-09-28T15:09:18Z

[Term]
id: LION:0000280
name: HexCer(36:5)
is_a: LION:0000453 ! simple glc series [SP0501]
created_by: molen116
creation_date: 2017-09-28T15:09:18Z

[Term]
id: LION:0000281
name: HexCer(36:1)
is_a: LION:0000453 ! simple glc series [SP0501]
created_by: molen116
creation_date: 2017-09-28T15:09:18Z

[Term]
id: LION:0000282
name: HexCer(36:0)
is_a: LION:0000453 ! simple glc series [SP0501]
created_by: molen116
creation_date: 2017-09-28T15:09:18Z

[Term]
id: LION:0000283
name: HexCer(38:1)
is_a: LION:0000453 ! simple glc series [SP0501]
created_by: molen116
creation_date: 2017-09-28T15:09:18Z

[Term]
id: LION:0000284
name: HexCer(40:1)
is_a: LION:0000453 ! simple glc series [SP0501]
created_by: molen116
creation_date: 2017-09-28T15:09:18Z

[Term]
id: LION:0000285
name: HexCer(42:7)
is_a: LION:0000453 ! simple glc series [SP0501]
created_by: molen116
creation_date: 2017-09-28T15:09:18Z

[Term]
id: LION:0000286
name: HexCer(42:3)
is_a: LION:0000453 ! simple glc series [SP0501]
created_by: molen116
creation_date: 2017-09-28T15:09:18Z

[Term]
id: LION:0000287
name: HexCer(42:2)
is_a: LION:0000453 ! simple glc series [SP0501]
created_by: molen116
creation_date: 2017-09-28T15:09:18Z

[Term]
id: LION:0000288
name: HexCer(42:1)
is_a: LION:0000453 ! simple glc series [SP0501]
created_by: molen116
creation_date: 2017-09-28T15:09:18Z

[Term]
id: LION:0000289
name: HexCer(42:0)
is_a: LION:0000453 ! simple glc series [SP0501]
created_by: molen116
creation_date: 2017-09-28T15:09:18Z

[Term]
id: LION:0000290
name: HexCer(44:7)
is_a: LION:0000453 ! simple glc series [SP0501]
created_by: molen116
creation_date: 2017-09-28T15:09:18Z

[Term]
id: LION:0000291
name: PI(32:0)
is_a: LION:0000047 ! diacylglycerophosphoinositols [GP0601]
created_by: molen116
creation_date: 2017-09-28T15:09:18Z

[Term]
id: LION:0000292
name: PI(34:1)
is_a: LION:0000047 ! diacylglycerophosphoinositols [GP0601]
created_by: molen116
creation_date: 2017-09-28T15:09:18Z

[Term]
id: LION:0000293
name: PI(34:0)
is_a: LION:0000047 ! diacylglycerophosphoinositols [GP0601]
created_by: molen116
creation_date: 2017-09-28T15:09:18Z

[Term]
id: LION:0000294
name: PI(36:8)
is_a: LION:0000047 ! diacylglycerophosphoinositols [GP0601]
created_by: molen116
creation_date: 2017-09-28T15:09:18Z

[Term]
id: LION:0000295
name: PI(36:5)
is_a: LION:0000047 ! diacylglycerophosphoinositols [GP0601]
created_by: molen116
creation_date: 2017-09-28T15:09:18Z

[Term]
id: LION:0000296
name: PI(36:4)
is_a: LION:0000047 ! diacylglycerophosphoinositols [GP0601]
created_by: molen116
creation_date: 2017-09-28T15:09:18Z

[Term]
id: LION:0000297
name: PI(36:3)
is_a: LION:0000047 ! diacylglycerophosphoinositols [GP0601]
created_by: molen116
creation_date: 2017-09-28T15:09:18Z

[Term]
id: LION:0000298
name: PI(36:2)
is_a: LION:0000047 ! diacylglycerophosphoinositols [GP0601]
created_by: molen116
creation_date: 2017-09-28T15:09:18Z

[Term]
id: LION:0000299
name: PI(36:1)
is_a: LION:0000047 ! diacylglycerophosphoinositols [GP0601]
created_by: molen116
creation_date: 2017-09-28T15:09:18Z

[Term]
id: LION:0000300
name: PI(36:0)
is_a: LION:0000047 ! diacylglycerophosphoinositols [GP0601]
created_by: molen116
creation_date: 2017-09-28T15:09:18Z

[Term]
id: LION:0000301
name: PI(O-38:5)
is_a: LION:0000048 ! 1-alkyl,2-acylglycerophosphoinositols [GP0602]
created_by: molen116
creation_date: 2017-09-28T15:09:18Z

[Term]
id: LION:0000302
name: PI(O-38:4)
is_a: LION:0000048 ! 1-alkyl,2-acylglycerophosphoinositols [GP0602]
created_by: molen116
creation_date: 2017-09-28T15:09:18Z

[Term]
id: LION:0000303
name: PI(38:10)
is_a: LION:0000047 ! diacylglycerophosphoinositols [GP0601]
created_by: molen116
creation_date: 2017-09-28T15:09:18Z

[Term]
id: LION:0000304
name: PI(38:9)
is_a: LION:0000047 ! diacylglycerophosphoinositols [GP0601]
created_by: molen116
creation_date: 2017-09-28T15:09:18Z

[Term]
id: LION:0000305
name: PI(38:6)
is_a: LION:0000047 ! diacylglycerophosphoinositols [GP0601]
created_by: molen116
creation_date: 2017-09-28T15:09:18Z

[Term]
id: LION:0000306
name: PI(38:5)
is_a: LION:0000047 ! diacylglycerophosphoinositols [GP0601]
created_by: molen116
creation_date: 2017-09-28T15:09:18Z

[Term]
id: LION:0000307
name: PI(38:4)
is_a: LION:0000047 ! diacylglycerophosphoinositols [GP0601]
created_by: molen116
creation_date: 2017-09-28T15:09:18Z

[Term]
id: LION:0000308
name: PI(38:3)
is_a: LION:0000047 ! diacylglycerophosphoinositols [GP0601]
created_by: molen116
creation_date: 2017-09-28T15:09:18Z

[Term]
id: LION:0000309
name: PI(38:2)
is_a: LION:0000047 ! diacylglycerophosphoinositols [GP0601]
created_by: molen116
creation_date: 2017-09-28T15:09:18Z

[Term]
id: LION:0000310
name: PI(38:1)
is_a: LION:0000047 ! diacylglycerophosphoinositols [GP0601]
created_by: molen116
creation_date: 2017-09-28T15:09:18Z

[Term]
id: LION:0000311
name: PI(38:0)
is_a: LION:0000047 ! diacylglycerophosphoinositols [GP0601]
created_by: molen116
creation_date: 2017-09-28T15:09:18Z

[Term]
id: LION:0000312
name: PI(O-40:6)
is_a: LION:0000048 ! 1-alkyl,2-acylglycerophosphoinositols [GP0602]
created_by: molen116
creation_date: 2017-09-28T15:09:18Z

[Term]
id: LION:0000313
name: PI(40:10)
is_a: LION:0000047 ! diacylglycerophosphoinositols [GP0601]
created_by: molen116
creation_date: 2017-09-28T15:09:18Z

[Term]
id: LION:0000314
name: PI(40:9)
is_a: LION:0000047 ! diacylglycerophosphoinositols [GP0601]
created_by: molen116
creation_date: 2017-09-28T15:09:18Z

[Term]
id: LION:0000315
name: PI(40:0)
is_a: LION:0000047 ! diacylglycerophosphoinositols [GP0601]
created_by: molen116
creation_date: 2017-09-28T15:09:18Z

[Term]
id: LION:0000316
name: PI(42:5)
is_a: LION:0000047 ! diacylglycerophosphoinositols [GP0601]
created_by: molen116
creation_date: 2017-09-28T15:09:18Z

[Term]
id: LION:0000317
name: PI(42:4)
is_a: LION:0000047 ! diacylglycerophosphoinositols [GP0601]
created_by: molen116
creation_date: 2017-09-28T15:09:18Z

[Term]
id: LION:0000318
name: PI(42:3)
is_a: LION:0000047 ! diacylglycerophosphoinositols [GP0601]
created_by: molen116
creation_date: 2017-09-28T15:09:18Z

[Term]
id: LION:0000319
name: PI(42:2)
is_a: LION:0000047 ! diacylglycerophosphoinositols [GP0601]
created_by: molen116
creation_date: 2017-09-28T15:09:18Z

[Term]
id: LION:0000320
name: PE(30:0)
is_a: LION:0000038 ! diacylglycerophosphoethanolamines [GP0201]
is_a: LION:0001738 ! high transition temperature
is_a: LION:0080970 ! average bilayer thickness
is_a: LION:0080977 ! low lateral diffusion
created_by: molen116
creation_date: 2017-09-28T15:09:18Z

[Term]
id: LION:0000321
name: PE(O-32:2)
is_a: LION:0000039 ! 1-alkyl,2-acylglycerophosphoethanolamines [GP0202]
created_by: molen116
creation_date: 2017-09-28T15:09:18Z

[Term]
id: LION:0000322
name: PE(32:8)
is_a: LION:0000038 ! diacylglycerophosphoethanolamines [GP0201]
is_a: LION:0001735 ! very low transition temperature
is_a: LION:0080968 ! very low bilayer thickness
is_a: LION:0080980 ! very high lateral diffusion
created_by: molen116
creation_date: 2017-09-28T15:09:18Z

[Term]
id: LION:0000323
name: PE(32:2)
is_a: LION:0000038 ! diacylglycerophosphoethanolamines [GP0201]
is_a: LION:0001736 ! low transition temperature
is_a: LION:0080969 ! low bilayer thickness
is_a: LION:0080978 ! average lateral diffusion
created_by: molen116
creation_date: 2017-09-28T15:09:18Z

[Term]
id: LION:0000324
name: PE(32:1)
is_a: LION:0000038 ! diacylglycerophosphoethanolamines [GP0201]
is_a: LION:0001737 ! average transition temperature
is_a: LION:0080970 ! average bilayer thickness
is_a: LION:0080977 ! low lateral diffusion
created_by: molen116
creation_date: 2017-09-28T15:09:18Z

[Term]
id: LION:0000325
name: PE(32:0)
is_a: LION:0000038 ! diacylglycerophosphoethanolamines [GP0201]
is_a: LION:0001739 ! very high transition temperature
is_a: LION:0080971 ! high bilayer thickness
is_a: LION:0080977 ! low lateral diffusion
created_by: molen116
creation_date: 2017-09-28T15:09:18Z

[Term]
id: LION:0000326
name: PE(O-34:3)
is_a: LION:0000039 ! 1-alkyl,2-acylglycerophosphoethanolamines [GP0202]
created_by: molen116
creation_date: 2017-09-28T15:09:18Z

[Term]
id: LION:0000327
name: PE(O-34:2)
is_a: LION:0000039 ! 1-alkyl,2-acylglycerophosphoethanolamines [GP0202]
created_by: molen116
creation_date: 2017-09-28T15:09:18Z

[Term]
id: LION:0000328
name: PE(34:8)
is_a: LION:0000038 ! diacylglycerophosphoethanolamines [GP0201]
is_a: LION:0001735 ! very low transition temperature
is_a: LION:0080968 ! very low bilayer thickness
is_a: LION:0080980 ! very high lateral diffusion
created_by: molen116
creation_date: 2017-09-28T15:09:18Z

[Term]
id: LION:0000329
name: PE(34:7)
is_a: LION:0000038 ! diacylglycerophosphoethanolamines [GP0201]
is_a: LION:0001735 ! very low transition temperature
is_a: LION:0080968 ! very low bilayer thickness
is_a: LION:0080980 ! very high lateral diffusion
created_by: molen116
creation_date: 2017-09-28T15:09:18Z

[Term]
id: LION:0000330
name: PE(34:5)
is_a: LION:0000038 ! diacylglycerophosphoethanolamines [GP0201]
is_a: LION:0001735 ! very low transition temperature
is_a: LION:0080968 ! very low bilayer thickness
is_a: LION:0080980 ! very high lateral diffusion
created_by: molen116
creation_date: 2017-09-28T15:09:18Z

[Term]
id: LION:0000331
name: PE(34:2)
is_a: LION:0000038 ! diacylglycerophosphoethanolamines [GP0201]
is_a: LION:0001736 ! low transition temperature
is_a: LION:0080970 ! average bilayer thickness
is_a: LION:0080978 ! average lateral diffusion
created_by: molen116
creation_date: 2017-09-28T15:09:18Z

[Term]
id: LION:0000332
name: PE(34:1)
is_a: LION:0000038 ! diacylglycerophosphoethanolamines [GP0201]
is_a: LION:0001738 ! high transition temperature
is_a: LION:0080971 ! high bilayer thickness
is_a: LION:0080977 ! low lateral diffusion
created_by: molen116
creation_date: 2017-09-28T15:09:18Z

[Term]
id: LION:0000333
name: PE(34:0)
is_a: LION:0000038 ! diacylglycerophosphoethanolamines [GP0201]
is_a: LION:0001739 ! very high transition temperature
is_a: LION:0080971 ! high bilayer thickness
is_a: LION:0080976 ! very low lateral diffusion
created_by: molen116
creation_date: 2017-09-28T15:09:18Z

[Term]
id: LION:0000334
name: PE(O-36:6)
is_a: LION:0000039 ! 1-alkyl,2-acylglycerophosphoethanolamines [GP0202]
created_by: molen116
creation_date: 2017-09-28T15:09:18Z

[Term]
id: LION:0000335
name: PE(O-36:5)
is_a: LION:0000039 ! 1-alkyl,2-acylglycerophosphoethanolamines [GP0202]
created_by: molen116
creation_date: 2017-09-28T15:09:18Z

[Term]
id: LION:0000336
name: PE(O-36:4)
is_a: LION:0000039 ! 1-alkyl,2-acylglycerophosphoethanolamines [GP0202]
created_by: molen116
creation_date: 2017-09-28T15:09:18Z

[Term]
id: LION:0000337
name: PE(O-36:3)
is_a: LION:0000039 ! 1-alkyl,2-acylglycerophosphoethanolamines [GP0202]
created_by: molen116
creation_date: 2017-09-28T15:09:18Z

[Term]
id: LION:0000338
name: PE(36:9)
is_a: LION:0000038 ! diacylglycerophosphoethanolamines [GP0201]
is_a: LION:0001735 ! very low transition temperature
is_a: LION:0080968 ! very low bilayer thickness
is_a: LION:0080980 ! very high lateral diffusion
created_by: molen116
creation_date: 2017-09-28T15:09:18Z

[Term]
id: LION:0000339
name: PE(36:8)
is_a: LION:0000038 ! diacylglycerophosphoethanolamines [GP0201]
is_a: LION:0001735 ! very low transition temperature
is_a: LION:0080968 ! very low bilayer thickness
is_a: LION:0080980 ! very high lateral diffusion
created_by: molen116
creation_date: 2017-09-28T15:09:18Z

[Term]
id: LION:0000340
name: PE(36:5)
is_a: LION:0000038 ! diacylglycerophosphoethanolamines [GP0201]
is_a: LION:0001735 ! very low transition temperature
is_a: LION:0080969 ! low bilayer thickness
is_a: LION:0080979 ! high lateral diffusion
created_by: molen116
creation_date: 2017-09-28T15:09:18Z

[Term]
id: LION:0000341
name: PE(36:4)
is_a: LION:0000038 ! diacylglycerophosphoethanolamines [GP0201]
is_a: LION:0001736 ! low transition temperature
is_a: LION:0080969 ! low bilayer thickness
is_a: LION:0080979 ! high lateral diffusion
created_by: molen116
creation_date: 2017-09-28T15:09:18Z

[Term]
id: LION:0000342
name: PE(36:3)
is_a: LION:0000038 ! diacylglycerophosphoethanolamines [GP0201]
is_a: LION:0001736 ! low transition temperature
is_a: LION:0080970 ! average bilayer thickness
is_a: LION:0080978 ! average lateral diffusion
created_by: molen116
creation_date: 2017-09-28T15:09:18Z

[Term]
id: LION:0000343
name: PE(36:2)
is_a: LION:0000038 ! diacylglycerophosphoethanolamines [GP0201]
is_a: LION:0001737 ! average transition temperature
is_a: LION:0080971 ! high bilayer thickness
is_a: LION:0080977 ! low lateral diffusion
created_by: molen116
creation_date: 2017-09-28T15:09:18Z

[Term]
id: LION:0000344
name: PE(36:1)
is_a: LION:0000038 ! diacylglycerophosphoethanolamines [GP0201]
is_a: LION:0001738 ! high transition temperature
is_a: LION:0080971 ! high bilayer thickness
is_a: LION:0080977 ! low lateral diffusion
created_by: molen116
creation_date: 2017-09-28T15:09:18Z

[Term]
id: LION:0000345
name: PE(36:0)
is_a: LION:0000038 ! diacylglycerophosphoethanolamines [GP0201]
is_a: LION:0001739 ! very high transition temperature
is_a: LION:0080972 ! very high bilayer thickness
is_a: LION:0080976 ! very low lateral diffusion
created_by: molen116
creation_date: 2017-09-28T15:09:18Z

[Term]
id: LION:0000346
name: PE(O-38:6)
is_a: LION:0000039 ! 1-alkyl,2-acylglycerophosphoethanolamines [GP0202]
created_by: molen116
creation_date: 2017-09-28T15:09:18Z

[Term]
id: LION:0000347
name: PE(O-38:5)
is_a: LION:0000039 ! 1-alkyl,2-acylglycerophosphoethanolamines [GP0202]
created_by: molen116
creation_date: 2017-09-28T15:09:18Z

[Term]
id: LION:0000348
name: PE(O-38:4)
is_a: LION:0000039 ! 1-alkyl,2-acylglycerophosphoethanolamines [GP0202]
created_by: molen116
creation_date: 2017-09-28T15:09:18Z

[Term]
id: LION:0000349
name: PE(38:10)
is_a: LION:0000038 ! diacylglycerophosphoethanolamines [GP0201]
is_a: LION:0001735 ! very low transition temperature
is_a: LION:0080968 ! very low bilayer thickness
is_a: LION:0080980 ! very high lateral diffusion
created_by: molen116
creation_date: 2017-09-28T15:09:18Z

[Term]
id: LION:0000350
name: PE(38:6)
is_a: LION:0000038 ! diacylglycerophosphoethanolamines [GP0201]
is_a: LION:0001735 ! very low transition temperature
is_a: LION:0080969 ! low bilayer thickness
is_a: LION:0080979 ! high lateral diffusion
created_by: molen116
creation_date: 2017-09-28T15:09:18Z

[Term]
id: LION:0000351
name: PE(38:5)
is_a: LION:0000038 ! diacylglycerophosphoethanolamines [GP0201]
is_a: LION:0001736 ! low transition temperature
is_a: LION:0080970 ! average bilayer thickness
is_a: LION:0080979 ! high lateral diffusion
created_by: molen116
creation_date: 2017-09-28T15:09:18Z

[Term]
id: LION:0000352
name: PE(38:4)
is_a: LION:0000038 ! diacylglycerophosphoethanolamines [GP0201]
is_a: LION:0001736 ! low transition temperature
is_a: LION:0080970 ! average bilayer thickness
is_a: LION:0080978 ! average lateral diffusion
created_by: molen116
creation_date: 2017-09-28T15:09:18Z

[Term]
id: LION:0000353
name: PE(38:3)
is_a: LION:0000038 ! diacylglycerophosphoethanolamines [GP0201]
is_a: LION:0001737 ! average transition temperature
is_a: LION:0080971 ! high bilayer thickness
is_a: LION:0080977 ! low lateral diffusion
created_by: molen116
creation_date: 2017-09-28T15:09:18Z

[Term]
id: LION:0000354
name: PE(38:2)
is_a: LION:0000038 ! diacylglycerophosphoethanolamines [GP0201]
is_a: LION:0001738 ! high transition temperature
is_a: LION:0080971 ! high bilayer thickness
is_a: LION:0080977 ! low lateral diffusion
created_by: molen116
creation_date: 2017-09-28T15:09:18Z

[Term]
id: LION:0000355
name: PE(38:1)
is_a: LION:0000038 ! diacylglycerophosphoethanolamines [GP0201]
is_a: LION:0001738 ! high transition temperature
is_a: LION:0080972 ! very high bilayer thickness
is_a: LION:0080976 ! very low lateral diffusion
created_by: molen116
creation_date: 2017-09-28T15:09:18Z

[Term]
id: LION:0000356
name: PE(38:0)
is_a: LION:0000038 ! diacylglycerophosphoethanolamines [GP0201]
is_a: LION:0001739 ! very high transition temperature
is_a: LION:0080972 ! very high bilayer thickness
is_a: LION:0080976 ! very low lateral diffusion
created_by: molen116
creation_date: 2017-09-28T15:09:18Z

[Term]
id: LION:0000357
name: PE(O-40:6)
is_a: LION:0000039 ! 1-alkyl,2-acylglycerophosphoethanolamines [GP0202]
created_by: molen116
creation_date: 2017-09-28T15:09:18Z

[Term]
id: LION:0000358
name: PE(O-40:5)
is_a: LION:0000039 ! 1-alkyl,2-acylglycerophosphoethanolamines [GP0202]
created_by: molen116
creation_date: 2017-09-28T15:09:18Z

[Term]
id: LION:0000359
name: PE(O-40:4)
is_a: LION:0000039 ! 1-alkyl,2-acylglycerophosphoethanolamines [GP0202]
created_by: molen116
creation_date: 2017-09-28T15:09:18Z

[Term]
id: LION:0000360
name: PE(O-42:6)
is_a: LION:0000039 ! 1-alkyl,2-acylglycerophosphoethanolamines [GP0202]
created_by: molen116
creation_date: 2017-09-28T15:09:18Z

[Term]
id: LION:0000361
name: PE(44:11)
is_a: LION:0000038 ! diacylglycerophosphoethanolamines [GP0201]
is_a: LION:0001739 ! very high transition temperature
is_a: LION:0080968 ! very low bilayer thickness
is_a: LION:0080980 ! very high lateral diffusion
created_by: molen116
creation_date: 2017-09-28T15:09:18Z

[Term]
id: LION:0000362
name: PE(50:4)
is_a: LION:0000038 ! diacylglycerophosphoethanolamines [GP0201]
is_a: LION:0001739 ! very high transition temperature
is_a: LION:0080972 ! very high bilayer thickness
is_a: LION:0080976 ! very low lateral diffusion
created_by: molen116
creation_date: 2017-09-28T15:09:18Z

[Term]
id: LION:0000363
name: PE(50:3)
is_a: LION:0000038 ! diacylglycerophosphoethanolamines [GP0201]
is_a: LION:0001739 ! very high transition temperature
is_a: LION:0080972 ! very high bilayer thickness
is_a: LION:0080976 ! very low lateral diffusion
created_by: molen116
creation_date: 2017-09-28T15:09:18Z

[Term]
id: LION:0000364
name: PS(32:1)
is_a: LION:0000053 ! diacylglycerophosphoserines [GP0301]
is_a: LION:0001737 ! average transition temperature
is_a: LION:0080969 ! low bilayer thickness
is_a: LION:0080977 ! low lateral diffusion
created_by: molen116
creation_date: 2017-09-28T15:09:18Z

[Term]
id: LION:0000365
name: PS(32:0)
is_a: LION:0000053 ! diacylglycerophosphoserines [GP0301]
is_a: LION:0001738 ! high transition temperature
is_a: LION:0080970 ! average bilayer thickness
is_a: LION:0080977 ! low lateral diffusion
created_by: molen116
creation_date: 2017-09-28T15:09:18Z

[Term]
id: LION:0000366
name: PS(34:2)
is_a: LION:0000053 ! diacylglycerophosphoserines [GP0301]
is_a: LION:0001736 ! low transition temperature
is_a: LION:0080970 ! average bilayer thickness
is_a: LION:0080978 ! average lateral diffusion
created_by: molen116
creation_date: 2017-09-28T15:09:18Z

[Term]
id: LION:0000367
name: PS(34:1)
is_a: LION:0000053 ! diacylglycerophosphoserines [GP0301]
is_a: LION:0001737 ! average transition temperature
is_a: LION:0080970 ! average bilayer thickness
is_a: LION:0080977 ! low lateral diffusion
created_by: molen116
creation_date: 2017-09-28T15:09:18Z

[Term]
id: LION:0000368
name: PS(36:4)
is_a: LION:0000053 ! diacylglycerophosphoserines [GP0301]
is_a: LION:0001735 ! very low transition temperature
is_a: LION:0080969 ! low bilayer thickness
is_a: LION:0080979 ! high lateral diffusion
created_by: molen116
creation_date: 2017-09-28T15:09:18Z

[Term]
id: LION:0000369
name: PS(36:3)
is_a: LION:0000053 ! diacylglycerophosphoserines [GP0301]
is_a: LION:0001736 ! low transition temperature
is_a: LION:0080970 ! average bilayer thickness
is_a: LION:0080978 ! average lateral diffusion
created_by: molen116
creation_date: 2017-09-28T15:09:18Z

[Term]
id: LION:0000370
name: PS(36:2)
is_a: LION:0000053 ! diacylglycerophosphoserines [GP0301]
is_a: LION:0001737 ! average transition temperature
is_a: LION:0080970 ! average bilayer thickness
is_a: LION:0080977 ! low lateral diffusion
created_by: molen116
creation_date: 2017-09-28T15:09:18Z

[Term]
id: LION:0000371
name: PS(36:1)
is_a: LION:0000053 ! diacylglycerophosphoserines [GP0301]
is_a: LION:0001738 ! high transition temperature
is_a: LION:0080971 ! high bilayer thickness
is_a: LION:0080976 ! very low lateral diffusion
created_by: molen116
creation_date: 2017-09-28T15:09:18Z

[Term]
id: LION:0000372
name: PS(38:5)
is_a: LION:0000053 ! diacylglycerophosphoserines [GP0301]
is_a: LION:0001735 ! very low transition temperature
is_a: LION:0080969 ! low bilayer thickness
is_a: LION:0080979 ! high lateral diffusion
created_by: molen116
creation_date: 2017-09-28T15:09:18Z

[Term]
id: LION:0000373
name: PS(38:4)
is_a: LION:0000053 ! diacylglycerophosphoserines [GP0301]
is_a: LION:0001735 ! very low transition temperature
is_a: LION:0080970 ! average bilayer thickness
is_a: LION:0080978 ! average lateral diffusion
created_by: molen116
creation_date: 2017-09-28T15:09:18Z

[Term]
id: LION:0000374
name: PS(38:3)
is_a: LION:0000053 ! diacylglycerophosphoserines [GP0301]
is_a: LION:0001736 ! low transition temperature
is_a: LION:0080971 ! high bilayer thickness
is_a: LION:0080977 ! low lateral diffusion
created_by: molen116
creation_date: 2017-09-28T15:09:18Z

[Term]
id: LION:0000375
name: PS(38:2)
is_a: LION:0000053 ! diacylglycerophosphoserines [GP0301]
is_a: LION:0001737 ! average transition temperature
is_a: LION:0080971 ! high bilayer thickness
is_a: LION:0080977 ! low lateral diffusion
created_by: molen116
creation_date: 2017-09-28T15:09:18Z

[Term]
id: LION:0000376
name: PS(40:6)
is_a: LION:0000053 ! diacylglycerophosphoserines [GP0301]
is_a: LION:0001735 ! very low transition temperature
is_a: LION:0080970 ! average bilayer thickness
is_a: LION:0080979 ! high lateral diffusion
created_by: molen116
creation_date: 2017-09-28T15:09:18Z

[Term]
id: LION:0000377
name: PS(40:4)
is_a: LION:0000053 ! diacylglycerophosphoserines [GP0301]
is_a: LION:0001736 ! low transition temperature
is_a: LION:0080971 ! high bilayer thickness
is_a: LION:0080977 ! low lateral diffusion
created_by: molen116
creation_date: 2017-09-28T15:09:18Z

[Term]
id: LION:0000378
name: PS(40:3)
is_a: LION:0000053 ! diacylglycerophosphoserines [GP0301]
is_a: LION:0001737 ! average transition temperature
is_a: LION:0080971 ! high bilayer thickness
is_a: LION:0080977 ! low lateral diffusion
created_by: molen116
creation_date: 2017-09-28T15:09:18Z

[Term]
id: LION:0000379
name: PS(40:2)
is_a: LION:0000053 ! diacylglycerophosphoserines [GP0301]
is_a: LION:0001738 ! high transition temperature
is_a: LION:0080972 ! very high bilayer thickness
is_a: LION:0080976 ! very low lateral diffusion
created_by: molen116
creation_date: 2017-09-28T15:09:18Z

[Term]
id: LION:0000380
name: PS(40:0)
is_a: LION:0000053 ! diacylglycerophosphoserines [GP0301]
is_a: LION:0001739 ! very high transition temperature
is_a: LION:0080972 ! very high bilayer thickness
is_a: LION:0080976 ! very low lateral diffusion
created_by: molen116
creation_date: 2017-09-28T15:09:18Z

[Term]
id: LION:0000381
name: PS(42:4)
is_a: LION:0000053 ! diacylglycerophosphoserines [GP0301]
is_a: LION:0001737 ! average transition temperature
is_a: LION:0080971 ! high bilayer thickness
is_a: LION:0080977 ! low lateral diffusion
created_by: molen116
creation_date: 2017-09-28T15:09:18Z

[Term]
id: LION:0000382
name: PS(42:3)
is_a: LION:0000053 ! diacylglycerophosphoserines [GP0301]
is_a: LION:0001738 ! high transition temperature
is_a: LION:0080972 ! very high bilayer thickness
is_a: LION:0080976 ! very low lateral diffusion
created_by: molen116
creation_date: 2017-09-28T15:09:18Z

[Term]
id: LION:0000383
name: PS(42:2)
is_a: LION:0000053 ! diacylglycerophosphoserines [GP0301]
is_a: LION:0001738 ! high transition temperature
is_a: LION:0080972 ! very high bilayer thickness
is_a: LION:0080976 ! very low lateral diffusion
created_by: molen116
creation_date: 2017-09-28T15:09:18Z

[Term]
id: LION:0000384
name: PS(44:5)
is_a: LION:0000053 ! diacylglycerophosphoserines [GP0301]
is_a: LION:0001738 ! high transition temperature
is_a: LION:0080972 ! very high bilayer thickness
is_a: LION:0080977 ! low lateral diffusion
created_by: molen116
creation_date: 2017-09-28T15:09:18Z

[Term]
id: LION:0000385
name: PS(44:4)
is_a: LION:0000053 ! diacylglycerophosphoserines [GP0301]
is_a: LION:0001738 ! high transition temperature
is_a: LION:0080972 ! very high bilayer thickness
is_a: LION:0080977 ! low lateral diffusion
created_by: molen116
creation_date: 2017-09-28T15:09:18Z

[Term]
id: LION:0000386
name: PS(44:3)
is_a: LION:0000053 ! diacylglycerophosphoserines [GP0301]
is_a: LION:0001739 ! very high transition temperature
is_a: LION:0080972 ! very high bilayer thickness
is_a: LION:0080976 ! very low lateral diffusion
created_by: molen116
creation_date: 2017-09-28T15:09:18Z

[Term]
id: LION:0000387
name: PS(44:1)
is_a: LION:0000053 ! diacylglycerophosphoserines [GP0301]
is_a: LION:0001739 ! very high transition temperature
is_a: LION:0080972 ! very high bilayer thickness
is_a: LION:0080976 ! very low lateral diffusion
created_by: molen116
creation_date: 2017-09-28T15:09:18Z

[Term]
id: LION:0000388
name: PS(46:3)
is_a: LION:0000053 ! diacylglycerophosphoserines [GP0301]
is_a: LION:0001739 ! very high transition temperature
is_a: LION:0080972 ! very high bilayer thickness
is_a: LION:0080976 ! very low lateral diffusion
created_by: molen116
creation_date: 2017-09-28T15:09:18Z

[Term]
id: LION:0000389
name: SM(32:4)
is_a: LION:0000084 ! ceramide phosphocholines (sphingomyelins) [SP0301]
is_a: LION:0001735 ! very low transition temperature
created_by: molen116
creation_date: 2017-09-28T15:09:18Z

[Term]
id: LION:0000390
name: SM(32:1)
is_a: LION:0000084 ! ceramide phosphocholines (sphingomyelins) [SP0301]
is_a: LION:0001737 ! average transition temperature
created_by: molen116
creation_date: 2017-09-28T15:09:18Z

[Term]
id: LION:0000391
name: SM(32:0)
is_a: LION:0000084 ! ceramide phosphocholines (sphingomyelins) [SP0301]
is_a: LION:0001739 ! very high transition temperature
created_by: molen116
creation_date: 2017-09-28T15:09:18Z

[Term]
id: LION:0000392
name: SM(34:5)
is_a: LION:0000084 ! ceramide phosphocholines (sphingomyelins) [SP0301]
is_a: LION:0001735 ! very low transition temperature
created_by: molen116
creation_date: 2017-09-28T15:09:18Z

[Term]
id: LION:0000393
name: SM(34:3)
is_a: LION:0000084 ! ceramide phosphocholines (sphingomyelins) [SP0301]
is_a: LION:0001736 ! low transition temperature
created_by: molen116
creation_date: 2017-09-28T15:09:18Z

[Term]
id: LION:0000394
name: SM(34:2)
is_a: LION:0000084 ! ceramide phosphocholines (sphingomyelins) [SP0301]
is_a: LION:0001737 ! average transition temperature
created_by: molen116
creation_date: 2017-09-28T15:09:18Z

[Term]
id: LION:0000395
name: SM(34:1)
is_a: LION:0000084 ! ceramide phosphocholines (sphingomyelins) [SP0301]
is_a: LION:0001738 ! high transition temperature
created_by: molen116
creation_date: 2017-09-28T15:09:18Z

[Term]
id: LION:0000396
name: SM(34:0)
is_a: LION:0000084 ! ceramide phosphocholines (sphingomyelins) [SP0301]
is_a: LION:0001739 ! very high transition temperature
created_by: molen116
creation_date: 2017-09-28T15:09:18Z

[Term]
id: LION:0000397
name: SM(36:5)
is_a: LION:0000084 ! ceramide phosphocholines (sphingomyelins) [SP0301]
is_a: LION:0001735 ! very low transition temperature
created_by: molen116
creation_date: 2017-09-28T15:09:18Z

[Term]
id: LION:0000398
name: SM(36:3)
is_a: LION:0000084 ! ceramide phosphocholines (sphingomyelins) [SP0301]
is_a: LION:0001736 ! low transition temperature
created_by: molen116
creation_date: 2017-09-28T15:09:18Z

[Term]
id: LION:0000399
name: SM(36:2)
is_a: LION:0000084 ! ceramide phosphocholines (sphingomyelins) [SP0301]
is_a: LION:0001737 ! average transition temperature
created_by: molen116
creation_date: 2017-09-28T15:09:18Z

[Term]
id: LION:0000400
name: SM(36:1)
is_a: LION:0000084 ! ceramide phosphocholines (sphingomyelins) [SP0301]
is_a: LION:0001738 ! high transition temperature
created_by: molen116
creation_date: 2017-09-28T15:09:18Z

[Term]
id: LION:0000401
name: SM(36:0)
is_a: LION:0000084 ! ceramide phosphocholines (sphingomyelins) [SP0301]
is_a: LION:0001739 ! very high transition temperature
created_by: molen116
creation_date: 2017-09-28T15:09:18Z

[Term]
id: LION:0000402
name: SM(38:6)
is_a: LION:0000084 ! ceramide phosphocholines (sphingomyelins) [SP0301]
is_a: LION:0001735 ! very low transition temperature
created_by: molen116
creation_date: 2017-09-28T15:09:18Z

[Term]
id: LION:0000403
name: SM(38:5)
is_a: LION:0000084 ! ceramide phosphocholines (sphingomyelins) [SP0301]
is_a: LION:0001736 ! low transition temperature
created_by: molen116
creation_date: 2017-09-28T15:09:18Z

[Term]
id: LION:0000404
name: SM(38:2)
is_a: LION:0000084 ! ceramide phosphocholines (sphingomyelins) [SP0301]
is_a: LION:0001738 ! high transition temperature
created_by: molen116
creation_date: 2017-09-28T15:09:18Z

[Term]
id: LION:0000405
name: SM(38:1)
is_a: LION:0000084 ! ceramide phosphocholines (sphingomyelins) [SP0301]
is_a: LION:0001738 ! high transition temperature
created_by: molen116
creation_date: 2017-09-28T15:09:18Z

[Term]
id: LION:0000406
name: SM(38:0)
is_a: LION:0000084 ! ceramide phosphocholines (sphingomyelins) [SP0301]
is_a: LION:0001739 ! very high transition temperature
created_by: molen116
creation_date: 2017-09-28T15:09:18Z

[Term]
id: LION:0000407
name: SM(40:7)
is_a: LION:0000084 ! ceramide phosphocholines (sphingomyelins) [SP0301]
is_a: LION:0001736 ! low transition temperature
created_by: molen116
creation_date: 2017-09-28T15:09:18Z

[Term]
id: LION:0000408
name: SM(40:2)
is_a: LION:0000084 ! ceramide phosphocholines (sphingomyelins) [SP0301]
is_a: LION:0001738 ! high transition temperature
created_by: molen116
creation_date: 2017-09-28T15:09:18Z

[Term]
id: LION:0000409
name: SM(40:1)
is_a: LION:0000084 ! ceramide phosphocholines (sphingomyelins) [SP0301]
is_a: LION:0001739 ! very high transition temperature
created_by: molen116
creation_date: 2017-09-28T15:09:18Z

[Term]
id: LION:0000410
name: SM(40:0)
is_a: LION:0000084 ! ceramide phosphocholines (sphingomyelins) [SP0301]
is_a: LION:0001739 ! very high transition temperature
created_by: molen116
creation_date: 2017-09-28T15:09:18Z

[Term]
id: LION:0000411
name: SM(42:7)
is_a: LION:0000084 ! ceramide phosphocholines (sphingomyelins) [SP0301]
is_a: LION:0001738 ! high transition temperature
created_by: molen116
creation_date: 2017-09-28T15:09:18Z

[Term]
id: LION:0000412
name: SM(42:4)
is_a: LION:0000084 ! ceramide phosphocholines (sphingomyelins) [SP0301]
is_a: LION:0001739 ! very high transition temperature
created_by: molen116
creation_date: 2017-09-28T15:09:18Z

[Term]
id: LION:0000413
name: SM(42:3)
is_a: LION:0000084 ! ceramide phosphocholines (sphingomyelins) [SP0301]
is_a: LION:0001739 ! very high transition temperature
created_by: molen116
creation_date: 2017-09-28T15:09:18Z

[Term]
id: LION:0000414
name: SM(42:2)
is_a: LION:0000084 ! ceramide phosphocholines (sphingomyelins) [SP0301]
is_a: LION:0001739 ! very high transition temperature
created_by: molen116
creation_date: 2017-09-28T15:09:18Z

[Term]
id: LION:0000415
name: SM(42:1)
is_a: LION:0000084 ! ceramide phosphocholines (sphingomyelins) [SP0301]
is_a: LION:0001739 ! very high transition temperature
created_by: molen116
creation_date: 2017-09-28T15:09:18Z

[Term]
id: LION:0000416
name: SM(42:0)
is_a: LION:0000084 ! ceramide phosphocholines (sphingomyelins) [SP0301]
is_a: LION:0001739 ! very high transition temperature
created_by: molen116
creation_date: 2017-09-28T15:09:18Z

[Term]
id: LION:0000417
name: SM(44:7)
is_a: LION:0000084 ! ceramide phosphocholines (sphingomyelins) [SP0301]
is_a: LION:0001739 ! very high transition temperature
created_by: molen116
creation_date: 2017-09-28T15:09:18Z

[Term]
id: LION:0000418
name: SM(44:4)
is_a: LION:0000084 ! ceramide phosphocholines (sphingomyelins) [SP0301]
is_a: LION:0001739 ! very high transition temperature
created_by: molen116
creation_date: 2017-09-28T15:09:18Z

[Term]
id: LION:0000419
name: SM(44:3)
is_a: LION:0000084 ! ceramide phosphocholines (sphingomyelins) [SP0301]
is_a: LION:0001739 ! very high transition temperature
created_by: molen116
creation_date: 2017-09-28T15:09:18Z

[Term]
id: LION:0000420
name: SM(44:2)
is_a: LION:0000084 ! ceramide phosphocholines (sphingomyelins) [SP0301]
is_a: LION:0001739 ! very high transition temperature
created_by: molen116
creation_date: 2017-09-28T15:09:18Z

[Term]
id: LION:0000421
name: SM(44:1)
is_a: LION:0000084 ! ceramide phosphocholines (sphingomyelins) [SP0301]
is_a: LION:0001739 ! very high transition temperature
created_by: molen116
creation_date: 2017-09-28T15:09:18Z

[Term]
id: LION:0000422
name: SM(44:0)
is_a: LION:0000084 ! ceramide phosphocholines (sphingomyelins) [SP0301]
is_a: LION:0001739 ! very high transition temperature
created_by: molen116
creation_date: 2017-09-28T15:09:18Z

[Term]
id: LION:0000423
name: BMP(30:4)
is_a: LION:0000067 ! monoacylglycerophosphomonoradylglycerols [GP0410]
created_by: molen116
creation_date: 2017-09-28T15:09:18Z

[Term]
id: LION:0000424
name: BMP(30:3)
is_a: LION:0000067 ! monoacylglycerophosphomonoradylglycerols [GP0410]
created_by: molen116
creation_date: 2017-09-28T15:09:18Z

[Term]
id: LION:0000425
name: BMP(32:6)
is_a: LION:0000067 ! monoacylglycerophosphomonoradylglycerols [GP0410]
created_by: molen116
creation_date: 2017-09-28T15:09:18Z

[Term]
id: LION:0000426
name: BMP(32:4)
is_a: LION:0000067 ! monoacylglycerophosphomonoradylglycerols [GP0410]
created_by: molen116
creation_date: 2017-09-28T15:09:18Z

[Term]
id: LION:0000427
name: BMP(34:3)
is_a: LION:0000067 ! monoacylglycerophosphomonoradylglycerols [GP0410]
created_by: molen116
creation_date: 2017-09-28T15:09:18Z

[Term]
id: LION:0000428
name: BMP(34:2)
is_a: LION:0000067 ! monoacylglycerophosphomonoradylglycerols [GP0410]
created_by: molen116
creation_date: 2017-09-28T15:09:18Z

[Term]
id: LION:0000429
name: BMP(36:9)
is_a: LION:0000067 ! monoacylglycerophosphomonoradylglycerols [GP0410]
created_by: molen116
creation_date: 2017-09-28T15:09:18Z

[Term]
id: LION:0000430
name: BMP(36:3)
is_a: LION:0000067 ! monoacylglycerophosphomonoradylglycerols [GP0410]
created_by: molen116
creation_date: 2017-09-28T15:09:18Z

[Term]
id: LION:0000431
name: BMP(38:10)
is_a: LION:0000067 ! monoacylglycerophosphomonoradylglycerols [GP0410]
created_by: molen116
creation_date: 2017-09-28T15:09:18Z

[Term]
id: LION:0000432
name: BMP(38:7)
is_a: LION:0000067 ! monoacylglycerophosphomonoradylglycerols [GP0410]
created_by: molen116
creation_date: 2017-09-28T15:09:18Z

[Term]
id: LION:0000433
name: BMP(38:6)
is_a: LION:0000067 ! monoacylglycerophosphomonoradylglycerols [GP0410]
created_by: molen116
creation_date: 2017-09-28T15:09:18Z

[Term]
id: LION:0000434
name: BMP(38:5)
is_a: LION:0000067 ! monoacylglycerophosphomonoradylglycerols [GP0410]
created_by: molen116
creation_date: 2017-09-28T15:09:18Z

[Term]
id: LION:0000435
name: BMP(38:4)
is_a: LION:0000067 ! monoacylglycerophosphomonoradylglycerols [GP0410]
created_by: molen116
creation_date: 2017-09-28T15:09:18Z

[Term]
id: LION:0000436
name: BMP(38:3)
is_a: LION:0000067 ! monoacylglycerophosphomonoradylglycerols [GP0410]
created_by: molen116
creation_date: 2017-09-28T15:09:18Z

[Term]
id: LION:0000437
name: BMP(38:2)
is_a: LION:0000067 ! monoacylglycerophosphomonoradylglycerols [GP0410]
created_by: molen116
creation_date: 2017-09-28T15:09:18Z

[Term]
id: LION:0000438
name: BMP(40:7)
is_a: LION:0000067 ! monoacylglycerophosphomonoradylglycerols [GP0410]
created_by: molen116
creation_date: 2017-09-28T15:09:18Z

[Term]
id: LION:0000439
name: BMP(40:6)
is_a: LION:0000067 ! monoacylglycerophosphomonoradylglycerols [GP0410]
created_by: molen116
creation_date: 2017-09-28T15:09:18Z

[Term]
id: LION:0000440
name: BMP(40:5)
is_a: LION:0000067 ! monoacylglycerophosphomonoradylglycerols [GP0410]
created_by: molen116
creation_date: 2017-09-28T15:09:18Z

[Term]
id: LION:0000441
name: BMP(40:4)
is_a: LION:0000067 ! monoacylglycerophosphomonoradylglycerols [GP0410]
created_by: molen116
creation_date: 2017-09-28T15:09:18Z

[Term]
id: LION:0000442
name: BMP(42:9)
is_a: LION:0000067 ! monoacylglycerophosphomonoradylglycerols [GP0410]
created_by: molen116
creation_date: 2017-09-28T15:09:18Z

[Term]
id: LION:0000443
name: BMP(44:12)
is_a: LION:0000067 ! monoacylglycerophosphomonoradylglycerols [GP0410]
created_by: molen116
creation_date: 2017-09-28T15:09:18Z

[Term]
id: LION:0000444
name: BMP(44:11)
is_a: LION:0000067 ! monoacylglycerophosphomonoradylglycerols [GP0410]
created_by: molen116
creation_date: 2017-09-28T15:09:18Z

[Term]
id: LION:0000445
name: BMP(44:10)
is_a: LION:0000067 ! monoacylglycerophosphomonoradylglycerols [GP0410]
created_by: molen116
creation_date: 2017-09-28T15:09:18Z

[Term]
id: LION:0000446
name: BMP(44:6)
is_a: LION:0000067 ! monoacylglycerophosphomonoradylglycerols [GP0410]
created_by: molen116
creation_date: 2017-09-28T15:09:18Z

[Term]
id: LION:0000447
name: BMP(44:5)
is_a: LION:0000067 ! monoacylglycerophosphomonoradylglycerols [GP0410]
created_by: molen116
creation_date: 2017-09-28T15:09:18Z

[Term]
id: LION:0000448
name: BMP(46:6)
is_a: LION:0000067 ! monoacylglycerophosphomonoradylglycerols [GP0410]
created_by: molen116
creation_date: 2017-09-28T15:09:18Z

[Term]
id: LION:0000449
name: BMP(46:4)
is_a: LION:0000067 ! monoacylglycerophosphomonoradylglycerols [GP0410]
created_by: molen116
creation_date: 2017-09-28T15:09:18Z

[Term]
id: LION:0000450
name: BMP(48:11)
is_a: LION:0000067 ! monoacylglycerophosphomonoradylglycerols [GP0410]
created_by: molen116
creation_date: 2017-09-28T15:09:18Z

[Term]
id: LION:0000451
name: BMP(48:10)
is_a: LION:0000067 ! monoacylglycerophosphomonoradylglycerols [GP0410]
created_by: molen116
creation_date: 2017-09-28T15:09:18Z

[Term]
id: LION:0000452
name: other neutral glycosphingolipids [SP0500]
is_a: LION:0000080 ! neutral glycosphingolipids [SP05]
created_by: martijn
creation_date: 2017-03-17T15:13:48Z

[Term]
id: LION:0000453
name: simple glc series [SP0501]
is_a: LION:0000080 ! neutral glycosphingolipids [SP05]
created_by: martijn
creation_date: 2017-03-17T15:13:48Z

[Term]
id: LION:0000454
name: galnacbeta1-3galalpha1-4galbeta1-4glc- (globo series) [SP0502]
is_a: LION:0000080 ! neutral glycosphingolipids [SP05]
created_by: martijn
creation_date: 2017-03-17T15:13:48Z

[Term]
id: LION:0000455
name: galnacbeta1-4galbeta1-4glc- (ganglio series) [SP0503]
is_a: LION:0000080 ! neutral glycosphingolipids [SP05]
created_by: martijn
creation_date: 2017-03-17T15:13:48Z

[Term]
id: LION:0000456
name: galbeta1-3glcnacbeta1-3galbeta1-4glc- (lacto series) [SP0504]
is_a: LION:0000080 ! neutral glycosphingolipids [SP05]
created_by: martijn
creation_date: 2017-03-17T15:13:48Z

[Term]
id: LION:0000457
name: galbeta1-4glcnacbeta1-3galbeta1-4glc- (neolacto series) [SP0505]
is_a: LION:0000080 ! neutral glycosphingolipids [SP05]
created_by: martijn
creation_date: 2017-03-17T15:13:48Z

[Term]
id: LION:0000458
name: galnacbeta1-3galalpha1-3galbeta1-4glc- (isoglobo series) [SP0506]
is_a: LION:0000080 ! neutral glycosphingolipids [SP05]
created_by: martijn
creation_date: 2017-03-17T15:13:48Z

[Term]
id: LION:0000459
name: glcnacbeta1-2manalpha1-3manbeta1-4glc- (mollu series) [SP0507]
is_a: LION:0000080 ! neutral glycosphingolipids [SP05]
created_by: martijn
creation_date: 2017-03-17T15:13:48Z

[Term]
id: LION:0000460
name: galnacbeta1-4glcnacbeta1-3manbeta1-4glc- (arthro series) [SP0508]
is_a: LION:0000080 ! neutral glycosphingolipids [SP05]
created_by: martijn
creation_date: 2017-03-17T15:13:48Z

[Term]
id: LION:0000461
name: gal- (gala series) [SP0509]
is_a: LION:0000080 ! neutral glycosphingolipids [SP05]
created_by: martijn
creation_date: 2017-03-17T15:13:48Z

[Term]
id: LION:0000462
name: C14:1
is_a: CAT:0000100 ! contains fatty acid
is_a: LION:0002953 ! fatty acid with 14 carbons
is_a: LION:0002969 ! monounsaturated fatty acid
created_by: molen116
creation_date: 2017-09-29T11:50:00Z

[Term]
id: LION:0000463
name: CE(18:1)
is_a: LION:0000563 ! steryl esters [ST0102]
is_a: LION:0002922 ! C18:1
created_by: molen116
creation_date: 2017-05-18T10:37:24Z

[Term]
id: LION:0000464
name: negative intrinsic curvature
is_a: CAT:0000463 ! intrinsic curvature
created_by: martijn
creation_date: 2017-03-17T16:02:27Z

[Term]
id: LION:0000465
name: neutral intrinsic curvature
is_a: CAT:0000463 ! intrinsic curvature
created_by: martijn
creation_date: 2017-03-17T16:02:27Z

[Term]
id: LION:0000466
name: positive intrinsic curvature
is_a: CAT:0000463 ! intrinsic curvature
created_by: martijn
creation_date: 2017-03-17T16:02:27Z

[Term]
id: LION:0000467
name: contains ether-bond
is_a: CAT:0000123 ! type by bond
created_by: martijn
creation_date: 2017-03-19T18:54:00Z

[Term]
id: LION:0000468
name: PC(O-18:1/20:1)
is_a: LION:0000189 ! PC(O-38:2)
is_a: LION:0002922 ! C18:1
is_a: LION:0002926 ! C20:1
created_by: molen116
creation_date: 2018-02-19T15:09:18Z

[Term]
id: LION:0000469
name: PC(O-18:2/20:0)
is_a: LION:0000189 ! PC(O-38:2)
is_a: LION:0002923 ! C18:2
is_a: LION:0002925 ! C20:0
created_by: molen116
creation_date: 2018-02-19T15:09:18Z

[Term]
id: LION:0000470
name: PC(O-16:1/22:1)
is_a: LION:0000189 ! PC(O-38:2)
is_a: LION:0002900 ! C16:1
is_a: LION:0002932 ! C22:1
created_by: molen116
creation_date: 2018-02-19T15:09:18Z

[Term]
id: LION:0000471
name: PC(14:0/0:0)
is_a: LION:0000034 ! monoacylglycerophosphocholines [GP0105]
is_a: LION:0000259 ! C14:0
created_by: molen116
creation_date: 2017-04-03T14:35:53Z

[Term]
id: LION:0000472
name: PA(30:1)
is_a: LION:0000069 ! diacylglycerophosphates [GP1001]
is_a: LION:0001737 ! average transition temperature
is_a: LION:0080969 ! low bilayer thickness
is_a: LION:0080979 ! high lateral diffusion
created_by: molen116
creation_date: 2017-09-28T15:09:18Z

[Term]
id: LION:0000473
name: PA(30:0)
is_a: LION:0000069 ! diacylglycerophosphates [GP1001]
is_a: LION:0001739 ! very high transition temperature
is_a: LION:0080970 ! average bilayer thickness
is_a: LION:0080978 ! average lateral diffusion
created_by: molen116
creation_date: 2017-09-28T15:09:18Z

[Term]
id: LION:0000474
name: PG(38:3)
is_a: LION:0000059 ! diacylglycerophosphoglycerols [GP0401]
is_a: LION:0001737 ! average transition temperature
is_a: LION:0080971 ! high bilayer thickness
is_a: LION:0080977 ! low lateral diffusion
created_by: molen116
creation_date: 2017-09-28T15:09:18Z

[Term]
id: LION:0000475
name: PG(38:2)
is_a: LION:0000059 ! diacylglycerophosphoglycerols [GP0401]
is_a: LION:0001737 ! average transition temperature
is_a: LION:0080971 ! high bilayer thickness
is_a: LION:0080977 ! low lateral diffusion
created_by: molen116
creation_date: 2017-09-28T15:09:18Z

[Term]
id: LION:0000476
name: PA(32:0)
is_a: LION:0000069 ! diacylglycerophosphates [GP1001]
is_a: LION:0001739 ! very high transition temperature
is_a: LION:0080971 ! high bilayer thickness
is_a: LION:0080977 ! low lateral diffusion
created_by: molen116
creation_date: 2017-09-28T15:09:18Z

[Term]
id: LION:0000477
name: PA(34:2)
is_a: LION:0000069 ! diacylglycerophosphates [GP1001]
is_a: LION:0001736 ! low transition temperature
is_a: LION:0080970 ! average bilayer thickness
is_a: LION:0080978 ! average lateral diffusion
created_by: molen116
creation_date: 2017-09-28T15:09:18Z

[Term]
id: LION:0000478
name: PA(34:1)
is_a: LION:0000069 ! diacylglycerophosphates [GP1001]
is_a: LION:0001738 ! high transition temperature
is_a: LION:0080971 ! high bilayer thickness
is_a: LION:0080977 ! low lateral diffusion
created_by: molen116
creation_date: 2017-09-28T15:09:18Z

[Term]
id: LION:0000479
name: PA(34:0)
is_a: LION:0000069 ! diacylglycerophosphates [GP1001]
is_a: LION:0001739 ! very high transition temperature
is_a: LION:0080971 ! high bilayer thickness
is_a: LION:0080977 ! low lateral diffusion
created_by: molen116
creation_date: 2017-09-28T15:09:18Z

[Term]
id: LION:0000480
name: PA(36:3)
is_a: LION:0000069 ! diacylglycerophosphates [GP1001]
is_a: LION:0001736 ! low transition temperature
is_a: LION:0080970 ! average bilayer thickness
is_a: LION:0080979 ! high lateral diffusion
created_by: molen116
creation_date: 2017-09-28T15:09:18Z

[Term]
id: LION:0000481
name: PA(36:2)
is_a: LION:0000069 ! diacylglycerophosphates [GP1001]
is_a: LION:0001737 ! average transition temperature
is_a: LION:0080971 ! high bilayer thickness
is_a: LION:0080978 ! average lateral diffusion
created_by: molen116
creation_date: 2017-09-28T15:09:18Z

[Term]
id: LION:0000482
name: PA(36:1)
is_a: LION:0000069 ! diacylglycerophosphates [GP1001]
is_a: LION:0001738 ! high transition temperature
is_a: LION:0080971 ! high bilayer thickness
is_a: LION:0080977 ! low lateral diffusion
created_by: molen116
creation_date: 2017-09-28T15:09:18Z

[Term]
id: LION:0000483
name: PA(36:0)
is_a: LION:0000069 ! diacylglycerophosphates [GP1001]
is_a: LION:0001739 ! very high transition temperature
is_a: LION:0080972 ! very high bilayer thickness
is_a: LION:0080976 ! very low lateral diffusion
created_by: molen116
creation_date: 2017-09-28T15:09:18Z

[Term]
id: LION:0000484
name: PA(38:5)
is_a: LION:0000069 ! diacylglycerophosphates [GP1001]
is_a: LION:0001735 ! very low transition temperature
is_a: LION:0080969 ! low bilayer thickness
is_a: LION:0080979 ! high lateral diffusion
created_by: molen116
creation_date: 2017-09-28T15:09:18Z

[Term]
id: LION:0000485
name: PA(38:4)
is_a: LION:0000069 ! diacylglycerophosphates [GP1001]
is_a: LION:0001735 ! very low transition temperature
is_a: LION:0080970 ! average bilayer thickness
is_a: LION:0080979 ! high lateral diffusion
created_by: molen116
creation_date: 2017-09-28T15:09:18Z

[Term]
id: LION:0000486
name: PA(38:3)
is_a: LION:0000069 ! diacylglycerophosphates [GP1001]
is_a: LION:0001736 ! low transition temperature
is_a: LION:0080971 ! high bilayer thickness
is_a: LION:0080978 ! average lateral diffusion
created_by: molen116
creation_date: 2017-09-28T15:09:18Z

[Term]
id: LION:0000487
name: PA(38:2)
is_a: LION:0000069 ! diacylglycerophosphates [GP1001]
is_a: LION:0001737 ! average transition temperature
is_a: LION:0080971 ! high bilayer thickness
is_a: LION:0080977 ! low lateral diffusion
created_by: molen116
creation_date: 2017-09-28T15:09:18Z

[Term]
id: LION:0000488
name: PA(38:1)
is_a: LION:0000069 ! diacylglycerophosphates [GP1001]
is_a: LION:0001738 ! high transition temperature
is_a: LION:0080972 ! very high bilayer thickness
is_a: LION:0080976 ! very low lateral diffusion
created_by: molen116
creation_date: 2017-09-28T15:09:18Z

[Term]
id: LION:0000489
name: PA(40:6)
is_a: LION:0000069 ! diacylglycerophosphates [GP1001]
is_a: LION:0001735 ! very low transition temperature
is_a: LION:0080970 ! average bilayer thickness
is_a: LION:0080980 ! very high lateral diffusion
created_by: molen116
creation_date: 2017-09-28T15:09:18Z

[Term]
id: LION:0000490
name: PA(40:4)
is_a: LION:0000069 ! diacylglycerophosphates [GP1001]
is_a: LION:0001735 ! very low transition temperature
is_a: LION:0080971 ! high bilayer thickness
is_a: LION:0080978 ! average lateral diffusion
created_by: molen116
creation_date: 2017-09-28T15:09:18Z

[Term]
id: LION:0000491
name: PA(40:3)
is_a: LION:0000069 ! diacylglycerophosphates [GP1001]
is_a: LION:0001736 ! low transition temperature
is_a: LION:0080971 ! high bilayer thickness
is_a: LION:0080977 ! low lateral diffusion
created_by: molen116
creation_date: 2017-09-28T15:09:18Z

[Term]
id: LION:0000492
name: PA(40:1)
is_a: LION:0000069 ! diacylglycerophosphates [GP1001]
is_a: LION:0001738 ! high transition temperature
is_a: LION:0080972 ! very high bilayer thickness
is_a: LION:0080976 ! very low lateral diffusion
created_by: molen116
creation_date: 2017-09-28T15:09:18Z

[Term]
id: LION:0000493
name: PA(40:0)
is_a: LION:0000069 ! diacylglycerophosphates [GP1001]
is_a: LION:0001739 ! very high transition temperature
is_a: LION:0080972 ! very high bilayer thickness
is_a: LION:0080976 ! very low lateral diffusion
created_by: molen116
creation_date: 2017-09-28T15:09:18Z

[Term]
id: LION:0000494
name: PI(40:7)
is_a: LION:0000047 ! diacylglycerophosphoinositols [GP0601]
created_by: molen116
creation_date: 2017-09-28T15:09:18Z

[Term]
id: LION:0000495
name: PI(40:5)
is_a: LION:0000047 ! diacylglycerophosphoinositols [GP0601]
created_by: molen116
creation_date: 2017-09-28T15:09:18Z

[Term]
id: LION:0000496
name: PI(40:4)
is_a: LION:0000047 ! diacylglycerophosphoinositols [GP0601]
created_by: molen116
creation_date: 2017-09-28T15:09:18Z

[Term]
id: LION:0000497
name: PS(34:0)
is_a: LION:0000053 ! diacylglycerophosphoserines [GP0301]
is_a: LION:0001739 ! very high transition temperature
is_a: LION:0080971 ! high bilayer thickness
is_a: LION:0080976 ! very low lateral diffusion
created_by: molen116
creation_date: 2017-09-28T15:09:18Z

[Term]
id: LION:0000498
name: PC(O-18:1/22:5)
is_a: LION:0000198 ! PC(O-40:6)
is_a: LION:0002922 ! C18:1
is_a: LION:0002936 ! C22:5
created_by: molen116
creation_date: 2018-02-19T15:09:18Z

[Term]
id: LION:0000499
name: PC(O-18:0/22:6)
is_a: LION:0000198 ! PC(O-40:6)
is_a: LION:0002921 ! C18:0
is_a: LION:0002937 ! C22:6
created_by: molen116
creation_date: 2018-02-19T15:09:18Z

[Term]
id: LION:0000500
name: PG(34:3)
is_a: LION:0000059 ! diacylglycerophosphoglycerols [GP0401]
is_a: LION:0001735 ! very low transition temperature
is_a: LION:0080969 ! low bilayer thickness
is_a: LION:0080978 ! average lateral diffusion
created_by: molen116
creation_date: 2017-09-28T15:09:18Z

[Term]
id: LION:0000501
name: PS(36:0)
is_a: LION:0000053 ! diacylglycerophosphoserines [GP0301]
is_a: LION:0001739 ! very high transition temperature
is_a: LION:0080972 ! very high bilayer thickness
is_a: LION:0080976 ! very low lateral diffusion
created_by: molen116
creation_date: 2017-09-28T15:09:18Z

[Term]
id: LION:0000502
name: PC(O-18:0/22:5)
is_a: LION:0000199 ! PC(O-40:5)
is_a: LION:0002921 ! C18:0
is_a: LION:0002936 ! C22:5
created_by: molen116
creation_date: 2018-02-19T15:09:18Z

[Term]
id: LION:0000503
name: PG(34:0)
is_a: LION:0000059 ! diacylglycerophosphoglycerols [GP0401]
is_a: LION:0001738 ! high transition temperature
is_a: LION:0080971 ! high bilayer thickness
is_a: LION:0080976 ! very low lateral diffusion
created_by: molen116
creation_date: 2017-09-28T15:09:18Z

[Term]
id: LION:0000504
name: PG(36:4)
is_a: LION:0000059 ! diacylglycerophosphoglycerols [GP0401]
is_a: LION:0001735 ! very low transition temperature
is_a: LION:0080969 ! low bilayer thickness
is_a: LION:0080979 ! high lateral diffusion
created_by: molen116
creation_date: 2017-09-28T15:09:18Z

[Term]
id: LION:0000505
name: PG(36:3)
is_a: LION:0000059 ! diacylglycerophosphoglycerols [GP0401]
is_a: LION:0001735 ! very low transition temperature
is_a: LION:0080970 ! average bilayer thickness
is_a: LION:0080978 ! average lateral diffusion
created_by: molen116
creation_date: 2017-09-28T15:09:18Z

[Term]
id: LION:0000506
name: PS(38:1)
is_a: LION:0000053 ! diacylglycerophosphoserines [GP0301]
is_a: LION:0001738 ! high transition temperature
is_a: LION:0080972 ! very high bilayer thickness
is_a: LION:0080976 ! very low lateral diffusion
created_by: molen116
creation_date: 2017-09-28T15:09:18Z

[Term]
id: LION:0000507
name: PG(36:1)
is_a: LION:0000059 ! diacylglycerophosphoglycerols [GP0401]
is_a: LION:0001737 ! average transition temperature
is_a: LION:0080971 ! high bilayer thickness
is_a: LION:0080976 ! very low lateral diffusion
created_by: molen116
creation_date: 2017-09-28T15:09:18Z

[Term]
id: LION:0000508
name: PS(40:5)
is_a: LION:0000053 ! diacylglycerophosphoserines [GP0301]
is_a: LION:0001736 ! low transition temperature
is_a: LION:0080970 ! average bilayer thickness
is_a: LION:0080978 ! average lateral diffusion
created_by: molen116
creation_date: 2017-09-28T15:09:18Z

[Term]
id: LION:0000509
name: PG(38:4)
is_a: LION:0000059 ! diacylglycerophosphoglycerols [GP0401]
is_a: LION:0001736 ! low transition temperature
is_a: LION:0080970 ! average bilayer thickness
is_a: LION:0080978 ! average lateral diffusion
created_by: molen116
creation_date: 2017-09-28T15:09:18Z

[Term]
id: LION:0000510
name: PC(O-18:1/22:4)
is_a: LION:0000199 ! PC(O-40:5)
is_a: LION:0002922 ! C18:1
is_a: LION:0002935 ! C22:4
created_by: molen116
creation_date: 2018-02-19T15:09:18Z

[Term]
id: LION:0000511
name: PS(40:1)
is_a: LION:0000053 ! diacylglycerophosphoserines [GP0301]
is_a: LION:0001739 ! very high transition temperature
is_a: LION:0080972 ! very high bilayer thickness
is_a: LION:0080976 ! very low lateral diffusion
created_by: molen116
creation_date: 2017-09-28T15:09:18Z

[Term]
id: LION:0000512
name: PC(40:1)
is_a: LION:0000030 ! diacylglycerophosphocholines [GP0101]
is_a: LION:0001738 ! high transition temperature
is_a: LION:0080972 ! very high bilayer thickness
is_a: LION:0080976 ! very low lateral diffusion
created_by: molen116
creation_date: 2017-09-28T15:09:18Z

[Term]
id: LION:0000513
name: PG(40:7)
is_a: LION:0000059 ! diacylglycerophosphoglycerols [GP0401]
is_a: LION:0001736 ! low transition temperature
is_a: LION:0080969 ! low bilayer thickness
is_a: LION:0080980 ! very high lateral diffusion
created_by: molen116
creation_date: 2017-09-28T15:09:18Z

[Term]
id: LION:0000514
name: PC(42:1)
is_a: LION:0000030 ! diacylglycerophosphocholines [GP0101]
is_a: LION:0001738 ! high transition temperature
is_a: LION:0080972 ! very high bilayer thickness
is_a: LION:0080976 ! very low lateral diffusion
created_by: molen116
creation_date: 2017-09-28T15:09:18Z

[Term]
id: LION:0000515
name: PG(40:5)
is_a: LION:0000059 ! diacylglycerophosphoglycerols [GP0401]
is_a: LION:0001737 ! average transition temperature
is_a: LION:0080970 ! average bilayer thickness
is_a: LION:0080978 ! average lateral diffusion
created_by: molen116
creation_date: 2017-09-28T15:09:18Z

[Term]
id: LION:0000516
name: PS(42:1)
is_a: LION:0000053 ! diacylglycerophosphoserines [GP0301]
is_a: LION:0001739 ! very high transition temperature
is_a: LION:0080972 ! very high bilayer thickness
is_a: LION:0080976 ! very low lateral diffusion
created_by: molen116
creation_date: 2017-09-28T15:09:18Z

[Term]
id: LION:0000517
name: PS(42:0)
is_a: LION:0000053 ! diacylglycerophosphoserines [GP0301]
is_a: LION:0001739 ! very high transition temperature
is_a: LION:0080972 ! very high bilayer thickness
is_a: LION:0080976 ! very low lateral diffusion
created_by: molen116
creation_date: 2017-09-28T15:09:18Z

[Term]
id: LION:0000518
name: PI(34:2)
is_a: LION:0000047 ! diacylglycerophosphoinositols [GP0601]
created_by: molen116
creation_date: 2017-09-28T15:09:18Z

[Term]
id: LION:0000519
name: PC(O-20:0/20:4)
is_a: LION:0000200 ! PC(O-40:4)
is_a: LION:0002925 ! C20:0
is_a: LION:0002929 ! C20:4
created_by: molen116
creation_date: 2018-02-19T15:09:18Z

[Term]
id: LION:0000520
name: PC(O-18:1/22:3)
is_a: LION:0000200 ! PC(O-40:4)
is_a: LION:0002922 ! C18:1
is_a: LION:0002934 ! C22:3
created_by: molen116
creation_date: 2018-02-19T15:09:18Z

[Term]
id: LION:0000521
name: PC(O-18:0/22:4)
is_a: LION:0000200 ! PC(O-40:4)
is_a: LION:0002921 ! C18:0
is_a: LION:0002935 ! C22:4
created_by: molen116
creation_date: 2018-02-19T15:09:18Z

[Term]
id: LION:0000522
name: PC(O-18:2/22:2)
is_a: LION:0000200 ! PC(O-40:4)
is_a: LION:0002923 ! C18:2
is_a: LION:0002933 ! C22:2
created_by: molen116
creation_date: 2018-02-19T15:09:18Z

[Term]
id: LION:0000523
name: PC(O-20:4/22:4)
is_a: LION:0000208 ! PC(O-42:8)
is_a: LION:0002929 ! C20:4
is_a: LION:0002935 ! C22:4
created_by: molen116
creation_date: 2018-02-19T15:09:18Z

[Term]
id: LION:0000524
name: PI(40:3)
is_a: LION:0000047 ! diacylglycerophosphoinositols [GP0601]
created_by: molen116
creation_date: 2017-09-28T15:09:18Z

[Term]
id: LION:0000525
name: 7a-hydroxy-cholesterol
is_a: LION:0000600 ! oxysterol
created_by: molen116
creation_date: 2017-03-30T12:11:19Z

[Term]
id: LION:0000526
name: PG(38:1)
is_a: LION:0000059 ! diacylglycerophosphoglycerols [GP0401]
is_a: LION:0001738 ! high transition temperature
is_a: LION:0080972 ! very high bilayer thickness
is_a: LION:0080976 ! very low lateral diffusion
created_by: molen116
creation_date: 2017-09-28T15:09:18Z

[Term]
id: LION:0000527
name: PC(O-20:3/22:5)
is_a: LION:0000208 ! PC(O-42:8)
is_a: LION:0002928 ! C20:3
is_a: LION:0002936 ! C22:5
created_by: molen116
creation_date: 2018-02-19T15:09:18Z

[Term]
id: LION:0000528
name: PG(34:2)
is_a: LION:0000059 ! diacylglycerophosphoglycerols [GP0401]
is_a: LION:0001736 ! low transition temperature
is_a: LION:0080970 ! average bilayer thickness
is_a: LION:0080978 ! average lateral diffusion
created_by: molen116
creation_date: 2017-09-28T15:09:18Z

[Term]
id: LION:0000529
name: lanosterol
is_a: LION:0000600 ! oxysterol
created_by: molen116
creation_date: 2017-03-30T12:11:19Z

[Term]
id: LION:0000530
name: desmosterol
is_a: LION:0000600 ! oxysterol
created_by: molen116
creation_date: 2017-03-30T12:11:19Z

[Term]
id: LION:0000531
name: PG(40:4)
is_a: LION:0000059 ! diacylglycerophosphoglycerols [GP0401]
is_a: LION:0001737 ! average transition temperature
is_a: LION:0080971 ! high bilayer thickness
is_a: LION:0080978 ! average lateral diffusion
created_by: molen116
creation_date: 2017-09-28T15:09:18Z

[Term]
id: LION:0000532
name: PG(40:3)
is_a: LION:0000059 ! diacylglycerophosphoglycerols [GP0401]
is_a: LION:0001738 ! high transition temperature
is_a: LION:0080971 ! high bilayer thickness
is_a: LION:0080977 ! low lateral diffusion
created_by: molen116
creation_date: 2017-09-28T15:09:18Z

[Term]
id: LION:0000533
name: PC(O-20:5/22:3)
is_a: LION:0000208 ! PC(O-42:8)
is_a: LION:0002930 ! C20:5
is_a: LION:0002934 ! C22:3
created_by: molen116
creation_date: 2018-02-19T15:09:18Z

[Term]
id: LION:0000534
name: 25-hydroxy-cholesterol
is_a: LION:0000600 ! oxysterol
created_by: molen116
creation_date: 2017-03-30T12:11:19Z

[Term]
id: LION:0000535
name: PG(38:5)
is_a: LION:0000059 ! diacylglycerophosphoglycerols [GP0401]
is_a: LION:0001735 ! very low transition temperature
is_a: LION:0080969 ! low bilayer thickness
is_a: LION:0080979 ! high lateral diffusion
created_by: molen116
creation_date: 2017-09-28T15:09:18Z

[Term]
id: LION:0000536
name: PC(O-18:2/24:6)
is_a: LION:0000208 ! PC(O-42:8)
is_a: LION:0002923 ! C18:2
is_a: LION:0002944 ! C24:6
created_by: molen116
creation_date: 2018-02-19T15:09:18Z

[Term]
id: LION:0000537
name: 7-oxo-cholesterol
is_a: LION:0000600 ! oxysterol
created_by: molen116
creation_date: 2017-03-30T12:11:19Z

[Term]
id: LION:0000538
name: PC(O-22:3/22:5)
is_a: LION:0000218 ! PC(O-44:8)
is_a: LION:0002934 ! C22:3
is_a: LION:0002936 ! C22:5
created_by: molen116
creation_date: 2018-02-19T15:09:18Z

[Term]
id: LION:0000539
name: HexCer(44:0)
is_a: LION:0000453 ! simple glc series [SP0501]
created_by: molen116
creation_date: 2017-09-28T15:09:18Z

[Term]
id: LION:0000540
name: PG(40:8)
is_a: LION:0000059 ! diacylglycerophosphoglycerols [GP0401]
is_a: LION:0001736 ! low transition temperature
is_a: LION:0080968 ! very low bilayer thickness
is_a: LION:0080980 ! very high lateral diffusion
created_by: molen116
creation_date: 2017-09-28T15:09:18Z

[Term]
id: LION:0000541
name: cholesterol
is_a: LION:0000464 ! negative intrinsic curvature
is_a: LION:0000562 ! cholesterol and derivatives [ST0101]
is_a: LION:0012010 ! membrane component
is_a: LION:0012082 ! plasma membrane
is_a: LION:0012086 ! endosome/lysosome
created_by: molen116
creation_date: 2017-03-30T12:11:19Z

[Term]
id: LION:0000542
name: PC(O-22:2/22:6)
is_a: LION:0000218 ! PC(O-44:8)
is_a: LION:0002933 ! C22:2
is_a: LION:0002937 ! C22:6
created_by: molen116
creation_date: 2018-02-19T15:09:18Z

[Term]
id: LION:0000543
name: HexCer(44:1)
is_a: LION:0000453 ! simple glc series [SP0501]
created_by: molen116
creation_date: 2017-09-28T15:09:18Z

[Term]
id: LION:0000544
name: 7-dehydro-cholesterol
is_a: LION:0000600 ! oxysterol
created_by: molen116
creation_date: 2017-03-30T12:11:19Z

[Term]
id: LION:0000545
name: 22R-hydroxy-cholesterol
is_a: LION:0000600 ! oxysterol
created_by: molen116
creation_date: 2017-03-30T12:11:19Z

[Term]
id: LION:0000546
name: PG(40:2)
is_a: LION:0000059 ! diacylglycerophosphoglycerols [GP0401]
is_a: LION:0001738 ! high transition temperature
is_a: LION:0080972 ! very high bilayer thickness
is_a: LION:0080976 ! very low lateral diffusion
created_by: molen116
creation_date: 2017-09-28T15:09:18Z

[Term]
id: LION:0000547
name: 24,25-epoxy-cholesterol
is_a: LION:0000600 ! oxysterol
created_by: molen116
creation_date: 2017-03-30T12:11:19Z

[Term]
id: LION:0000548
name: 27-hydroxy-cholesterol
is_a: LION:0000600 ! oxysterol
created_by: molen116
creation_date: 2017-03-30T12:11:19Z

[Term]
id: LION:0000549
name: HexCer(38:0)
is_a: LION:0000453 ! simple glc series [SP0501]
created_by: molen116
creation_date: 2017-09-28T15:09:18Z

[Term]
id: LION:0000550
name: HexCer(40:0)
is_a: LION:0000453 ! simple glc series [SP0501]
created_by: molen116
creation_date: 2017-09-28T15:09:18Z

[Term]
id: LION:0000551
name: 6a-hydroxy-cholestanol
is_a: LION:0000600 ! oxysterol
created_by: molen116
creation_date: 2017-03-30T12:11:19Z

[Term]
id: LION:0000552
name: HexCer(44:2)
is_a: LION:0000453 ! simple glc series [SP0501]
created_by: molen116
creation_date: 2017-09-28T15:09:18Z

[Term]
id: LION:0000553
name: cholestenone
is_a: LION:0000562 ! cholesterol and derivatives [ST0101]
created_by: molen116
creation_date: 2017-03-30T12:11:19Z

[Term]
id: LION:0000554
name: PC(O-18:2/26:6)
is_a: LION:0000218 ! PC(O-44:8)
is_a: LION:0002923 ! C18:2
is_a: LION:0002986 ! C26:6
created_by: molen116
creation_date: 2018-02-19T15:09:18Z

[Term]
id: LION:0000555
name: 4b-hydroxy-cholesterol
is_a: LION:0000600 ! oxysterol
created_by: molen116
creation_date: 2017-03-30T12:11:19Z

[Term]
id: LION:0000556
name: other sterol lipids [ST00]
is_a: LION:0000005 ! sterol lipids [ST]
created_by: molen116
creation_date: 2017-03-30T12:47:35Z

[Term]
id: LION:0000557
name: sterols [ST01]
is_a: LION:0000005 ! sterol lipids [ST]
created_by: molen116
creation_date: 2017-03-30T12:47:35Z

[Term]
id: LION:0000558
name: steroids [ST02]
is_a: LION:0000005 ! sterol lipids [ST]
created_by: molen116
creation_date: 2017-03-30T12:47:35Z

[Term]
id: LION:0000559
name: secosteroids [ST03]
is_a: LION:0000005 ! sterol lipids [ST]
created_by: molen116
creation_date: 2017-03-30T12:47:35Z

[Term]
id: LION:0000560
name: bile acids and derivatives [ST04]
is_a: LION:0000005 ! sterol lipids [ST]
created_by: molen116
creation_date: 2017-03-30T12:47:35Z

[Term]
id: LION:0000561
name: steroid conjugates [ST05]
is_a: LION:0000005 ! sterol lipids [ST]
created_by: molen116
creation_date: 2017-03-30T12:47:35Z

[Term]
id: LION:0000562
name: cholesterol and derivatives [ST0101]
is_a: LION:0000557 ! sterols [ST01]
created_by: molen116
creation_date: 2017-03-30T12:48:07Z

[Term]
id: LION:0000563
name: steryl esters [ST0102]
is_a: LION:0000094 ! headgroup with neutral charge
is_a: LION:0000557 ! sterols [ST01]
is_a: LION:0012011 ! lipid storage
is_a: LION:0012084 ! lipid droplet
is_a: LION:0012086 ! endosome/lysosome
created_by: molen116
creation_date: 2017-03-30T12:48:07Z

[Term]
id: LION:0000564
name: ergosterols and c24-methyl derivatives [ST0103]
is_a: LION:0000557 ! sterols [ST01]
created_by: molen116
creation_date: 2017-03-30T12:48:07Z

[Term]
id: LION:0000565
name: stigmasterols and c24-ethyl derivatives [ST0104]
is_a: LION:0000557 ! sterols [ST01]
created_by: molen116
creation_date: 2017-03-30T12:48:07Z

[Term]
id: LION:0000566
name: c24-propyl sterols and derivatives [ST0105]
is_a: LION:0000557 ! sterols [ST01]
created_by: molen116
creation_date: 2017-03-30T12:48:07Z

[Term]
id: LION:0000567
name: gorgosterols and derivatives [ST0106]
is_a: LION:0000557 ! sterols [ST01]
created_by: molen116
creation_date: 2017-03-30T12:48:07Z

[Term]
id: LION:0000568
name: furostanols and derivatives [ST0107]
is_a: LION:0000557 ! sterols [ST01]
created_by: molen116
creation_date: 2017-03-30T12:48:07Z

[Term]
id: LION:0000569
name: spirostanols and derivatives [ST0108]
is_a: LION:0000557 ! sterols [ST01]
created_by: molen116
creation_date: 2017-03-30T12:48:07Z

[Term]
id: LION:0000570
name: furospirostanols and derivatives [ST0109]
is_a: LION:0000557 ! sterols [ST01]
created_by: molen116
creation_date: 2017-03-30T12:48:07Z

[Term]
id: LION:0000571
name: cycloartanols and derivatives [ST0110]
is_a: LION:0000557 ! sterols [ST01]
created_by: molen116
creation_date: 2017-03-30T12:48:07Z

[Term]
id: LION:0000572
name: calysterols and cyclopropyl sidechain derivatives [ST0111]
is_a: LION:0000557 ! sterols [ST01]
created_by: molen116
creation_date: 2017-03-30T12:48:07Z

[Term]
id: LION:0000573
name: cardanolides and derivatives [ST0112]
is_a: LION:0000557 ! sterols [ST01]
created_by: molen116
creation_date: 2017-03-30T12:48:07Z

[Term]
id: LION:0000574
name: bufanolides and derivatives [ST0113]
is_a: LION:0000557 ! sterols [ST01]
created_by: molen116
creation_date: 2017-03-30T12:48:07Z

[Term]
id: LION:0000575
name: brassinolides and derivatives [ST0114]
is_a: LION:0000557 ! sterols [ST01]
created_by: molen116
creation_date: 2017-03-30T12:48:07Z

[Term]
id: LION:0000576
name: solanidines and alkaloid derivatives [ST0115]
is_a: LION:0000557 ! sterols [ST01]
created_by: molen116
creation_date: 2017-03-30T12:48:07Z

[Term]
id: LION:0000577
name: withanolides and derivatives [ST0116]
is_a: LION:0000557 ! sterols [ST01]
created_by: molen116
creation_date: 2017-03-30T12:48:07Z

[Term]
id: LION:0000578
name: PC(O-18:1/26:6)
is_a: LION:0000219 ! PC(O-44:7)
is_a: LION:0002922 ! C18:1
is_a: LION:0002986 ! C26:6
created_by: molen116
creation_date: 2018-02-19T15:09:18Z

[Term]
id: LION:0000579
name: PC(14:1/0:0)
is_a: LION:0000034 ! monoacylglycerophosphocholines [GP0105]
is_a: LION:0000462 ! C14:1
created_by: molen116
creation_date: 2017-04-03T14:35:53Z

[Term]
id: LION:0000580
name: PC(16:0/0:0)
is_a: LION:0000034 ! monoacylglycerophosphocholines [GP0105]
is_a: LION:0002882 ! C16:0
created_by: molen116
creation_date: 2017-04-03T14:35:53Z

[Term]
id: LION:0000581
name: PC(16:1/0:0)
is_a: LION:0000034 ! monoacylglycerophosphocholines [GP0105]
is_a: LION:0002900 ! C16:1
created_by: molen116
creation_date: 2017-04-03T14:35:53Z

[Term]
id: LION:0000582
name: PC(18:0/0:0)
is_a: LION:0000034 ! monoacylglycerophosphocholines [GP0105]
is_a: LION:0002921 ! C18:0
created_by: molen116
creation_date: 2017-04-03T14:35:53Z

[Term]
id: LION:0000583
name: PC(18:1/0:0)
is_a: LION:0000034 ! monoacylglycerophosphocholines [GP0105]
is_a: LION:0002922 ! C18:1
created_by: molen116
creation_date: 2017-04-03T14:35:53Z

[Term]
id: LION:0000584
name: PC(18:2/0:0)
is_a: LION:0000034 ! monoacylglycerophosphocholines [GP0105]
is_a: LION:0002923 ! C18:2
created_by: molen116
creation_date: 2017-04-03T14:35:53Z

[Term]
id: LION:0000585
name: PC(18:3/0:0)
is_a: LION:0000034 ! monoacylglycerophosphocholines [GP0105]
is_a: LION:0002924 ! C18:3
created_by: molen116
creation_date: 2017-04-03T14:35:53Z

[Term]
id: LION:0000586
name: PC(20:0/0:0)
is_a: LION:0000034 ! monoacylglycerophosphocholines [GP0105]
is_a: LION:0002925 ! C20:0
created_by: molen116
creation_date: 2017-04-03T14:35:53Z

[Term]
id: LION:0000587
name: PC(20:1/0:0)
is_a: LION:0000034 ! monoacylglycerophosphocholines [GP0105]
is_a: LION:0002926 ! C20:1
created_by: molen116
creation_date: 2017-04-03T14:35:53Z

[Term]
id: LION:0000588
name: PC(20:2/0:0)
is_a: LION:0000034 ! monoacylglycerophosphocholines [GP0105]
is_a: LION:0002927 ! C20:2
created_by: molen116
creation_date: 2017-04-03T14:35:53Z

[Term]
id: LION:0000589
name: PC(20:3/0:0)
is_a: LION:0000034 ! monoacylglycerophosphocholines [GP0105]
is_a: LION:0002928 ! C20:3
created_by: molen116
creation_date: 2017-04-03T14:35:53Z

[Term]
id: LION:0000590
name: PC(20:4/0:0)
is_a: LION:0000034 ! monoacylglycerophosphocholines [GP0105]
is_a: LION:0002929 ! C20:4
created_by: molen116
creation_date: 2017-04-03T14:35:53Z

[Term]
id: LION:0000591
name: PC(20:5/0:0)
is_a: LION:0000034 ! monoacylglycerophosphocholines [GP0105]
is_a: LION:0002930 ! C20:5
created_by: molen116
creation_date: 2017-04-03T14:35:53Z

[Term]
id: LION:0000592
name: PC(22:0/0:0)
is_a: LION:0000034 ! monoacylglycerophosphocholines [GP0105]
is_a: LION:0002931 ! C22:0
created_by: molen116
creation_date: 2017-04-03T14:35:53Z

[Term]
id: LION:0000593
name: PC(22:1/0:0)
is_a: LION:0000034 ! monoacylglycerophosphocholines [GP0105]
is_a: LION:0002932 ! C22:1
created_by: molen116
creation_date: 2017-04-03T14:35:53Z

[Term]
id: LION:0000594
name: PC(22:2/0:0)
is_a: LION:0000034 ! monoacylglycerophosphocholines [GP0105]
is_a: LION:0002933 ! C22:2
created_by: molen116
creation_date: 2017-04-03T14:35:53Z

[Term]
id: LION:0000595
name: PC(22:3/0:0)
is_a: LION:0000034 ! monoacylglycerophosphocholines [GP0105]
is_a: LION:0002934 ! C22:3
created_by: molen116
creation_date: 2017-04-03T14:35:53Z

[Term]
id: LION:0000596
name: PC(22:4/0:0)
is_a: LION:0000034 ! monoacylglycerophosphocholines [GP0105]
is_a: LION:0002935 ! C22:4
created_by: molen116
creation_date: 2017-04-03T14:35:53Z

[Term]
id: LION:0000597
name: PC(22:5/0:0)
is_a: LION:0000034 ! monoacylglycerophosphocholines [GP0105]
is_a: LION:0002936 ! C22:5
created_by: molen116
creation_date: 2017-04-03T14:35:53Z

[Term]
id: LION:0000598
name: PC(22:6/0:0)
is_a: LION:0000034 ! monoacylglycerophosphocholines [GP0105]
is_a: LION:0002937 ! C22:6
created_by: molen116
creation_date: 2017-04-03T14:35:53Z

[Term]
id: LION:0000599
name: lysoglycerophospholipids
is_a: LION:0000003 ! glycerophospholipids [GP]
is_a: LION:0012009 ! lipid-mediated signalling
is_a: LION:0012010 ! membrane component
created_by: molen116
creation_date: 2017-04-03T15:57:36Z

[Term]
id: LION:0000600
name: oxysterol
is_a: LION:0000562 ! cholesterol and derivatives [ST0101]
is_a: LION:0012009 ! lipid-mediated signalling
created_by: molen116
creation_date: 2017-04-10T15:49:47Z

[Term]
id: LION:0000601
name: other glycerolipids [GL00]
is_a: LION:0000002 ! glycerolipids [GL]
created_by: molen116
creation_date: 2017-04-10T15:56:31Z

[Term]
id: LION:0000602
name: monoradylglycerols [GL01]
is_a: LION:0000002 ! glycerolipids [GL]
is_a: LION:0012009 ! lipid-mediated signalling
created_by: molen116
creation_date: 2017-04-10T15:56:31Z

[Term]
id: LION:0000603
name: diradylglycerols [GL02]
is_a: LION:0000002 ! glycerolipids [GL]
is_a: LION:0000094 ! headgroup with neutral charge
is_a: LION:0000464 ! negative intrinsic curvature
is_a: LION:0012009 ! lipid-mediated signalling
is_a: LION:0012010 ! membrane component
created_by: molen116
creation_date: 2017-04-10T15:56:31Z

[Term]
id: LION:0000604
name: triradylglycerols [GL03]
is_a: LION:0000002 ! glycerolipids [GL]
is_a: LION:0000094 ! headgroup with neutral charge
is_a: LION:0012011 ! lipid storage
is_a: LION:0012084 ! lipid droplet
created_by: molen116
creation_date: 2017-04-10T15:56:31Z

[Term]
id: LION:0000605
name: glycosylmonoradylglycerols [GL04]
is_a: LION:0000002 ! glycerolipids [GL]
created_by: molen116
creation_date: 2017-04-10T15:56:31Z

[Term]
id: LION:0000606
name: glycosyldiradylglycerols [GL05]
is_a: LION:0000002 ! glycerolipids [GL]
created_by: molen116
creation_date: 2017-04-10T15:56:31Z

[Term]
id: LION:0000607
name: diacylglycerols [GL0201]
is_a: LION:0000603 ! diradylglycerols [GL02]
created_by: molen116
creation_date: 2017-04-10T15:57:09Z

[Term]
id: LION:0000608
name: 1-alkyl,2-acylglycerols [GL0202]
is_a: LION:0000603 ! diradylglycerols [GL02]
created_by: molen116
creation_date: 2017-04-10T15:57:09Z

[Term]
id: LION:0000609
name: 1-acyl,2-alkylglycerols [GL0207]
is_a: LION:0000603 ! diradylglycerols [GL02]
created_by: molen116
creation_date: 2017-04-10T15:57:09Z

[Term]
id: LION:0000610
name: dialkylglycerols [GL0203]
is_a: LION:0000603 ! diradylglycerols [GL02]
created_by: molen116
creation_date: 2017-04-10T15:57:09Z

[Term]
id: LION:0000611
name: 1z-alkenylacylglycerols [GL0204]
is_a: LION:0000603 ! diradylglycerols [GL02]
created_by: molen116
creation_date: 2017-04-10T15:57:09Z

[Term]
id: LION:0000612
name: di-glycerol tetraethers [GL0205]
is_a: LION:0000603 ! diradylglycerols [GL02]
created_by: molen116
creation_date: 2017-04-10T15:57:09Z

[Term]
id: LION:0000613
name: di-glycerol tetraether glycans [GL0206]
is_a: LION:0000603 ! diradylglycerols [GL02]
created_by: molen116
creation_date: 2017-04-10T15:57:09Z

[Term]
id: LION:0000614
name: glycosyldiacylglycerols [GL0501]
is_a: LION:0000606 ! glycosyldiradylglycerols [GL05]
created_by: molen116
creation_date: 2017-04-10T15:57:26Z

[Term]
id: LION:0000615
name: glycosylalkylacylglycerols [GL0502]
is_a: LION:0000606 ! glycosyldiradylglycerols [GL05]
created_by: molen116
creation_date: 2017-04-10T15:57:26Z

[Term]
id: LION:0000616
name: glycosyldialkylglycerols [GL0503]
is_a: LION:0000606 ! glycosyldiradylglycerols [GL05]
created_by: molen116
creation_date: 2017-04-10T15:57:26Z

[Term]
id: LION:0000617
name: glycosylmonoacylglycerols [GL0401]
is_a: LION:0000605 ! glycosylmonoradylglycerols [GL04]
created_by: molen116
creation_date: 2017-04-10T15:57:41Z

[Term]
id: LION:0000618
name: glycosylmonoalkylglycerols [GL0402]
is_a: LION:0000605 ! glycosylmonoradylglycerols [GL04]
created_by: molen116
creation_date: 2017-04-10T15:57:41Z

[Term]
id: LION:0000619
name: monoacylglycerols [GL0101]
is_a: LION:0000602 ! monoradylglycerols [GL01]
created_by: molen116
creation_date: 2017-04-10T15:58:06Z

[Term]
id: LION:0000620
name: monoalkylglycerols [GL0102]
is_a: LION:0000602 ! monoradylglycerols [GL01]
created_by: molen116
creation_date: 2017-04-10T15:58:06Z

[Term]
id: LION:0000621
name: mono-(1z-alkenyl)-glycerols [GL0103]
is_a: LION:0000602 ! monoradylglycerols [GL01]
created_by: molen116
creation_date: 2017-04-10T15:58:06Z

[Term]
id: LION:0000622
name: triacylglycerols [GL0301]
is_a: LION:0000604 ! triradylglycerols [GL03]
created_by: molen116
creation_date: 2017-04-10T15:58:52Z

[Term]
id: LION:0000623
name: alkyldiacylglycerols [GL0302]
is_a: LION:0000604 ! triradylglycerols [GL03]
created_by: molen116
creation_date: 2017-04-10T15:58:52Z

[Term]
id: LION:0000624
name: dialkylmonoacylglycerols [GL0303]
is_a: LION:0000604 ! triradylglycerols [GL03]
created_by: molen116
creation_date: 2017-04-10T15:58:52Z

[Term]
id: LION:0000625
name: 1z-alkenyldiacylglycerols [GL0304]
is_a: LION:0000604 ! triradylglycerols [GL03]
created_by: molen116
creation_date: 2017-04-10T15:58:52Z

[Term]
id: LION:0000626
name: estolides [GL0305]
is_a: LION:0000604 ! triradylglycerols [GL03]
created_by: molen116
creation_date: 2017-04-10T15:58:52Z

[Term]
id: LION:0000627
name: DG(28:0)
is_a: LION:0000607 ! diacylglycerols [GL0201]
created_by: molen116
creation_date: 2017-09-28T15:09:18Z

[Term]
id: LION:0000628
name: DG(28:1)
is_a: LION:0000607 ! diacylglycerols [GL0201]
created_by: molen116
creation_date: 2017-09-28T15:09:18Z

[Term]
id: LION:0000629
name: DG(28:2)
is_a: LION:0000607 ! diacylglycerols [GL0201]
created_by: molen116
creation_date: 2017-09-28T15:09:18Z

[Term]
id: LION:0000630
name: DG(30:0)
is_a: LION:0000607 ! diacylglycerols [GL0201]
created_by: molen116
creation_date: 2017-09-28T15:09:18Z

[Term]
id: LION:0000631
name: DG(30:1)
is_a: LION:0000607 ! diacylglycerols [GL0201]
created_by: molen116
creation_date: 2017-09-28T15:09:18Z

[Term]
id: LION:0000632
name: DG(30:2)
is_a: LION:0000607 ! diacylglycerols [GL0201]
created_by: molen116
creation_date: 2017-09-28T15:09:18Z

[Term]
id: LION:0000633
name: DG(32:0)
is_a: LION:0000607 ! diacylglycerols [GL0201]
created_by: molen116
creation_date: 2017-09-28T15:09:18Z

[Term]
id: LION:0000634
name: DG(32:1)
is_a: LION:0000607 ! diacylglycerols [GL0201]
created_by: molen116
creation_date: 2017-09-28T15:09:18Z

[Term]
id: LION:0000635
name: DG(32:2)
is_a: LION:0000607 ! diacylglycerols [GL0201]
created_by: molen116
creation_date: 2017-09-28T15:09:18Z

[Term]
id: LION:0000636
name: DG(32:3)
is_a: LION:0000607 ! diacylglycerols [GL0201]
created_by: molen116
creation_date: 2017-09-28T15:09:18Z

[Term]
id: LION:0000637
name: DG(32:4)
is_a: LION:0000607 ! diacylglycerols [GL0201]
created_by: molen116
creation_date: 2017-09-28T15:09:18Z

[Term]
id: LION:0000638
name: DG(34:0)
is_a: LION:0000607 ! diacylglycerols [GL0201]
created_by: molen116
creation_date: 2017-09-28T15:09:18Z

[Term]
id: LION:0000639
name: DG(34:1)
is_a: LION:0000607 ! diacylglycerols [GL0201]
created_by: molen116
creation_date: 2017-09-28T15:09:18Z

[Term]
id: LION:0000640
name: DG(34:2)
is_a: LION:0000607 ! diacylglycerols [GL0201]
created_by: molen116
creation_date: 2017-09-28T15:09:18Z

[Term]
id: LION:0000641
name: DG(34:3)
is_a: LION:0000607 ! diacylglycerols [GL0201]
created_by: molen116
creation_date: 2017-09-28T15:09:18Z

[Term]
id: LION:0000642
name: DG(34:4)
is_a: LION:0000607 ! diacylglycerols [GL0201]
created_by: molen116
creation_date: 2017-09-28T15:09:18Z

[Term]
id: LION:0000643
name: DG(34:5)
is_a: LION:0000607 ! diacylglycerols [GL0201]
created_by: molen116
creation_date: 2017-09-28T15:09:18Z

[Term]
id: LION:0000644
name: DG(34:6)
is_a: LION:0000607 ! diacylglycerols [GL0201]
created_by: molen116
creation_date: 2017-09-28T15:09:18Z

[Term]
id: LION:0000645
name: DG(36:0)
is_a: LION:0000607 ! diacylglycerols [GL0201]
created_by: molen116
creation_date: 2017-09-28T15:09:18Z

[Term]
id: LION:0000646
name: DG(36:1)
is_a: LION:0000607 ! diacylglycerols [GL0201]
created_by: molen116
creation_date: 2017-09-28T15:09:18Z

[Term]
id: LION:0000647
name: DG(36:2)
is_a: LION:0000607 ! diacylglycerols [GL0201]
created_by: molen116
creation_date: 2017-09-28T15:09:18Z

[Term]
id: LION:0000648
name: DG(36:3)
is_a: LION:0000607 ! diacylglycerols [GL0201]
created_by: molen116
creation_date: 2017-09-28T15:09:18Z

[Term]
id: LION:0000649
name: DG(36:4)
is_a: LION:0000607 ! diacylglycerols [GL0201]
created_by: molen116
creation_date: 2017-09-28T15:09:18Z

[Term]
id: LION:0000650
name: DG(36:5)
is_a: LION:0000607 ! diacylglycerols [GL0201]
created_by: molen116
creation_date: 2017-09-28T15:09:18Z

[Term]
id: LION:0000651
name: DG(36:6)
is_a: LION:0000607 ! diacylglycerols [GL0201]
created_by: molen116
creation_date: 2017-09-28T15:09:18Z

[Term]
id: LION:0000652
name: DG(36:7)
is_a: LION:0000607 ! diacylglycerols [GL0201]
created_by: molen116
creation_date: 2017-09-28T15:09:18Z

[Term]
id: LION:0000653
name: DG(38:0)
is_a: LION:0000607 ! diacylglycerols [GL0201]
created_by: molen116
creation_date: 2017-09-28T15:09:18Z

[Term]
id: LION:0000654
name: DG(38:1)
is_a: LION:0000607 ! diacylglycerols [GL0201]
created_by: molen116
creation_date: 2017-09-28T15:09:18Z

[Term]
id: LION:0000655
name: DG(38:2)
is_a: LION:0000607 ! diacylglycerols [GL0201]
created_by: molen116
creation_date: 2017-09-28T15:09:18Z

[Term]
id: LION:0000656
name: DG(38:3)
is_a: LION:0000607 ! diacylglycerols [GL0201]
created_by: molen116
creation_date: 2017-09-28T15:09:18Z

[Term]
id: LION:0000657
name: DG(38:4)
is_a: LION:0000607 ! diacylglycerols [GL0201]
created_by: molen116
creation_date: 2017-09-28T15:09:18Z

[Term]
id: LION:0000658
name: DG(38:5)
is_a: LION:0000607 ! diacylglycerols [GL0201]
created_by: molen116
creation_date: 2017-09-28T15:09:18Z

[Term]
id: LION:0000659
name: DG(38:6)
is_a: LION:0000607 ! diacylglycerols [GL0201]
created_by: molen116
creation_date: 2017-09-28T15:09:18Z

[Term]
id: LION:0000660
name: DG(38:7)
is_a: LION:0000607 ! diacylglycerols [GL0201]
created_by: molen116
creation_date: 2017-09-28T15:09:18Z

[Term]
id: LION:0000661
name: DG(38:8)
is_a: LION:0000607 ! diacylglycerols [GL0201]
created_by: molen116
creation_date: 2017-09-28T15:09:18Z

[Term]
id: LION:0000662
name: DG(40:0)
is_a: LION:0000607 ! diacylglycerols [GL0201]
created_by: molen116
creation_date: 2017-09-28T15:09:18Z

[Term]
id: LION:0000663
name: DG(40:1)
is_a: LION:0000607 ! diacylglycerols [GL0201]
created_by: molen116
creation_date: 2017-09-28T15:09:18Z

[Term]
id: LION:0000664
name: DG(40:10)
is_a: LION:0000607 ! diacylglycerols [GL0201]
created_by: molen116
creation_date: 2017-09-28T15:09:18Z

[Term]
id: LION:0000665
name: DG(40:2)
is_a: LION:0000607 ! diacylglycerols [GL0201]
created_by: molen116
creation_date: 2017-09-28T15:09:18Z

[Term]
id: LION:0000666
name: DG(40:3)
is_a: LION:0000607 ! diacylglycerols [GL0201]
created_by: molen116
creation_date: 2017-09-28T15:09:18Z

[Term]
id: LION:0000667
name: DG(40:4)
is_a: LION:0000607 ! diacylglycerols [GL0201]
created_by: molen116
creation_date: 2017-09-28T15:09:18Z

[Term]
id: LION:0000668
name: DG(40:5)
is_a: LION:0000607 ! diacylglycerols [GL0201]
created_by: molen116
creation_date: 2017-09-28T15:09:18Z

[Term]
id: LION:0000669
name: DG(40:6)
is_a: LION:0000607 ! diacylglycerols [GL0201]
created_by: molen116
creation_date: 2017-09-28T15:09:18Z

[Term]
id: LION:0000670
name: DG(40:7)
is_a: LION:0000607 ! diacylglycerols [GL0201]
created_by: molen116
creation_date: 2017-09-28T15:09:18Z

[Term]
id: LION:0000671
name: DG(40:8)
is_a: LION:0000607 ! diacylglycerols [GL0201]
created_by: molen116
creation_date: 2017-09-28T15:09:18Z

[Term]
id: LION:0000672
name: DG(40:9)
is_a: LION:0000607 ! diacylglycerols [GL0201]
created_by: molen116
creation_date: 2017-09-28T15:09:18Z

[Term]
id: LION:0000673
name: DG(42:0)
is_a: LION:0000607 ! diacylglycerols [GL0201]
created_by: molen116
creation_date: 2017-09-28T15:09:18Z

[Term]
id: LION:0000674
name: DG(42:1)
is_a: LION:0000607 ! diacylglycerols [GL0201]
created_by: molen116
creation_date: 2017-09-28T15:09:18Z

[Term]
id: LION:0000675
name: DG(42:10)
is_a: LION:0000607 ! diacylglycerols [GL0201]
created_by: molen116
creation_date: 2017-09-28T15:09:18Z

[Term]
id: LION:0000676
name: DG(42:11)
is_a: LION:0000607 ! diacylglycerols [GL0201]
created_by: molen116
creation_date: 2017-09-28T15:09:18Z

[Term]
id: LION:0000677
name: DG(42:2)
is_a: LION:0000607 ! diacylglycerols [GL0201]
created_by: molen116
creation_date: 2017-09-28T15:09:18Z

[Term]
id: LION:0000678
name: DG(42:3)
is_a: LION:0000607 ! diacylglycerols [GL0201]
created_by: molen116
creation_date: 2017-09-28T15:09:18Z

[Term]
id: LION:0000679
name: DG(42:4)
is_a: LION:0000607 ! diacylglycerols [GL0201]
created_by: molen116
creation_date: 2017-09-28T15:09:18Z

[Term]
id: LION:0000680
name: DG(42:5)
is_a: LION:0000607 ! diacylglycerols [GL0201]
created_by: molen116
creation_date: 2017-09-28T15:09:18Z

[Term]
id: LION:0000681
name: DG(42:6)
is_a: LION:0000607 ! diacylglycerols [GL0201]
created_by: molen116
creation_date: 2017-09-28T15:09:18Z

[Term]
id: LION:0000682
name: DG(42:7)
is_a: LION:0000607 ! diacylglycerols [GL0201]
created_by: molen116
creation_date: 2017-09-28T15:09:18Z

[Term]
id: LION:0000683
name: DG(42:8)
is_a: LION:0000607 ! diacylglycerols [GL0201]
created_by: molen116
creation_date: 2017-09-28T15:09:18Z

[Term]
id: LION:0000684
name: DG(42:9)
is_a: LION:0000607 ! diacylglycerols [GL0201]
created_by: molen116
creation_date: 2017-09-28T15:09:18Z

[Term]
id: LION:0000685
name: DG(44:0)
is_a: LION:0000607 ! diacylglycerols [GL0201]
created_by: molen116
creation_date: 2017-09-28T15:09:18Z

[Term]
id: LION:0000686
name: DG(44:1)
is_a: LION:0000607 ! diacylglycerols [GL0201]
created_by: molen116
creation_date: 2017-09-28T15:09:18Z

[Term]
id: LION:0000687
name: DG(44:10)
is_a: LION:0000607 ! diacylglycerols [GL0201]
created_by: molen116
creation_date: 2017-09-28T15:09:18Z

[Term]
id: LION:0000688
name: DG(44:11)
is_a: LION:0000607 ! diacylglycerols [GL0201]
created_by: molen116
creation_date: 2017-09-28T15:09:18Z

[Term]
id: LION:0000689
name: DG(44:12)
is_a: LION:0000607 ! diacylglycerols [GL0201]
created_by: molen116
creation_date: 2017-09-28T15:09:18Z

[Term]
id: LION:0000690
name: DG(44:2)
is_a: LION:0000607 ! diacylglycerols [GL0201]
created_by: molen116
creation_date: 2017-09-28T15:09:18Z

[Term]
id: LION:0000691
name: DG(44:3)
is_a: LION:0000607 ! diacylglycerols [GL0201]
created_by: molen116
creation_date: 2017-09-28T15:09:18Z

[Term]
id: LION:0000692
name: DG(44:4)
is_a: LION:0000607 ! diacylglycerols [GL0201]
created_by: molen116
creation_date: 2017-09-28T15:09:18Z

[Term]
id: LION:0000693
name: DG(44:5)
is_a: LION:0000607 ! diacylglycerols [GL0201]
created_by: molen116
creation_date: 2017-09-28T15:09:18Z

[Term]
id: LION:0000694
name: DG(44:6)
is_a: LION:0000607 ! diacylglycerols [GL0201]
created_by: molen116
creation_date: 2017-09-28T15:09:18Z

[Term]
id: LION:0000695
name: DG(44:7)
is_a: LION:0000607 ! diacylglycerols [GL0201]
created_by: molen116
creation_date: 2017-09-28T15:09:18Z

[Term]
id: LION:0000696
name: DG(44:8)
is_a: LION:0000607 ! diacylglycerols [GL0201]
created_by: molen116
creation_date: 2017-09-28T15:09:18Z

[Term]
id: LION:0000697
name: DG(44:9)
is_a: LION:0000607 ! diacylglycerols [GL0201]
created_by: molen116
creation_date: 2017-09-28T15:09:18Z

[Term]
id: LION:0000698
name: DG(46:0)
is_a: LION:0000607 ! diacylglycerols [GL0201]
created_by: molen116
creation_date: 2017-09-28T15:09:18Z

[Term]
id: LION:0000699
name: DG(46:1)
is_a: LION:0000607 ! diacylglycerols [GL0201]
created_by: molen116
creation_date: 2017-09-28T15:09:18Z

[Term]
id: LION:0000700
name: DG(46:10)
is_a: LION:0000607 ! diacylglycerols [GL0201]
created_by: molen116
creation_date: 2017-09-28T15:09:18Z

[Term]
id: LION:0000701
name: DG(46:11)
is_a: LION:0000607 ! diacylglycerols [GL0201]
created_by: molen116
creation_date: 2017-09-28T15:09:18Z

[Term]
id: LION:0000702
name: DG(46:12)
is_a: LION:0000607 ! diacylglycerols [GL0201]
created_by: molen116
creation_date: 2017-09-28T15:09:18Z

[Term]
id: LION:0000703
name: DG(46:13)
is_a: LION:0000607 ! diacylglycerols [GL0201]
created_by: molen116
creation_date: 2017-09-28T15:09:18Z

[Term]
id: LION:0000704
name: DG(46:2)
is_a: LION:0000607 ! diacylglycerols [GL0201]
created_by: molen116
creation_date: 2017-09-28T15:09:18Z

[Term]
id: LION:0000705
name: DG(46:3)
is_a: LION:0000607 ! diacylglycerols [GL0201]
created_by: molen116
creation_date: 2017-09-28T15:09:18Z

[Term]
id: LION:0000706
name: DG(46:4)
is_a: LION:0000607 ! diacylglycerols [GL0201]
created_by: molen116
creation_date: 2017-09-28T15:09:18Z

[Term]
id: LION:0000707
name: DG(46:5)
is_a: LION:0000607 ! diacylglycerols [GL0201]
created_by: molen116
creation_date: 2017-09-28T15:09:18Z

[Term]
id: LION:0000708
name: DG(46:6)
is_a: LION:0000607 ! diacylglycerols [GL0201]
created_by: molen116
creation_date: 2017-09-28T15:09:18Z

[Term]
id: LION:0000709
name: DG(46:7)
is_a: LION:0000607 ! diacylglycerols [GL0201]
created_by: molen116
creation_date: 2017-09-28T15:09:18Z

[Term]
id: LION:0000710
name: DG(46:8)
is_a: LION:0000607 ! diacylglycerols [GL0201]
created_by: molen116
creation_date: 2017-09-28T15:09:18Z

[Term]
id: LION:0000711
name: DG(46:9)
is_a: LION:0000607 ! diacylglycerols [GL0201]
created_by: molen116
creation_date: 2017-09-28T15:09:18Z

[Term]
id: LION:0000712
name: DG(48:0)
is_a: LION:0000607 ! diacylglycerols [GL0201]
created_by: molen116
creation_date: 2017-09-28T15:09:18Z

[Term]
id: LION:0000713
name: DG(48:1)
is_a: LION:0000607 ! diacylglycerols [GL0201]
created_by: molen116
creation_date: 2017-09-28T15:09:18Z

[Term]
id: LION:0000714
name: DG(48:10)
is_a: LION:0000607 ! diacylglycerols [GL0201]
created_by: molen116
creation_date: 2017-09-28T15:09:18Z

[Term]
id: LION:0000715
name: DG(48:11)
is_a: LION:0000607 ! diacylglycerols [GL0201]
created_by: molen116
creation_date: 2017-09-28T15:09:18Z

[Term]
id: LION:0000716
name: DG(48:12)
is_a: LION:0000607 ! diacylglycerols [GL0201]
created_by: molen116
creation_date: 2017-09-28T15:09:18Z

[Term]
id: LION:0000717
name: DG(48:13)
is_a: LION:0000607 ! diacylglycerols [GL0201]
created_by: molen116
creation_date: 2017-09-28T15:09:18Z

[Term]
id: LION:0000718
name: DG(48:14)
is_a: LION:0000607 ! diacylglycerols [GL0201]
created_by: molen116
creation_date: 2017-09-28T15:09:18Z

[Term]
id: LION:0000719
name: DG(48:2)
is_a: LION:0000607 ! diacylglycerols [GL0201]
created_by: molen116
creation_date: 2017-09-28T15:09:18Z

[Term]
id: LION:0000720
name: DG(48:3)
is_a: LION:0000607 ! diacylglycerols [GL0201]
created_by: molen116
creation_date: 2017-09-28T15:09:18Z

[Term]
id: LION:0000721
name: DG(48:4)
is_a: LION:0000607 ! diacylglycerols [GL0201]
created_by: molen116
creation_date: 2017-09-28T15:09:18Z

[Term]
id: LION:0000722
name: DG(48:5)
is_a: LION:0000607 ! diacylglycerols [GL0201]
created_by: molen116
creation_date: 2017-09-28T15:09:18Z

[Term]
id: LION:0000723
name: DG(48:6)
is_a: LION:0000607 ! diacylglycerols [GL0201]
created_by: molen116
creation_date: 2017-09-28T15:09:18Z

[Term]
id: LION:0000724
name: DG(48:7)
is_a: LION:0000607 ! diacylglycerols [GL0201]
created_by: molen116
creation_date: 2017-09-28T15:09:18Z

[Term]
id: LION:0000725
name: DG(48:8)
is_a: LION:0000607 ! diacylglycerols [GL0201]
created_by: molen116
creation_date: 2017-09-28T15:09:18Z

[Term]
id: LION:0000726
name: DG(48:9)
is_a: LION:0000607 ! diacylglycerols [GL0201]
created_by: molen116
creation_date: 2017-09-28T15:09:18Z

[Term]
id: LION:0000727
name: TG(42:0)
is_a: LION:0000622 ! triacylglycerols [GL0301]
created_by: molen116
creation_date: 2017-09-28T15:09:18Z

[Term]
id: LION:0000728
name: diacylglycerophosphoglycerophosphodiradylglycerols [GP1201]
is_a: LION:0000021 ! glycerophosphoglycerophosphoglycerols [GP12]
created_by: molen116
creation_date: 2017-04-11T14:11:36Z

[Term]
id: LION:0000729
name: TG(42:1)
is_a: LION:0000622 ! triacylglycerols [GL0301]
created_by: molen116
creation_date: 2017-09-28T15:09:18Z

[Term]
id: LION:0000730
name: TG(42:2)
is_a: LION:0000622 ! triacylglycerols [GL0301]
created_by: molen116
creation_date: 2017-09-28T15:09:18Z

[Term]
id: LION:0000731
name: TG(42:3)
is_a: LION:0000622 ! triacylglycerols [GL0301]
created_by: molen116
creation_date: 2017-09-28T15:09:18Z

[Term]
id: LION:0000732
name: TG(44:0)
is_a: LION:0000622 ! triacylglycerols [GL0301]
created_by: molen116
creation_date: 2017-09-28T15:09:18Z

[Term]
id: LION:0000733
name: TG(44:1)
is_a: LION:0000622 ! triacylglycerols [GL0301]
created_by: molen116
creation_date: 2017-09-28T15:09:18Z

[Term]
id: LION:0000734
name: TG(44:2)
is_a: LION:0000622 ! triacylglycerols [GL0301]
created_by: molen116
creation_date: 2017-09-28T15:09:18Z

[Term]
id: LION:0000735
name: TG(44:3)
is_a: LION:0000622 ! triacylglycerols [GL0301]
created_by: molen116
creation_date: 2017-09-28T15:09:18Z

[Term]
id: LION:0000736
name: TG(46:0)
is_a: LION:0000622 ! triacylglycerols [GL0301]
created_by: molen116
creation_date: 2017-09-28T15:09:18Z

[Term]
id: LION:0000737
name: TG(46:1)
is_a: LION:0000622 ! triacylglycerols [GL0301]
created_by: molen116
creation_date: 2017-09-28T15:09:18Z

[Term]
id: LION:0000738
name: TG(46:2)
is_a: LION:0000622 ! triacylglycerols [GL0301]
created_by: molen116
creation_date: 2017-09-28T15:09:18Z

[Term]
id: LION:0000739
name: TG(46:3)
is_a: LION:0000622 ! triacylglycerols [GL0301]
created_by: molen116
creation_date: 2017-09-28T15:09:18Z

[Term]
id: LION:0000740
name: TG(46:4)
is_a: LION:0000622 ! triacylglycerols [GL0301]
created_by: molen116
creation_date: 2017-09-28T15:09:18Z

[Term]
id: LION:0000741
name: TG(46:5)
is_a: LION:0000622 ! triacylglycerols [GL0301]
created_by: molen116
creation_date: 2017-09-28T15:09:18Z

[Term]
id: LION:0000742
name: TG(48:0)
is_a: LION:0000622 ! triacylglycerols [GL0301]
created_by: molen116
creation_date: 2017-09-28T15:09:18Z

[Term]
id: LION:0000743
name: TG(48:1)
is_a: LION:0000622 ! triacylglycerols [GL0301]
created_by: molen116
creation_date: 2017-09-28T15:09:18Z

[Term]
id: LION:0000744
name: TG(48:2)
is_a: LION:0000622 ! triacylglycerols [GL0301]
created_by: molen116
creation_date: 2017-09-28T15:09:18Z

[Term]
id: LION:0000745
name: TG(48:3)
is_a: LION:0000622 ! triacylglycerols [GL0301]
created_by: molen116
creation_date: 2017-09-28T15:09:18Z

[Term]
id: LION:0000746
name: TG(48:4)
is_a: LION:0000622 ! triacylglycerols [GL0301]
created_by: molen116
creation_date: 2017-09-28T15:09:18Z

[Term]
id: LION:0000747
name: TG(48:5)
is_a: LION:0000622 ! triacylglycerols [GL0301]
created_by: molen116
creation_date: 2017-09-28T15:09:18Z

[Term]
id: LION:0000748
name: TG(48:6)
is_a: LION:0000622 ! triacylglycerols [GL0301]
created_by: molen116
creation_date: 2017-09-28T15:09:18Z

[Term]
id: LION:0000749
name: TG(48:7)
is_a: LION:0000622 ! triacylglycerols [GL0301]
created_by: molen116
creation_date: 2017-09-28T15:09:18Z

[Term]
id: LION:0000750
name: TG(50:0)
is_a: LION:0000622 ! triacylglycerols [GL0301]
created_by: molen116
creation_date: 2017-09-28T15:09:18Z

[Term]
id: LION:0000751
name: TG(50:1)
is_a: LION:0000622 ! triacylglycerols [GL0301]
created_by: molen116
creation_date: 2017-09-28T15:09:18Z

[Term]
id: LION:0000752
name: TG(50:2)
is_a: LION:0000622 ! triacylglycerols [GL0301]
created_by: molen116
creation_date: 2017-09-28T15:09:18Z

[Term]
id: LION:0000753
name: TG(50:3)
is_a: LION:0000622 ! triacylglycerols [GL0301]
created_by: molen116
creation_date: 2017-09-28T15:09:18Z

[Term]
id: LION:0000754
name: TG(50:4)
is_a: LION:0000622 ! triacylglycerols [GL0301]
created_by: molen116
creation_date: 2017-09-28T15:09:18Z

[Term]
id: LION:0000755
name: TG(50:5)
is_a: LION:0000622 ! triacylglycerols [GL0301]
created_by: molen116
creation_date: 2017-09-28T15:09:18Z

[Term]
id: LION:0000756
name: TG(50:6)
is_a: LION:0000622 ! triacylglycerols [GL0301]
created_by: molen116
creation_date: 2017-09-28T15:09:18Z

[Term]
id: LION:0000757
name: TG(50:7)
is_a: LION:0000622 ! triacylglycerols [GL0301]
created_by: molen116
creation_date: 2017-09-28T15:09:18Z

[Term]
id: LION:0000758
name: TG(50:8)
is_a: LION:0000622 ! triacylglycerols [GL0301]
created_by: molen116
creation_date: 2017-09-28T15:09:18Z

[Term]
id: LION:0000759
name: TG(52:0)
is_a: LION:0000622 ! triacylglycerols [GL0301]
created_by: molen116
creation_date: 2017-09-28T15:09:18Z

[Term]
id: LION:0000760
name: TG(52:1)
is_a: LION:0000622 ! triacylglycerols [GL0301]
created_by: molen116
creation_date: 2017-09-28T15:09:18Z

[Term]
id: LION:0000761
name: TG(52:2)
is_a: LION:0000622 ! triacylglycerols [GL0301]
created_by: molen116
creation_date: 2017-09-28T15:09:18Z

[Term]
id: LION:0000762
name: TG(52:3)
is_a: LION:0000622 ! triacylglycerols [GL0301]
created_by: molen116
creation_date: 2017-09-28T15:09:18Z

[Term]
id: LION:0000763
name: TG(52:4)
is_a: LION:0000622 ! triacylglycerols [GL0301]
created_by: molen116
creation_date: 2017-09-28T15:09:18Z

[Term]
id: LION:0000764
name: TG(52:5)
is_a: LION:0000622 ! triacylglycerols [GL0301]
created_by: molen116
creation_date: 2017-09-28T15:09:18Z

[Term]
id: LION:0000765
name: TG(52:6)
is_a: LION:0000622 ! triacylglycerols [GL0301]
created_by: molen116
creation_date: 2017-09-28T15:09:18Z

[Term]
id: LION:0000766
name: TG(52:7)
is_a: LION:0000622 ! triacylglycerols [GL0301]
created_by: molen116
creation_date: 2017-09-28T15:09:18Z

[Term]
id: LION:0000767
name: TG(52:8)
is_a: LION:0000622 ! triacylglycerols [GL0301]
created_by: molen116
creation_date: 2017-09-28T15:09:18Z

[Term]
id: LION:0000768
name: TG(52:9)
is_a: LION:0000622 ! triacylglycerols [GL0301]
created_by: molen116
creation_date: 2017-09-28T15:09:18Z

[Term]
id: LION:0000769
name: TG(54:0)
is_a: LION:0000622 ! triacylglycerols [GL0301]
created_by: molen116
creation_date: 2017-09-28T15:09:18Z

[Term]
id: LION:0000770
name: TG(54:1)
is_a: LION:0000622 ! triacylglycerols [GL0301]
created_by: molen116
creation_date: 2017-09-28T15:09:18Z

[Term]
id: LION:0000771
name: TG(54:10)
is_a: LION:0000622 ! triacylglycerols [GL0301]
created_by: molen116
creation_date: 2017-09-28T15:09:18Z

[Term]
id: LION:0000772
name: TG(54:11)
is_a: LION:0000622 ! triacylglycerols [GL0301]
created_by: molen116
creation_date: 2017-09-28T15:09:18Z

[Term]
id: LION:0000773
name: TG(54:2)
is_a: LION:0000622 ! triacylglycerols [GL0301]
created_by: molen116
creation_date: 2017-09-28T15:09:18Z

[Term]
id: LION:0000774
name: TG(54:3)
is_a: LION:0000622 ! triacylglycerols [GL0301]
created_by: molen116
creation_date: 2017-09-28T15:09:18Z

[Term]
id: LION:0000775
name: TG(54:4)
is_a: LION:0000622 ! triacylglycerols [GL0301]
created_by: molen116
creation_date: 2017-09-28T15:09:18Z

[Term]
id: LION:0000776
name: TG(54:5)
is_a: LION:0000622 ! triacylglycerols [GL0301]
created_by: molen116
creation_date: 2017-09-28T15:09:18Z

[Term]
id: LION:0000777
name: TG(54:6)
is_a: LION:0000622 ! triacylglycerols [GL0301]
created_by: molen116
creation_date: 2017-09-28T15:09:18Z

[Term]
id: LION:0000778
name: TG(54:7)
is_a: LION:0000622 ! triacylglycerols [GL0301]
created_by: molen116
creation_date: 2017-09-28T15:09:18Z

[Term]
id: LION:0000779
name: TG(54:8)
is_a: LION:0000622 ! triacylglycerols [GL0301]
created_by: molen116
creation_date: 2017-09-28T15:09:18Z

[Term]
id: LION:0000780
name: TG(54:9)
is_a: LION:0000622 ! triacylglycerols [GL0301]
created_by: molen116
creation_date: 2017-09-28T15:09:18Z

[Term]
id: LION:0000781
name: TG(56:0)
is_a: LION:0000622 ! triacylglycerols [GL0301]
created_by: molen116
creation_date: 2017-09-28T15:09:18Z

[Term]
id: LION:0000782
name: TG(56:1)
is_a: LION:0000622 ! triacylglycerols [GL0301]
created_by: molen116
creation_date: 2017-09-28T15:09:18Z

[Term]
id: LION:0000783
name: TG(56:10)
is_a: LION:0000622 ! triacylglycerols [GL0301]
created_by: molen116
creation_date: 2017-09-28T15:09:18Z

[Term]
id: LION:0000784
name: TG(56:11)
is_a: LION:0000622 ! triacylglycerols [GL0301]
created_by: molen116
creation_date: 2017-09-28T15:09:18Z

[Term]
id: LION:0000785
name: TG(56:2)
is_a: LION:0000622 ! triacylglycerols [GL0301]
created_by: molen116
creation_date: 2017-09-28T15:09:18Z

[Term]
id: LION:0000786
name: TG(56:3)
is_a: LION:0000622 ! triacylglycerols [GL0301]
created_by: molen116
creation_date: 2017-09-28T15:09:18Z

[Term]
id: LION:0000787
name: TG(56:4)
is_a: LION:0000622 ! triacylglycerols [GL0301]
created_by: molen116
creation_date: 2017-09-28T15:09:18Z

[Term]
id: LION:0000788
name: TG(56:5)
is_a: LION:0000622 ! triacylglycerols [GL0301]
created_by: molen116
creation_date: 2017-09-28T15:09:18Z

[Term]
id: LION:0000789
name: TG(56:6)
is_a: LION:0000622 ! triacylglycerols [GL0301]
created_by: molen116
creation_date: 2017-09-28T15:09:18Z

[Term]
id: LION:0000790
name: TG(56:7)
is_a: LION:0000622 ! triacylglycerols [GL0301]
created_by: molen116
creation_date: 2017-09-28T15:09:18Z

[Term]
id: LION:0000791
name: TG(56:8)
is_a: LION:0000622 ! triacylglycerols [GL0301]
created_by: molen116
creation_date: 2017-09-28T15:09:18Z

[Term]
id: LION:0000792
name: TG(56:9)
is_a: LION:0000622 ! triacylglycerols [GL0301]
created_by: molen116
creation_date: 2017-09-28T15:09:18Z

[Term]
id: LION:0000793
name: TG(58:0)
is_a: LION:0000622 ! triacylglycerols [GL0301]
created_by: molen116
creation_date: 2017-09-28T15:09:18Z

[Term]
id: LION:0000794
name: TG(58:1)
is_a: LION:0000622 ! triacylglycerols [GL0301]
created_by: molen116
creation_date: 2017-09-28T15:09:18Z

[Term]
id: LION:0000795
name: TG(58:10)
is_a: LION:0000622 ! triacylglycerols [GL0301]
created_by: molen116
creation_date: 2017-09-28T15:09:18Z

[Term]
id: LION:0000796
name: TG(58:11)
is_a: LION:0000622 ! triacylglycerols [GL0301]
created_by: molen116
creation_date: 2017-09-28T15:09:18Z

[Term]
id: LION:0000797
name: TG(58:12)
is_a: LION:0000622 ! triacylglycerols [GL0301]
created_by: molen116
creation_date: 2017-09-28T15:09:18Z

[Term]
id: LION:0000798
name: TG(58:13)
is_a: LION:0000622 ! triacylglycerols [GL0301]
created_by: molen116
creation_date: 2017-09-28T15:09:18Z

[Term]
id: LION:0000799
name: TG(58:2)
is_a: LION:0000622 ! triacylglycerols [GL0301]
created_by: molen116
creation_date: 2017-09-28T15:09:18Z

[Term]
id: LION:0000800
name: TG(58:3)
is_a: LION:0000622 ! triacylglycerols [GL0301]
created_by: molen116
creation_date: 2017-09-28T15:09:18Z

[Term]
id: LION:0000801
name: TG(58:4)
is_a: LION:0000622 ! triacylglycerols [GL0301]
created_by: molen116
creation_date: 2017-09-28T15:09:18Z

[Term]
id: LION:0000802
name: TG(58:5)
is_a: LION:0000622 ! triacylglycerols [GL0301]
created_by: molen116
creation_date: 2017-09-28T15:09:18Z

[Term]
id: LION:0000803
name: TG(58:6)
is_a: LION:0000622 ! triacylglycerols [GL0301]
created_by: molen116
creation_date: 2017-09-28T15:09:18Z

[Term]
id: LION:0000804
name: TG(58:7)
is_a: LION:0000622 ! triacylglycerols [GL0301]
created_by: molen116
creation_date: 2017-09-28T15:09:18Z

[Term]
id: LION:0000805
name: TG(58:8)
is_a: LION:0000622 ! triacylglycerols [GL0301]
created_by: molen116
creation_date: 2017-09-28T15:09:18Z

[Term]
id: LION:0000806
name: TG(58:9)
is_a: LION:0000622 ! triacylglycerols [GL0301]
created_by: molen116
creation_date: 2017-09-28T15:09:18Z

[Term]
id: LION:0000807
name: TG(60:0)
is_a: LION:0000622 ! triacylglycerols [GL0301]
created_by: molen116
creation_date: 2017-09-28T15:09:18Z

[Term]
id: LION:0000808
name: TG(60:1)
is_a: LION:0000622 ! triacylglycerols [GL0301]
created_by: molen116
creation_date: 2017-09-28T15:09:18Z

[Term]
id: LION:0000809
name: TG(60:10)
is_a: LION:0000622 ! triacylglycerols [GL0301]
created_by: molen116
creation_date: 2017-09-28T15:09:18Z

[Term]
id: LION:0000810
name: TG(60:11)
is_a: LION:0000622 ! triacylglycerols [GL0301]
created_by: molen116
creation_date: 2017-09-28T15:09:18Z

[Term]
id: LION:0000811
name: TG(60:12)
is_a: LION:0000622 ! triacylglycerols [GL0301]
created_by: molen116
creation_date: 2017-09-28T15:09:18Z

[Term]
id: LION:0000812
name: TG(60:13)
is_a: LION:0000622 ! triacylglycerols [GL0301]
created_by: molen116
creation_date: 2017-09-28T15:09:18Z

[Term]
id: LION:0000813
name: TG(60:14)
is_a: LION:0000622 ! triacylglycerols [GL0301]
created_by: molen116
creation_date: 2017-09-28T15:09:18Z

[Term]
id: LION:0000814
name: TG(60:15)
is_a: LION:0000622 ! triacylglycerols [GL0301]
created_by: molen116
creation_date: 2017-09-28T15:09:18Z

[Term]
id: LION:0000815
name: TG(60:2)
is_a: LION:0000622 ! triacylglycerols [GL0301]
created_by: molen116
creation_date: 2017-09-28T15:09:18Z

[Term]
id: LION:0000816
name: TG(60:3)
is_a: LION:0000622 ! triacylglycerols [GL0301]
created_by: molen116
creation_date: 2017-09-28T15:09:18Z

[Term]
id: LION:0000817
name: TG(60:4)
is_a: LION:0000622 ! triacylglycerols [GL0301]
created_by: molen116
creation_date: 2017-09-28T15:09:18Z

[Term]
id: LION:0000818
name: TG(60:5)
is_a: LION:0000622 ! triacylglycerols [GL0301]
created_by: molen116
creation_date: 2017-09-28T15:09:18Z

[Term]
id: LION:0000819
name: TG(60:6)
is_a: LION:0000622 ! triacylglycerols [GL0301]
created_by: molen116
creation_date: 2017-09-28T15:09:18Z

[Term]
id: LION:0000820
name: TG(60:7)
is_a: LION:0000622 ! triacylglycerols [GL0301]
created_by: molen116
creation_date: 2017-09-28T15:09:18Z

[Term]
id: LION:0000821
name: TG(60:8)
is_a: LION:0000622 ! triacylglycerols [GL0301]
created_by: molen116
creation_date: 2017-09-28T15:09:18Z

[Term]
id: LION:0000822
name: TG(60:9)
is_a: LION:0000622 ! triacylglycerols [GL0301]
created_by: molen116
creation_date: 2017-09-28T15:09:18Z

[Term]
id: LION:0000823
name: TG(62:0)
is_a: LION:0000622 ! triacylglycerols [GL0301]
created_by: molen116
creation_date: 2017-09-28T15:09:18Z

[Term]
id: LION:0000824
name: TG(62:1)
is_a: LION:0000622 ! triacylglycerols [GL0301]
created_by: molen116
creation_date: 2017-09-28T15:09:18Z

[Term]
id: LION:0000825
name: TG(62:10)
is_a: LION:0000622 ! triacylglycerols [GL0301]
created_by: molen116
creation_date: 2017-09-28T15:09:18Z

[Term]
id: LION:0000826
name: TG(62:11)
is_a: LION:0000622 ! triacylglycerols [GL0301]
created_by: molen116
creation_date: 2017-09-28T15:09:18Z

[Term]
id: LION:0000827
name: TG(62:12)
is_a: LION:0000622 ! triacylglycerols [GL0301]
created_by: molen116
creation_date: 2017-09-28T15:09:18Z

[Term]
id: LION:0000828
name: TG(62:13)
is_a: LION:0000622 ! triacylglycerols [GL0301]
created_by: molen116
creation_date: 2017-09-28T15:09:18Z

[Term]
id: LION:0000829
name: TG(62:14)
is_a: LION:0000622 ! triacylglycerols [GL0301]
created_by: molen116
creation_date: 2017-09-28T15:09:18Z

[Term]
id: LION:0000830
name: TG(62:15)
is_a: LION:0000622 ! triacylglycerols [GL0301]
created_by: molen116
creation_date: 2017-09-28T15:09:18Z

[Term]
id: LION:0000831
name: TG(62:16)
is_a: LION:0000622 ! triacylglycerols [GL0301]
created_by: molen116
creation_date: 2017-09-28T15:09:18Z

[Term]
id: LION:0000832
name: TG(62:2)
is_a: LION:0000622 ! triacylglycerols [GL0301]
created_by: molen116
creation_date: 2017-09-28T15:09:18Z

[Term]
id: LION:0000833
name: TG(62:3)
is_a: LION:0000622 ! triacylglycerols [GL0301]
created_by: molen116
creation_date: 2017-09-28T15:09:18Z

[Term]
id: LION:0000834
name: TG(62:4)
is_a: LION:0000622 ! triacylglycerols [GL0301]
created_by: molen116
creation_date: 2017-09-28T15:09:18Z

[Term]
id: LION:0000835
name: TG(62:5)
is_a: LION:0000622 ! triacylglycerols [GL0301]
created_by: molen116
creation_date: 2017-09-28T15:09:18Z

[Term]
id: LION:0000836
name: TG(62:6)
is_a: LION:0000622 ! triacylglycerols [GL0301]
created_by: molen116
creation_date: 2017-09-28T15:09:18Z

[Term]
id: LION:0000837
name: TG(62:7)
is_a: LION:0000622 ! triacylglycerols [GL0301]
created_by: molen116
creation_date: 2017-09-28T15:09:18Z

[Term]
id: LION:0000838
name: TG(62:8)
is_a: LION:0000622 ! triacylglycerols [GL0301]
created_by: molen116
creation_date: 2017-09-28T15:09:18Z

[Term]
id: LION:0000839
name: TG(62:9)
is_a: LION:0000622 ! triacylglycerols [GL0301]
created_by: molen116
creation_date: 2017-09-28T15:09:18Z

[Term]
id: LION:0000840
name: TG(64:0)
is_a: LION:0000622 ! triacylglycerols [GL0301]
created_by: molen116
creation_date: 2017-09-28T15:09:18Z

[Term]
id: LION:0000841
name: TG(64:1)
is_a: LION:0000622 ! triacylglycerols [GL0301]
created_by: molen116
creation_date: 2017-09-28T15:09:18Z

[Term]
id: LION:0000842
name: TG(64:10)
is_a: LION:0000622 ! triacylglycerols [GL0301]
created_by: molen116
creation_date: 2017-09-28T15:09:18Z

[Term]
id: LION:0000843
name: TG(64:11)
is_a: LION:0000622 ! triacylglycerols [GL0301]
created_by: molen116
creation_date: 2017-09-28T15:09:18Z

[Term]
id: LION:0000844
name: TG(64:12)
is_a: LION:0000622 ! triacylglycerols [GL0301]
created_by: molen116
creation_date: 2017-09-28T15:09:18Z

[Term]
id: LION:0000845
name: TG(64:13)
is_a: LION:0000622 ! triacylglycerols [GL0301]
created_by: molen116
creation_date: 2017-09-28T15:09:18Z

[Term]
id: LION:0000846
name: TG(64:14)
is_a: LION:0000622 ! triacylglycerols [GL0301]
created_by: molen116
creation_date: 2017-09-28T15:09:18Z

[Term]
id: LION:0000847
name: TG(64:15)
is_a: LION:0000622 ! triacylglycerols [GL0301]
created_by: molen116
creation_date: 2017-09-28T15:09:18Z

[Term]
id: LION:0000848
name: TG(64:16)
is_a: LION:0000622 ! triacylglycerols [GL0301]
created_by: molen116
creation_date: 2017-09-28T15:09:18Z

[Term]
id: LION:0000849
name: TG(64:17)
is_a: LION:0000622 ! triacylglycerols [GL0301]
created_by: molen116
creation_date: 2017-09-28T15:09:18Z

[Term]
id: LION:0000850
name: TG(64:2)
is_a: LION:0000622 ! triacylglycerols [GL0301]
created_by: molen116
creation_date: 2017-09-28T15:09:18Z

[Term]
id: LION:0000851
name: TG(64:3)
is_a: LION:0000622 ! triacylglycerols [GL0301]
created_by: molen116
creation_date: 2017-09-28T15:09:18Z

[Term]
id: LION:0000852
name: TG(64:4)
is_a: LION:0000622 ! triacylglycerols [GL0301]
created_by: molen116
creation_date: 2017-09-28T15:09:18Z

[Term]
id: LION:0000853
name: TG(64:5)
is_a: LION:0000622 ! triacylglycerols [GL0301]
created_by: molen116
creation_date: 2017-09-28T15:09:18Z

[Term]
id: LION:0000854
name: TG(64:6)
is_a: LION:0000622 ! triacylglycerols [GL0301]
created_by: molen116
creation_date: 2017-09-28T15:09:18Z

[Term]
id: LION:0000855
name: TG(64:7)
is_a: LION:0000622 ! triacylglycerols [GL0301]
created_by: molen116
creation_date: 2017-09-28T15:09:18Z

[Term]
id: LION:0000856
name: TG(64:8)
is_a: LION:0000622 ! triacylglycerols [GL0301]
created_by: molen116
creation_date: 2017-09-28T15:09:18Z

[Term]
id: LION:0000857
name: TG(64:9)
is_a: LION:0000622 ! triacylglycerols [GL0301]
created_by: molen116
creation_date: 2017-09-28T15:09:18Z

[Term]
id: LION:0000858
name: TG(66:0)
is_a: LION:0000622 ! triacylglycerols [GL0301]
created_by: molen116
creation_date: 2017-09-28T15:09:18Z

[Term]
id: LION:0000859
name: TG(66:1)
is_a: LION:0000622 ! triacylglycerols [GL0301]
created_by: molen116
creation_date: 2017-09-28T15:09:18Z

[Term]
id: LION:0000860
name: TG(66:10)
is_a: LION:0000622 ! triacylglycerols [GL0301]
created_by: molen116
creation_date: 2017-09-28T15:09:18Z

[Term]
id: LION:0000861
name: TG(66:11)
is_a: LION:0000622 ! triacylglycerols [GL0301]
created_by: molen116
creation_date: 2017-09-28T15:09:18Z

[Term]
id: LION:0000862
name: TG(66:12)
is_a: LION:0000622 ! triacylglycerols [GL0301]
created_by: molen116
creation_date: 2017-09-28T15:09:18Z

[Term]
id: LION:0000863
name: TG(66:13)
is_a: LION:0000622 ! triacylglycerols [GL0301]
created_by: molen116
creation_date: 2017-09-28T15:09:18Z

[Term]
id: LION:0000864
name: TG(66:14)
is_a: LION:0000622 ! triacylglycerols [GL0301]
created_by: molen116
creation_date: 2017-09-28T15:09:18Z

[Term]
id: LION:0000865
name: TG(66:15)
is_a: LION:0000622 ! triacylglycerols [GL0301]
created_by: molen116
creation_date: 2017-09-28T15:09:18Z

[Term]
id: LION:0000866
name: TG(66:16)
is_a: LION:0000622 ! triacylglycerols [GL0301]
created_by: molen116
creation_date: 2017-09-28T15:09:18Z

[Term]
id: LION:0000867
name: TG(66:17)
is_a: LION:0000622 ! triacylglycerols [GL0301]
created_by: molen116
creation_date: 2017-09-28T15:09:18Z

[Term]
id: LION:0000868
name: TG(66:18)
is_a: LION:0000622 ! triacylglycerols [GL0301]
created_by: molen116
creation_date: 2017-09-28T15:09:18Z

[Term]
id: LION:0000869
name: TG(66:2)
is_a: LION:0000622 ! triacylglycerols [GL0301]
created_by: molen116
creation_date: 2017-09-28T15:09:18Z

[Term]
id: LION:0000870
name: TG(66:3)
is_a: LION:0000622 ! triacylglycerols [GL0301]
created_by: molen116
creation_date: 2017-09-28T15:09:18Z

[Term]
id: LION:0000871
name: TG(66:4)
is_a: LION:0000622 ! triacylglycerols [GL0301]
created_by: molen116
creation_date: 2017-09-28T15:09:18Z

[Term]
id: LION:0000872
name: TG(66:5)
is_a: LION:0000622 ! triacylglycerols [GL0301]
created_by: molen116
creation_date: 2017-09-28T15:09:18Z

[Term]
id: LION:0000873
name: TG(66:6)
is_a: LION:0000622 ! triacylglycerols [GL0301]
created_by: molen116
creation_date: 2017-09-28T15:09:18Z

[Term]
id: LION:0000874
name: TG(66:7)
is_a: LION:0000622 ! triacylglycerols [GL0301]
created_by: molen116
creation_date: 2017-09-28T15:09:18Z

[Term]
id: LION:0000875
name: TG(66:8)
is_a: LION:0000622 ! triacylglycerols [GL0301]
created_by: molen116
creation_date: 2017-09-28T15:09:18Z

[Term]
id: LION:0000876
name: TG(66:9)
is_a: LION:0000622 ! triacylglycerols [GL0301]
created_by: molen116
creation_date: 2017-09-28T15:09:18Z

[Term]
id: LION:0000877
name: TG(68:0)
is_a: LION:0000622 ! triacylglycerols [GL0301]
created_by: molen116
creation_date: 2017-09-28T15:09:18Z

[Term]
id: LION:0000878
name: TG(68:1)
is_a: LION:0000622 ! triacylglycerols [GL0301]
created_by: molen116
creation_date: 2017-09-28T15:09:18Z

[Term]
id: LION:0000879
name: TG(68:10)
is_a: LION:0000622 ! triacylglycerols [GL0301]
created_by: molen116
creation_date: 2017-09-28T15:09:18Z

[Term]
id: LION:0000880
name: TG(68:11)
is_a: LION:0000622 ! triacylglycerols [GL0301]
created_by: molen116
creation_date: 2017-09-28T15:09:18Z

[Term]
id: LION:0000881
name: TG(68:12)
is_a: LION:0000622 ! triacylglycerols [GL0301]
created_by: molen116
creation_date: 2017-09-28T15:09:18Z

[Term]
id: LION:0000882
name: TG(68:13)
is_a: LION:0000622 ! triacylglycerols [GL0301]
created_by: molen116
creation_date: 2017-09-28T15:09:18Z

[Term]
id: LION:0000883
name: TG(68:14)
is_a: LION:0000622 ! triacylglycerols [GL0301]
created_by: molen116
creation_date: 2017-09-28T15:09:18Z

[Term]
id: LION:0000884
name: TG(68:15)
is_a: LION:0000622 ! triacylglycerols [GL0301]
created_by: molen116
creation_date: 2017-09-28T15:09:18Z

[Term]
id: LION:0000885
name: TG(68:16)
is_a: LION:0000622 ! triacylglycerols [GL0301]
created_by: molen116
creation_date: 2017-09-28T15:09:18Z

[Term]
id: LION:0000886
name: TG(68:17)
is_a: LION:0000622 ! triacylglycerols [GL0301]
created_by: molen116
creation_date: 2017-09-28T15:09:18Z

[Term]
id: LION:0000887
name: TG(68:18)
is_a: LION:0000622 ! triacylglycerols [GL0301]
created_by: molen116
creation_date: 2017-09-28T15:09:18Z

[Term]
id: LION:0000888
name: TG(68:19)
is_a: LION:0000622 ! triacylglycerols [GL0301]
created_by: molen116
creation_date: 2017-09-28T15:09:18Z

[Term]
id: LION:0000889
name: TG(68:2)
is_a: LION:0000622 ! triacylglycerols [GL0301]
created_by: molen116
creation_date: 2017-09-28T15:09:18Z

[Term]
id: LION:0000890
name: TG(68:3)
is_a: LION:0000622 ! triacylglycerols [GL0301]
created_by: molen116
creation_date: 2017-09-28T15:09:18Z

[Term]
id: LION:0000891
name: TG(68:4)
is_a: LION:0000622 ! triacylglycerols [GL0301]
created_by: molen116
creation_date: 2017-09-28T15:09:18Z

[Term]
id: LION:0000892
name: TG(68:5)
is_a: LION:0000622 ! triacylglycerols [GL0301]
created_by: molen116
creation_date: 2017-09-28T15:09:18Z

[Term]
id: LION:0000893
name: TG(68:6)
is_a: LION:0000622 ! triacylglycerols [GL0301]
created_by: molen116
creation_date: 2017-09-28T15:09:18Z

[Term]
id: LION:0000894
name: TG(68:7)
is_a: LION:0000622 ! triacylglycerols [GL0301]
created_by: molen116
creation_date: 2017-09-28T15:09:18Z

[Term]
id: LION:0000895
name: TG(68:8)
is_a: LION:0000622 ! triacylglycerols [GL0301]
created_by: molen116
creation_date: 2017-09-28T15:09:18Z

[Term]
id: LION:0000896
name: TG(68:9)
is_a: LION:0000622 ! triacylglycerols [GL0301]
created_by: molen116
creation_date: 2017-09-28T15:09:18Z

[Term]
id: LION:0000897
name: TG(70:0)
is_a: LION:0000622 ! triacylglycerols [GL0301]
created_by: molen116
creation_date: 2017-09-28T15:09:18Z

[Term]
id: LION:0000898
name: TG(70:1)
is_a: LION:0000622 ! triacylglycerols [GL0301]
created_by: molen116
creation_date: 2017-09-28T15:09:18Z

[Term]
id: LION:0000899
name: TG(70:10)
is_a: LION:0000622 ! triacylglycerols [GL0301]
created_by: molen116
creation_date: 2017-09-28T15:09:18Z

[Term]
id: LION:0000900
name: TG(70:11)
is_a: LION:0000622 ! triacylglycerols [GL0301]
created_by: molen116
creation_date: 2017-09-28T15:09:18Z

[Term]
id: LION:0000901
name: TG(70:12)
is_a: LION:0000622 ! triacylglycerols [GL0301]
created_by: molen116
creation_date: 2017-09-28T15:09:18Z

[Term]
id: LION:0000902
name: TG(70:13)
is_a: LION:0000622 ! triacylglycerols [GL0301]
created_by: molen116
creation_date: 2017-09-28T15:09:18Z

[Term]
id: LION:0000903
name: TG(70:14)
is_a: LION:0000622 ! triacylglycerols [GL0301]
created_by: molen116
creation_date: 2017-09-28T15:09:18Z

[Term]
id: LION:0000904
name: TG(70:15)
is_a: LION:0000622 ! triacylglycerols [GL0301]
created_by: molen116
creation_date: 2017-09-28T15:09:18Z

[Term]
id: LION:0000905
name: TG(70:16)
is_a: LION:0000622 ! triacylglycerols [GL0301]
created_by: molen116
creation_date: 2017-09-28T15:09:18Z

[Term]
id: LION:0000906
name: TG(70:17)
is_a: LION:0000622 ! triacylglycerols [GL0301]
created_by: molen116
creation_date: 2017-09-28T15:09:18Z

[Term]
id: LION:0000907
name: TG(70:18)
is_a: LION:0000622 ! triacylglycerols [GL0301]
created_by: molen116
creation_date: 2017-09-28T15:09:18Z

[Term]
id: LION:0000908
name: TG(70:19)
is_a: LION:0000622 ! triacylglycerols [GL0301]
created_by: molen116
creation_date: 2017-09-28T15:09:18Z

[Term]
id: LION:0000909
name: TG(70:2)
is_a: LION:0000622 ! triacylglycerols [GL0301]
created_by: molen116
creation_date: 2017-09-28T15:09:18Z

[Term]
id: LION:0000910
name: TG(70:20)
is_a: LION:0000622 ! triacylglycerols [GL0301]
created_by: molen116
creation_date: 2017-09-28T15:09:18Z

[Term]
id: LION:0000911
name: TG(70:3)
is_a: LION:0000622 ! triacylglycerols [GL0301]
created_by: molen116
creation_date: 2017-09-28T15:09:18Z

[Term]
id: LION:0000912
name: TG(70:4)
is_a: LION:0000622 ! triacylglycerols [GL0301]
created_by: molen116
creation_date: 2017-09-28T15:09:18Z

[Term]
id: LION:0000913
name: TG(70:5)
is_a: LION:0000622 ! triacylglycerols [GL0301]
created_by: molen116
creation_date: 2017-09-28T15:09:18Z

[Term]
id: LION:0000914
name: TG(70:6)
is_a: LION:0000622 ! triacylglycerols [GL0301]
created_by: molen116
creation_date: 2017-09-28T15:09:18Z

[Term]
id: LION:0000915
name: TG(70:7)
is_a: LION:0000622 ! triacylglycerols [GL0301]
created_by: molen116
creation_date: 2017-09-28T15:09:18Z

[Term]
id: LION:0000916
name: TG(70:8)
is_a: LION:0000622 ! triacylglycerols [GL0301]
created_by: molen116
creation_date: 2017-09-28T15:09:18Z

[Term]
id: LION:0000917
name: TG(70:9)
is_a: LION:0000622 ! triacylglycerols [GL0301]
created_by: molen116
creation_date: 2017-09-28T15:09:18Z

[Term]
id: LION:0000918
name: TG(72:0)
is_a: LION:0000622 ! triacylglycerols [GL0301]
created_by: molen116
creation_date: 2017-09-28T15:09:18Z

[Term]
id: LION:0000919
name: TG(72:1)
is_a: LION:0000622 ! triacylglycerols [GL0301]
created_by: molen116
creation_date: 2017-09-28T15:09:18Z

[Term]
id: LION:0000920
name: TG(72:10)
is_a: LION:0000622 ! triacylglycerols [GL0301]
created_by: molen116
creation_date: 2017-09-28T15:09:18Z

[Term]
id: LION:0000921
name: TG(72:11)
is_a: LION:0000622 ! triacylglycerols [GL0301]
created_by: molen116
creation_date: 2017-09-28T15:09:18Z

[Term]
id: LION:0000922
name: TG(72:12)
is_a: LION:0000622 ! triacylglycerols [GL0301]
created_by: molen116
creation_date: 2017-09-28T15:09:18Z

[Term]
id: LION:0000923
name: TG(72:13)
is_a: LION:0000622 ! triacylglycerols [GL0301]
created_by: molen116
creation_date: 2017-09-28T15:09:18Z

[Term]
id: LION:0000924
name: TG(72:14)
is_a: LION:0000622 ! triacylglycerols [GL0301]
created_by: molen116
creation_date: 2017-09-28T15:09:18Z

[Term]
id: LION:0000925
name: TG(72:15)
is_a: LION:0000622 ! triacylglycerols [GL0301]
created_by: molen116
creation_date: 2017-09-28T15:09:18Z

[Term]
id: LION:0000926
name: TG(72:16)
is_a: LION:0000622 ! triacylglycerols [GL0301]
created_by: molen116
creation_date: 2017-09-28T15:09:18Z

[Term]
id: LION:0000927
name: TG(72:17)
is_a: LION:0000622 ! triacylglycerols [GL0301]
created_by: molen116
creation_date: 2017-09-28T15:09:18Z

[Term]
id: LION:0000928
name: TG(72:18)
is_a: LION:0000622 ! triacylglycerols [GL0301]
created_by: molen116
creation_date: 2017-09-28T15:09:18Z

[Term]
id: LION:0000929
name: TG(72:19)
is_a: LION:0000622 ! triacylglycerols [GL0301]
created_by: molen116
creation_date: 2017-09-28T15:09:18Z

[Term]
id: LION:0000930
name: TG(72:2)
is_a: LION:0000622 ! triacylglycerols [GL0301]
created_by: molen116
creation_date: 2017-09-28T15:09:18Z

[Term]
id: LION:0000931
name: TG(72:20)
is_a: LION:0000622 ! triacylglycerols [GL0301]
created_by: molen116
creation_date: 2017-09-28T15:09:18Z

[Term]
id: LION:0000932
name: TG(72:21)
is_a: LION:0000622 ! triacylglycerols [GL0301]
created_by: molen116
creation_date: 2017-09-28T15:09:18Z

[Term]
id: LION:0000933
name: TG(72:3)
is_a: LION:0000622 ! triacylglycerols [GL0301]
created_by: molen116
creation_date: 2017-09-28T15:09:18Z

[Term]
id: LION:0000934
name: TG(72:4)
is_a: LION:0000622 ! triacylglycerols [GL0301]
created_by: molen116
creation_date: 2017-09-28T15:09:18Z

[Term]
id: LION:0000935
name: TG(72:5)
is_a: LION:0000622 ! triacylglycerols [GL0301]
created_by: molen116
creation_date: 2017-09-28T15:09:18Z

[Term]
id: LION:0000936
name: TG(72:6)
is_a: LION:0000622 ! triacylglycerols [GL0301]
created_by: molen116
creation_date: 2017-09-28T15:09:18Z

[Term]
id: LION:0000937
name: TG(72:7)
is_a: LION:0000622 ! triacylglycerols [GL0301]
created_by: molen116
creation_date: 2017-09-28T15:09:18Z

[Term]
id: LION:0000938
name: TG(72:8)
is_a: LION:0000622 ! triacylglycerols [GL0301]
created_by: molen116
creation_date: 2017-09-28T15:09:18Z

[Term]
id: LION:0000939
name: TG(72:9)
is_a: LION:0000622 ! triacylglycerols [GL0301]
created_by: molen116
creation_date: 2017-09-28T15:09:18Z

[Term]
id: LION:0000940
name: diacylglycerophosphoglycerophosphomonoradylglycerols [GP1202]
is_a: LION:0000021 ! glycerophosphoglycerophosphoglycerols [GP12]
created_by: molen116
creation_date: 2017-04-11T14:11:37Z

[Term]
id: LION:0000941
name: 1-alkyl,2-acylglycerophosphoglycerophosphodiradylglycerols [GP1203]
is_a: LION:0000021 ! glycerophosphoglycerophosphoglycerols [GP12]
created_by: molen116
creation_date: 2017-04-11T14:11:37Z

[Term]
id: LION:0000942
name: 1-alkyl,2-acylglycerophosphoglycerophosphomonoradylglycerols [GP1204]
is_a: LION:0000021 ! glycerophosphoglycerophosphoglycerols [GP12]
created_by: molen116
creation_date: 2017-04-11T14:11:37Z

[Term]
id: LION:0000943
name: 1-(1z-alkenyl),2-acylglycerophosphoglycerophosphodiradylglycerols [GP1205]
is_a: LION:0000021 ! glycerophosphoglycerophosphoglycerols [GP12]
created_by: molen116
creation_date: 2017-04-11T14:11:37Z

[Term]
id: LION:0000944
name: 1-(1z-alkenyl),2-acylglycerophosphoglycerophosphomonoradylglycerols [GP1206]
is_a: LION:0000021 ! glycerophosphoglycerophosphoglycerols [GP12]
created_by: molen116
creation_date: 2017-04-11T14:11:37Z

[Term]
id: LION:0000945
name: dialkylglycerophosphoglycerophosphodiradylglycerols [GP1212]
is_a: LION:0000021 ! glycerophosphoglycerophosphoglycerols [GP12]
created_by: molen116
creation_date: 2017-04-11T14:11:37Z

[Term]
id: LION:0000946
name: dialkylglycerophosphoglycerophosphomonoradylglycerols [GP1213]
is_a: LION:0000021 ! glycerophosphoglycerophosphoglycerols [GP12]
created_by: molen116
creation_date: 2017-04-11T14:11:37Z

[Term]
id: LION:0000947
name: monoacylglycerophosphoglycerophosphomonoradylglycerols [GP1207]
is_a: LION:0000021 ! glycerophosphoglycerophosphoglycerols [GP12]
created_by: molen116
creation_date: 2017-04-11T14:11:37Z

[Term]
id: LION:0000948
name: monoalkylglycerophosphoglycerophosphodiradylglycerols [GP1208]
is_a: LION:0000021 ! glycerophosphoglycerophosphoglycerols [GP12]
created_by: molen116
creation_date: 2017-04-11T14:11:37Z

[Term]
id: LION:0000949
name: monoalkylglycerophosphoglycerophosphomonoradylglycerols [GP1209]
is_a: LION:0000021 ! glycerophosphoglycerophosphoglycerols [GP12]
created_by: molen116
creation_date: 2017-04-11T14:11:37Z

[Term]
id: LION:0000950
name: 1z-alkenylglycerophosphoglycerophosphodiradylglycerols [GP1210]
is_a: LION:0000021 ! glycerophosphoglycerophosphoglycerols [GP12]
created_by: molen116
creation_date: 2017-04-11T14:11:37Z

[Term]
id: LION:0000951
name: 1z-alkenylglycerophosphoglycerophosphomonoradylglycerols [GP1211]
is_a: LION:0000021 ! glycerophosphoglycerophosphoglycerols [GP12]
created_by: molen116
creation_date: 2017-04-11T14:11:37Z

[Term]
id: LION:0000952
name: CL(60:2)
is_a: LION:0000728 ! diacylglycerophosphoglycerophosphodiradylglycerols [GP1201]
created_by: molen116
creation_date: 2017-09-28T15:09:18Z

[Term]
id: LION:0000953
name: CL(62:1)
is_a: LION:0000728 ! diacylglycerophosphoglycerophosphodiradylglycerols [GP1201]
created_by: molen116
creation_date: 2017-09-28T15:09:18Z

[Term]
id: LION:0000954
name: CL(62:2)
is_a: LION:0000728 ! diacylglycerophosphoglycerophosphodiradylglycerols [GP1201]
created_by: molen116
creation_date: 2017-09-28T15:09:18Z

[Term]
id: LION:0000955
name: CL(62:3)
is_a: LION:0000728 ! diacylglycerophosphoglycerophosphodiradylglycerols [GP1201]
created_by: molen116
creation_date: 2017-09-28T15:09:18Z

[Term]
id: LION:0000956
name: CL(62:4)
is_a: LION:0000728 ! diacylglycerophosphoglycerophosphodiradylglycerols [GP1201]
created_by: molen116
creation_date: 2017-09-28T15:09:18Z

[Term]
id: LION:0000957
name: CL(62:5)
is_a: LION:0000728 ! diacylglycerophosphoglycerophosphodiradylglycerols [GP1201]
created_by: molen116
creation_date: 2017-09-28T15:09:18Z

[Term]
id: LION:0000958
name: CL(64:1)
is_a: LION:0000728 ! diacylglycerophosphoglycerophosphodiradylglycerols [GP1201]
created_by: molen116
creation_date: 2017-09-28T15:09:18Z

[Term]
id: LION:0000959
name: CL(64:2)
is_a: LION:0000728 ! diacylglycerophosphoglycerophosphodiradylglycerols [GP1201]
created_by: molen116
creation_date: 2017-09-28T15:09:18Z

[Term]
id: LION:0000960
name: CL(64:3)
is_a: LION:0000728 ! diacylglycerophosphoglycerophosphodiradylglycerols [GP1201]
created_by: molen116
creation_date: 2017-09-28T15:09:18Z

[Term]
id: LION:0000961
name: CL(64:4)
is_a: LION:0000728 ! diacylglycerophosphoglycerophosphodiradylglycerols [GP1201]
created_by: molen116
creation_date: 2017-09-28T15:09:18Z

[Term]
id: LION:0000962
name: CL(64:5)
is_a: LION:0000728 ! diacylglycerophosphoglycerophosphodiradylglycerols [GP1201]
created_by: molen116
creation_date: 2017-09-28T15:09:18Z

[Term]
id: LION:0000963
name: CL(64:6)
is_a: LION:0000728 ! diacylglycerophosphoglycerophosphodiradylglycerols [GP1201]
created_by: molen116
creation_date: 2017-09-28T15:09:18Z

[Term]
id: LION:0000964
name: CL(64:7)
is_a: LION:0000728 ! diacylglycerophosphoglycerophosphodiradylglycerols [GP1201]
created_by: molen116
creation_date: 2017-09-28T15:09:18Z

[Term]
id: LION:0000965
name: CL(66:1)
is_a: LION:0000728 ! diacylglycerophosphoglycerophosphodiradylglycerols [GP1201]
created_by: molen116
creation_date: 2017-09-28T15:09:18Z

[Term]
id: LION:0000966
name: CL(66:2)
is_a: LION:0000728 ! diacylglycerophosphoglycerophosphodiradylglycerols [GP1201]
created_by: molen116
creation_date: 2017-09-28T15:09:18Z

[Term]
id: LION:0000967
name: CL(66:3)
is_a: LION:0000728 ! diacylglycerophosphoglycerophosphodiradylglycerols [GP1201]
created_by: molen116
creation_date: 2017-09-28T15:09:18Z

[Term]
id: LION:0000968
name: CL(66:4)
is_a: LION:0000728 ! diacylglycerophosphoglycerophosphodiradylglycerols [GP1201]
created_by: molen116
creation_date: 2017-09-28T15:09:18Z

[Term]
id: LION:0000969
name: CL(66:5)
is_a: LION:0000728 ! diacylglycerophosphoglycerophosphodiradylglycerols [GP1201]
created_by: molen116
creation_date: 2017-09-28T15:09:18Z

[Term]
id: LION:0000970
name: CL(66:6)
is_a: LION:0000728 ! diacylglycerophosphoglycerophosphodiradylglycerols [GP1201]
created_by: molen116
creation_date: 2017-09-28T15:09:18Z

[Term]
id: LION:0000971
name: CL(66:7)
is_a: LION:0000728 ! diacylglycerophosphoglycerophosphodiradylglycerols [GP1201]
created_by: molen116
creation_date: 2017-09-28T15:09:18Z

[Term]
id: LION:0000972
name: CL(66:8)
is_a: LION:0000728 ! diacylglycerophosphoglycerophosphodiradylglycerols [GP1201]
created_by: molen116
creation_date: 2017-09-28T15:09:18Z

[Term]
id: LION:0000973
name: CL(66:9)
is_a: LION:0000728 ! diacylglycerophosphoglycerophosphodiradylglycerols [GP1201]
created_by: molen116
creation_date: 2017-09-28T15:09:18Z

[Term]
id: LION:0000974
name: CL(68:0)
is_a: LION:0000728 ! diacylglycerophosphoglycerophosphodiradylglycerols [GP1201]
created_by: molen116
creation_date: 2017-09-28T15:09:18Z

[Term]
id: LION:0000975
name: CL(68:1)
is_a: LION:0000728 ! diacylglycerophosphoglycerophosphodiradylglycerols [GP1201]
created_by: molen116
creation_date: 2017-09-28T15:09:18Z

[Term]
id: LION:0000976
name: CL(68:10)
is_a: LION:0000728 ! diacylglycerophosphoglycerophosphodiradylglycerols [GP1201]
created_by: molen116
creation_date: 2017-09-28T15:09:18Z

[Term]
id: LION:0000977
name: CL(68:2)
is_a: LION:0000728 ! diacylglycerophosphoglycerophosphodiradylglycerols [GP1201]
created_by: molen116
creation_date: 2017-09-28T15:09:18Z

[Term]
id: LION:0000978
name: CL(68:3)
is_a: LION:0000728 ! diacylglycerophosphoglycerophosphodiradylglycerols [GP1201]
created_by: molen116
creation_date: 2017-09-28T15:09:18Z

[Term]
id: LION:0000979
name: CL(68:4)
is_a: LION:0000728 ! diacylglycerophosphoglycerophosphodiradylglycerols [GP1201]
created_by: molen116
creation_date: 2017-09-28T15:09:18Z

[Term]
id: LION:0000980
name: CL(68:5)
is_a: LION:0000728 ! diacylglycerophosphoglycerophosphodiradylglycerols [GP1201]
created_by: molen116
creation_date: 2017-09-28T15:09:18Z

[Term]
id: LION:0000981
name: CL(68:6)
is_a: LION:0000728 ! diacylglycerophosphoglycerophosphodiradylglycerols [GP1201]
created_by: molen116
creation_date: 2017-09-28T15:09:18Z

[Term]
id: LION:0000982
name: CL(68:7)
is_a: LION:0000728 ! diacylglycerophosphoglycerophosphodiradylglycerols [GP1201]
created_by: molen116
creation_date: 2017-09-28T15:09:18Z

[Term]
id: LION:0000983
name: CL(68:8)
is_a: LION:0000728 ! diacylglycerophosphoglycerophosphodiradylglycerols [GP1201]
created_by: molen116
creation_date: 2017-09-28T15:09:18Z

[Term]
id: LION:0000984
name: CL(68:9)
is_a: LION:0000728 ! diacylglycerophosphoglycerophosphodiradylglycerols [GP1201]
created_by: molen116
creation_date: 2017-09-28T15:09:18Z

[Term]
id: LION:0000985
name: CL(70:0)
is_a: LION:0000728 ! diacylglycerophosphoglycerophosphodiradylglycerols [GP1201]
created_by: molen116
creation_date: 2017-09-28T15:09:18Z

[Term]
id: LION:0000986
name: CL(70:1)
is_a: LION:0000728 ! diacylglycerophosphoglycerophosphodiradylglycerols [GP1201]
created_by: molen116
creation_date: 2017-09-28T15:09:18Z

[Term]
id: LION:0000987
name: CL(70:10)
is_a: LION:0000728 ! diacylglycerophosphoglycerophosphodiradylglycerols [GP1201]
created_by: molen116
creation_date: 2017-09-28T15:09:18Z

[Term]
id: LION:0000988
name: CL(70:11)
is_a: LION:0000728 ! diacylglycerophosphoglycerophosphodiradylglycerols [GP1201]
created_by: molen116
creation_date: 2017-09-28T15:09:18Z

[Term]
id: LION:0000989
name: CL(70:12)
is_a: LION:0000728 ! diacylglycerophosphoglycerophosphodiradylglycerols [GP1201]
created_by: molen116
creation_date: 2017-09-28T15:09:18Z

[Term]
id: LION:0000990
name: CL(70:2)
is_a: LION:0000728 ! diacylglycerophosphoglycerophosphodiradylglycerols [GP1201]
created_by: molen116
creation_date: 2017-09-28T15:09:18Z

[Term]
id: LION:0000991
name: CL(70:3)
is_a: LION:0000728 ! diacylglycerophosphoglycerophosphodiradylglycerols [GP1201]
created_by: molen116
creation_date: 2017-09-28T15:09:18Z

[Term]
id: LION:0000992
name: CL(70:4)
is_a: LION:0000728 ! diacylglycerophosphoglycerophosphodiradylglycerols [GP1201]
created_by: molen116
creation_date: 2017-09-28T15:09:18Z

[Term]
id: LION:0000993
name: CL(70:5)
is_a: LION:0000728 ! diacylglycerophosphoglycerophosphodiradylglycerols [GP1201]
created_by: molen116
creation_date: 2017-09-28T15:09:18Z

[Term]
id: LION:0000994
name: CL(70:6)
is_a: LION:0000728 ! diacylglycerophosphoglycerophosphodiradylglycerols [GP1201]
created_by: molen116
creation_date: 2017-09-28T15:09:18Z

[Term]
id: LION:0000995
name: CL(70:7)
is_a: LION:0000728 ! diacylglycerophosphoglycerophosphodiradylglycerols [GP1201]
created_by: molen116
creation_date: 2017-09-28T15:09:18Z

[Term]
id: LION:0000996
name: CL(70:8)
is_a: LION:0000728 ! diacylglycerophosphoglycerophosphodiradylglycerols [GP1201]
created_by: molen116
creation_date: 2017-09-28T15:09:18Z

[Term]
id: LION:0000997
name: CL(70:9)
is_a: LION:0000728 ! diacylglycerophosphoglycerophosphodiradylglycerols [GP1201]
created_by: molen116
creation_date: 2017-09-28T15:09:18Z

[Term]
id: LION:0000998
name: CL(72:0)
is_a: LION:0000728 ! diacylglycerophosphoglycerophosphodiradylglycerols [GP1201]
created_by: molen116
creation_date: 2017-09-28T15:09:18Z

[Term]
id: LION:0000999
name: CL(72:1)
is_a: LION:0000728 ! diacylglycerophosphoglycerophosphodiradylglycerols [GP1201]
created_by: molen116
creation_date: 2017-09-28T15:09:18Z

[Term]
id: LION:0001000
name: CL(72:10)
is_a: LION:0000728 ! diacylglycerophosphoglycerophosphodiradylglycerols [GP1201]
created_by: molen116
creation_date: 2017-09-28T15:09:18Z

[Term]
id: LION:0001001
name: CL(72:11)
is_a: LION:0000728 ! diacylglycerophosphoglycerophosphodiradylglycerols [GP1201]
created_by: molen116
creation_date: 2017-09-28T15:09:18Z

[Term]
id: LION:0001002
name: CL(72:12)
is_a: LION:0000728 ! diacylglycerophosphoglycerophosphodiradylglycerols [GP1201]
created_by: molen116
creation_date: 2017-09-28T15:09:18Z

[Term]
id: LION:0001003
name: CL(72:13)
is_a: LION:0000728 ! diacylglycerophosphoglycerophosphodiradylglycerols [GP1201]
created_by: molen116
creation_date: 2017-09-28T15:09:18Z

[Term]
id: LION:0001004
name: CL(72:2)
is_a: LION:0000728 ! diacylglycerophosphoglycerophosphodiradylglycerols [GP1201]
created_by: molen116
creation_date: 2017-09-28T15:09:18Z

[Term]
id: LION:0001005
name: CL(72:3)
is_a: LION:0000728 ! diacylglycerophosphoglycerophosphodiradylglycerols [GP1201]
created_by: molen116
creation_date: 2017-09-28T15:09:18Z

[Term]
id: LION:0001006
name: CL(72:4)
is_a: LION:0000728 ! diacylglycerophosphoglycerophosphodiradylglycerols [GP1201]
created_by: molen116
creation_date: 2017-09-28T15:09:18Z

[Term]
id: LION:0001007
name: CL(72:5)
is_a: LION:0000728 ! diacylglycerophosphoglycerophosphodiradylglycerols [GP1201]
created_by: molen116
creation_date: 2017-09-28T15:09:18Z

[Term]
id: LION:0001008
name: CL(72:6)
is_a: LION:0000728 ! diacylglycerophosphoglycerophosphodiradylglycerols [GP1201]
created_by: molen116
creation_date: 2017-09-28T15:09:18Z

[Term]
id: LION:0001009
name: CL(72:7)
is_a: LION:0000728 ! diacylglycerophosphoglycerophosphodiradylglycerols [GP1201]
created_by: molen116
creation_date: 2017-09-28T15:09:18Z

[Term]
id: LION:0001010
name: CL(72:8)
is_a: LION:0000728 ! diacylglycerophosphoglycerophosphodiradylglycerols [GP1201]
created_by: molen116
creation_date: 2017-09-28T15:09:18Z

[Term]
id: LION:0001011
name: CL(72:9)
is_a: LION:0000728 ! diacylglycerophosphoglycerophosphodiradylglycerols [GP1201]
created_by: molen116
creation_date: 2017-09-28T15:09:18Z

[Term]
id: LION:0001012
name: CL(74:0)
is_a: LION:0000728 ! diacylglycerophosphoglycerophosphodiradylglycerols [GP1201]
created_by: molen116
creation_date: 2017-09-28T15:09:18Z

[Term]
id: LION:0001013
name: CL(74:1)
is_a: LION:0000728 ! diacylglycerophosphoglycerophosphodiradylglycerols [GP1201]
created_by: molen116
creation_date: 2017-09-28T15:09:18Z

[Term]
id: LION:0001014
name: CL(74:10)
is_a: LION:0000728 ! diacylglycerophosphoglycerophosphodiradylglycerols [GP1201]
created_by: molen116
creation_date: 2017-09-28T15:09:18Z

[Term]
id: LION:0001015
name: CL(74:11)
is_a: LION:0000728 ! diacylglycerophosphoglycerophosphodiradylglycerols [GP1201]
created_by: molen116
creation_date: 2017-09-28T15:09:18Z

[Term]
id: LION:0001016
name: CL(74:12)
is_a: LION:0000728 ! diacylglycerophosphoglycerophosphodiradylglycerols [GP1201]
created_by: molen116
creation_date: 2017-09-28T15:09:18Z

[Term]
id: LION:0001017
name: CL(74:13)
is_a: LION:0000728 ! diacylglycerophosphoglycerophosphodiradylglycerols [GP1201]
created_by: molen116
creation_date: 2017-09-28T15:09:18Z

[Term]
id: LION:0001018
name: CL(74:14)
is_a: LION:0000728 ! diacylglycerophosphoglycerophosphodiradylglycerols [GP1201]
created_by: molen116
creation_date: 2017-09-28T15:09:18Z

[Term]
id: LION:0001019
name: CL(74:15)
is_a: LION:0000728 ! diacylglycerophosphoglycerophosphodiradylglycerols [GP1201]
created_by: molen116
creation_date: 2017-09-28T15:09:18Z

[Term]
id: LION:0001020
name: CL(74:2)
is_a: LION:0000728 ! diacylglycerophosphoglycerophosphodiradylglycerols [GP1201]
created_by: molen116
creation_date: 2017-09-28T15:09:18Z

[Term]
id: LION:0001021
name: CL(74:3)
is_a: LION:0000728 ! diacylglycerophosphoglycerophosphodiradylglycerols [GP1201]
created_by: molen116
creation_date: 2017-09-28T15:09:18Z

[Term]
id: LION:0001022
name: CL(74:4)
is_a: LION:0000728 ! diacylglycerophosphoglycerophosphodiradylglycerols [GP1201]
created_by: molen116
creation_date: 2017-09-28T15:09:18Z

[Term]
id: LION:0001023
name: CL(74:5)
is_a: LION:0000728 ! diacylglycerophosphoglycerophosphodiradylglycerols [GP1201]
created_by: molen116
creation_date: 2017-09-28T15:09:18Z

[Term]
id: LION:0001024
name: CL(74:6)
is_a: LION:0000728 ! diacylglycerophosphoglycerophosphodiradylglycerols [GP1201]
created_by: molen116
creation_date: 2017-09-28T15:09:18Z

[Term]
id: LION:0001025
name: CL(74:7)
is_a: LION:0000728 ! diacylglycerophosphoglycerophosphodiradylglycerols [GP1201]
created_by: molen116
creation_date: 2017-09-28T15:09:18Z

[Term]
id: LION:0001026
name: CL(74:8)
is_a: LION:0000728 ! diacylglycerophosphoglycerophosphodiradylglycerols [GP1201]
created_by: molen116
creation_date: 2017-09-28T15:09:18Z

[Term]
id: LION:0001027
name: CL(74:9)
is_a: LION:0000728 ! diacylglycerophosphoglycerophosphodiradylglycerols [GP1201]
created_by: molen116
creation_date: 2017-09-28T15:09:18Z

[Term]
id: LION:0001028
name: CL(76:0)
is_a: LION:0000728 ! diacylglycerophosphoglycerophosphodiradylglycerols [GP1201]
created_by: molen116
creation_date: 2017-09-28T15:09:18Z

[Term]
id: LION:0001029
name: CL(76:1)
is_a: LION:0000728 ! diacylglycerophosphoglycerophosphodiradylglycerols [GP1201]
created_by: molen116
creation_date: 2017-09-28T15:09:18Z

[Term]
id: LION:0001030
name: CL(76:10)
is_a: LION:0000728 ! diacylglycerophosphoglycerophosphodiradylglycerols [GP1201]
created_by: molen116
creation_date: 2017-09-28T15:09:18Z

[Term]
id: LION:0001031
name: CL(76:11)
is_a: LION:0000728 ! diacylglycerophosphoglycerophosphodiradylglycerols [GP1201]
created_by: molen116
creation_date: 2017-09-28T15:09:18Z

[Term]
id: LION:0001032
name: CL(76:12)
is_a: LION:0000728 ! diacylglycerophosphoglycerophosphodiradylglycerols [GP1201]
created_by: molen116
creation_date: 2017-09-28T15:09:18Z

[Term]
id: LION:0001033
name: CL(76:13)
is_a: LION:0000728 ! diacylglycerophosphoglycerophosphodiradylglycerols [GP1201]
created_by: molen116
creation_date: 2017-09-28T15:09:18Z

[Term]
id: LION:0001034
name: CL(76:14)
is_a: LION:0000728 ! diacylglycerophosphoglycerophosphodiradylglycerols [GP1201]
created_by: molen116
creation_date: 2017-09-28T15:09:18Z

[Term]
id: LION:0001035
name: CL(76:15)
is_a: LION:0000728 ! diacylglycerophosphoglycerophosphodiradylglycerols [GP1201]
created_by: molen116
creation_date: 2017-09-28T15:09:18Z

[Term]
id: LION:0001036
name: CL(76:16)
is_a: LION:0000728 ! diacylglycerophosphoglycerophosphodiradylglycerols [GP1201]
created_by: molen116
creation_date: 2017-09-28T15:09:18Z

[Term]
id: LION:0001037
name: CL(76:2)
is_a: LION:0000728 ! diacylglycerophosphoglycerophosphodiradylglycerols [GP1201]
created_by: molen116
creation_date: 2017-09-28T15:09:18Z

[Term]
id: LION:0001038
name: CL(76:3)
is_a: LION:0000728 ! diacylglycerophosphoglycerophosphodiradylglycerols [GP1201]
created_by: molen116
creation_date: 2017-09-28T15:09:18Z

[Term]
id: LION:0001039
name: CL(76:4)
is_a: LION:0000728 ! diacylglycerophosphoglycerophosphodiradylglycerols [GP1201]
created_by: molen116
creation_date: 2017-09-28T15:09:18Z

[Term]
id: LION:0001040
name: CL(76:5)
is_a: LION:0000728 ! diacylglycerophosphoglycerophosphodiradylglycerols [GP1201]
created_by: molen116
creation_date: 2017-09-28T15:09:18Z

[Term]
id: LION:0001041
name: CL(76:6)
is_a: LION:0000728 ! diacylglycerophosphoglycerophosphodiradylglycerols [GP1201]
created_by: molen116
creation_date: 2017-09-28T15:09:18Z

[Term]
id: LION:0001042
name: CL(76:7)
is_a: LION:0000728 ! diacylglycerophosphoglycerophosphodiradylglycerols [GP1201]
created_by: molen116
creation_date: 2017-09-28T15:09:18Z

[Term]
id: LION:0001043
name: CL(76:8)
is_a: LION:0000728 ! diacylglycerophosphoglycerophosphodiradylglycerols [GP1201]
created_by: molen116
creation_date: 2017-09-28T15:09:18Z

[Term]
id: LION:0001044
name: CL(76:9)
is_a: LION:0000728 ! diacylglycerophosphoglycerophosphodiradylglycerols [GP1201]
created_by: molen116
creation_date: 2017-09-28T15:09:18Z

[Term]
id: LION:0001045
name: CL(78:0)
is_a: LION:0000728 ! diacylglycerophosphoglycerophosphodiradylglycerols [GP1201]
created_by: molen116
creation_date: 2017-09-28T15:09:18Z

[Term]
id: LION:0001046
name: CL(78:1)
is_a: LION:0000728 ! diacylglycerophosphoglycerophosphodiradylglycerols [GP1201]
created_by: molen116
creation_date: 2017-09-28T15:09:18Z

[Term]
id: LION:0001047
name: CL(78:10)
is_a: LION:0000728 ! diacylglycerophosphoglycerophosphodiradylglycerols [GP1201]
created_by: molen116
creation_date: 2017-09-28T15:09:18Z

[Term]
id: LION:0001048
name: CL(78:11)
is_a: LION:0000728 ! diacylglycerophosphoglycerophosphodiradylglycerols [GP1201]
created_by: molen116
creation_date: 2017-09-28T15:09:18Z

[Term]
id: LION:0001049
name: CL(78:12)
is_a: LION:0000728 ! diacylglycerophosphoglycerophosphodiradylglycerols [GP1201]
created_by: molen116
creation_date: 2017-09-28T15:09:18Z

[Term]
id: LION:0001050
name: CL(78:13)
is_a: LION:0000728 ! diacylglycerophosphoglycerophosphodiradylglycerols [GP1201]
created_by: molen116
creation_date: 2017-09-28T15:09:18Z

[Term]
id: LION:0001051
name: CL(78:14)
is_a: LION:0000728 ! diacylglycerophosphoglycerophosphodiradylglycerols [GP1201]
created_by: molen116
creation_date: 2017-09-28T15:09:18Z

[Term]
id: LION:0001052
name: CL(78:15)
is_a: LION:0000728 ! diacylglycerophosphoglycerophosphodiradylglycerols [GP1201]
created_by: molen116
creation_date: 2017-09-28T15:09:18Z

[Term]
id: LION:0001053
name: CL(78:16)
is_a: LION:0000728 ! diacylglycerophosphoglycerophosphodiradylglycerols [GP1201]
created_by: molen116
creation_date: 2017-09-28T15:09:18Z

[Term]
id: LION:0001054
name: CL(78:17)
is_a: LION:0000728 ! diacylglycerophosphoglycerophosphodiradylglycerols [GP1201]
created_by: molen116
creation_date: 2017-09-28T15:09:18Z

[Term]
id: LION:0001055
name: CL(78:2)
is_a: LION:0000728 ! diacylglycerophosphoglycerophosphodiradylglycerols [GP1201]
created_by: molen116
creation_date: 2017-09-28T15:09:18Z

[Term]
id: LION:0001056
name: CL(78:3)
is_a: LION:0000728 ! diacylglycerophosphoglycerophosphodiradylglycerols [GP1201]
created_by: molen116
creation_date: 2017-09-28T15:09:18Z

[Term]
id: LION:0001057
name: CL(78:4)
is_a: LION:0000728 ! diacylglycerophosphoglycerophosphodiradylglycerols [GP1201]
created_by: molen116
creation_date: 2017-09-28T15:09:18Z

[Term]
id: LION:0001058
name: CL(78:5)
is_a: LION:0000728 ! diacylglycerophosphoglycerophosphodiradylglycerols [GP1201]
created_by: molen116
creation_date: 2017-09-28T15:09:18Z

[Term]
id: LION:0001059
name: CL(78:6)
is_a: LION:0000728 ! diacylglycerophosphoglycerophosphodiradylglycerols [GP1201]
created_by: molen116
creation_date: 2017-09-28T15:09:18Z

[Term]
id: LION:0001060
name: CL(78:7)
is_a: LION:0000728 ! diacylglycerophosphoglycerophosphodiradylglycerols [GP1201]
created_by: molen116
creation_date: 2017-09-28T15:09:18Z

[Term]
id: LION:0001061
name: CL(78:8)
is_a: LION:0000728 ! diacylglycerophosphoglycerophosphodiradylglycerols [GP1201]
created_by: molen116
creation_date: 2017-09-28T15:09:18Z

[Term]
id: LION:0001062
name: CL(78:9)
is_a: LION:0000728 ! diacylglycerophosphoglycerophosphodiradylglycerols [GP1201]
created_by: molen116
creation_date: 2017-09-28T15:09:18Z

[Term]
id: LION:0001063
name: CL(80:0)
is_a: LION:0000728 ! diacylglycerophosphoglycerophosphodiradylglycerols [GP1201]
created_by: molen116
creation_date: 2017-09-28T15:09:18Z

[Term]
id: LION:0001064
name: CL(80:1)
is_a: LION:0000728 ! diacylglycerophosphoglycerophosphodiradylglycerols [GP1201]
created_by: molen116
creation_date: 2017-09-28T15:09:18Z

[Term]
id: LION:0001065
name: CL(80:10)
is_a: LION:0000728 ! diacylglycerophosphoglycerophosphodiradylglycerols [GP1201]
created_by: molen116
creation_date: 2017-09-28T15:09:18Z

[Term]
id: LION:0001066
name: CL(80:11)
is_a: LION:0000728 ! diacylglycerophosphoglycerophosphodiradylglycerols [GP1201]
created_by: molen116
creation_date: 2017-09-28T15:09:18Z

[Term]
id: LION:0001067
name: CL(80:12)
is_a: LION:0000728 ! diacylglycerophosphoglycerophosphodiradylglycerols [GP1201]
created_by: molen116
creation_date: 2017-09-28T15:09:18Z

[Term]
id: LION:0001068
name: CL(80:13)
is_a: LION:0000728 ! diacylglycerophosphoglycerophosphodiradylglycerols [GP1201]
created_by: molen116
creation_date: 2017-09-28T15:09:18Z

[Term]
id: LION:0001069
name: CL(80:14)
is_a: LION:0000728 ! diacylglycerophosphoglycerophosphodiradylglycerols [GP1201]
created_by: molen116
creation_date: 2017-09-28T15:09:18Z

[Term]
id: LION:0001070
name: CL(80:15)
is_a: LION:0000728 ! diacylglycerophosphoglycerophosphodiradylglycerols [GP1201]
created_by: molen116
creation_date: 2017-09-28T15:09:18Z

[Term]
id: LION:0001071
name: CL(80:16)
is_a: LION:0000728 ! diacylglycerophosphoglycerophosphodiradylglycerols [GP1201]
created_by: molen116
creation_date: 2017-09-28T15:09:18Z

[Term]
id: LION:0001072
name: CL(80:17)
is_a: LION:0000728 ! diacylglycerophosphoglycerophosphodiradylglycerols [GP1201]
created_by: molen116
creation_date: 2017-09-28T15:09:18Z

[Term]
id: LION:0001073
name: CL(80:18)
is_a: LION:0000728 ! diacylglycerophosphoglycerophosphodiradylglycerols [GP1201]
created_by: molen116
creation_date: 2017-09-28T15:09:18Z

[Term]
id: LION:0001074
name: CL(80:19)
is_a: LION:0000728 ! diacylglycerophosphoglycerophosphodiradylglycerols [GP1201]
created_by: molen116
creation_date: 2017-09-28T15:09:18Z

[Term]
id: LION:0001075
name: CL(80:2)
is_a: LION:0000728 ! diacylglycerophosphoglycerophosphodiradylglycerols [GP1201]
created_by: molen116
creation_date: 2017-09-28T15:09:18Z

[Term]
id: LION:0001076
name: CL(80:3)
is_a: LION:0000728 ! diacylglycerophosphoglycerophosphodiradylglycerols [GP1201]
created_by: molen116
creation_date: 2017-09-28T15:09:18Z

[Term]
id: LION:0001077
name: CL(80:4)
is_a: LION:0000728 ! diacylglycerophosphoglycerophosphodiradylglycerols [GP1201]
created_by: molen116
creation_date: 2017-09-28T15:09:18Z

[Term]
id: LION:0001078
name: CL(80:5)
is_a: LION:0000728 ! diacylglycerophosphoglycerophosphodiradylglycerols [GP1201]
created_by: molen116
creation_date: 2017-09-28T15:09:18Z

[Term]
id: LION:0001079
name: CL(80:6)
is_a: LION:0000728 ! diacylglycerophosphoglycerophosphodiradylglycerols [GP1201]
created_by: molen116
creation_date: 2017-09-28T15:09:18Z

[Term]
id: LION:0001080
name: CL(80:7)
is_a: LION:0000728 ! diacylglycerophosphoglycerophosphodiradylglycerols [GP1201]
created_by: molen116
creation_date: 2017-09-28T15:09:18Z

[Term]
id: LION:0001081
name: CL(80:8)
is_a: LION:0000728 ! diacylglycerophosphoglycerophosphodiradylglycerols [GP1201]
created_by: molen116
creation_date: 2017-09-28T15:09:18Z

[Term]
id: LION:0001082
name: CL(80:9)
is_a: LION:0000728 ! diacylglycerophosphoglycerophosphodiradylglycerols [GP1201]
created_by: molen116
creation_date: 2017-09-28T15:09:18Z

[Term]
id: LION:0001083
name: CL(82:0)
is_a: LION:0000728 ! diacylglycerophosphoglycerophosphodiradylglycerols [GP1201]
created_by: molen116
creation_date: 2017-09-28T15:09:18Z

[Term]
id: LION:0001084
name: CL(82:1)
is_a: LION:0000728 ! diacylglycerophosphoglycerophosphodiradylglycerols [GP1201]
created_by: molen116
creation_date: 2017-09-28T15:09:18Z

[Term]
id: LION:0001085
name: CL(82:10)
is_a: LION:0000728 ! diacylglycerophosphoglycerophosphodiradylglycerols [GP1201]
created_by: molen116
creation_date: 2017-09-28T15:09:18Z

[Term]
id: LION:0001086
name: CL(82:11)
is_a: LION:0000728 ! diacylglycerophosphoglycerophosphodiradylglycerols [GP1201]
created_by: molen116
creation_date: 2017-09-28T15:09:18Z

[Term]
id: LION:0001087
name: CL(82:12)
is_a: LION:0000728 ! diacylglycerophosphoglycerophosphodiradylglycerols [GP1201]
created_by: molen116
creation_date: 2017-09-28T15:09:18Z

[Term]
id: LION:0001088
name: CL(82:13)
is_a: LION:0000728 ! diacylglycerophosphoglycerophosphodiradylglycerols [GP1201]
created_by: molen116
creation_date: 2017-09-28T15:09:18Z

[Term]
id: LION:0001089
name: CL(82:14)
is_a: LION:0000728 ! diacylglycerophosphoglycerophosphodiradylglycerols [GP1201]
created_by: molen116
creation_date: 2017-09-28T15:09:18Z

[Term]
id: LION:0001090
name: CL(82:15)
is_a: LION:0000728 ! diacylglycerophosphoglycerophosphodiradylglycerols [GP1201]
created_by: molen116
creation_date: 2017-09-28T15:09:18Z

[Term]
id: LION:0001091
name: CL(82:16)
is_a: LION:0000728 ! diacylglycerophosphoglycerophosphodiradylglycerols [GP1201]
created_by: molen116
creation_date: 2017-09-28T15:09:18Z

[Term]
id: LION:0001092
name: CL(82:17)
is_a: LION:0000728 ! diacylglycerophosphoglycerophosphodiradylglycerols [GP1201]
created_by: molen116
creation_date: 2017-09-28T15:09:18Z

[Term]
id: LION:0001093
name: CL(82:18)
is_a: LION:0000728 ! diacylglycerophosphoglycerophosphodiradylglycerols [GP1201]
created_by: molen116
creation_date: 2017-09-28T15:09:18Z

[Term]
id: LION:0001094
name: CL(82:19)
is_a: LION:0000728 ! diacylglycerophosphoglycerophosphodiradylglycerols [GP1201]
created_by: molen116
creation_date: 2017-09-28T15:09:18Z

[Term]
id: LION:0001095
name: CL(82:2)
is_a: LION:0000728 ! diacylglycerophosphoglycerophosphodiradylglycerols [GP1201]
created_by: molen116
creation_date: 2017-09-28T15:09:18Z

[Term]
id: LION:0001096
name: CL(82:3)
is_a: LION:0000728 ! diacylglycerophosphoglycerophosphodiradylglycerols [GP1201]
created_by: molen116
creation_date: 2017-09-28T15:09:18Z

[Term]
id: LION:0001097
name: CL(82:4)
is_a: LION:0000728 ! diacylglycerophosphoglycerophosphodiradylglycerols [GP1201]
created_by: molen116
creation_date: 2017-09-28T15:09:18Z

[Term]
id: LION:0001098
name: CL(82:5)
is_a: LION:0000728 ! diacylglycerophosphoglycerophosphodiradylglycerols [GP1201]
created_by: molen116
creation_date: 2017-09-28T15:09:18Z

[Term]
id: LION:0001099
name: CL(82:6)
is_a: LION:0000728 ! diacylglycerophosphoglycerophosphodiradylglycerols [GP1201]
created_by: molen116
creation_date: 2017-09-28T15:09:18Z

[Term]
id: LION:0001100
name: CL(82:7)
is_a: LION:0000728 ! diacylglycerophosphoglycerophosphodiradylglycerols [GP1201]
created_by: molen116
creation_date: 2017-09-28T15:09:18Z

[Term]
id: LION:0001101
name: CL(82:8)
is_a: LION:0000728 ! diacylglycerophosphoglycerophosphodiradylglycerols [GP1201]
created_by: molen116
creation_date: 2017-09-28T15:09:18Z

[Term]
id: LION:0001102
name: CL(82:9)
is_a: LION:0000728 ! diacylglycerophosphoglycerophosphodiradylglycerols [GP1201]
created_by: molen116
creation_date: 2017-09-28T15:09:18Z

[Term]
id: LION:0001103
name: CL(84:0)
is_a: LION:0000728 ! diacylglycerophosphoglycerophosphodiradylglycerols [GP1201]
created_by: molen116
creation_date: 2017-09-28T15:09:18Z

[Term]
id: LION:0001104
name: CL(84:1)
is_a: LION:0000728 ! diacylglycerophosphoglycerophosphodiradylglycerols [GP1201]
created_by: molen116
creation_date: 2017-09-28T15:09:18Z

[Term]
id: LION:0001105
name: CL(84:10)
is_a: LION:0000728 ! diacylglycerophosphoglycerophosphodiradylglycerols [GP1201]
created_by: molen116
creation_date: 2017-09-28T15:09:18Z

[Term]
id: LION:0001106
name: CL(84:11)
is_a: LION:0000728 ! diacylglycerophosphoglycerophosphodiradylglycerols [GP1201]
created_by: molen116
creation_date: 2017-09-28T15:09:18Z

[Term]
id: LION:0001107
name: CL(84:12)
is_a: LION:0000728 ! diacylglycerophosphoglycerophosphodiradylglycerols [GP1201]
created_by: molen116
creation_date: 2017-09-28T15:09:18Z

[Term]
id: LION:0001108
name: CL(84:13)
is_a: LION:0000728 ! diacylglycerophosphoglycerophosphodiradylglycerols [GP1201]
created_by: molen116
creation_date: 2017-09-28T15:09:18Z

[Term]
id: LION:0001109
name: CL(84:14)
is_a: LION:0000728 ! diacylglycerophosphoglycerophosphodiradylglycerols [GP1201]
created_by: molen116
creation_date: 2017-09-28T15:09:18Z

[Term]
id: LION:0001110
name: CL(84:15)
is_a: LION:0000728 ! diacylglycerophosphoglycerophosphodiradylglycerols [GP1201]
created_by: molen116
creation_date: 2017-09-28T15:09:18Z

[Term]
id: LION:0001111
name: CL(84:16)
is_a: LION:0000728 ! diacylglycerophosphoglycerophosphodiradylglycerols [GP1201]
created_by: molen116
creation_date: 2017-09-28T15:09:18Z

[Term]
id: LION:0001112
name: CL(84:17)
is_a: LION:0000728 ! diacylglycerophosphoglycerophosphodiradylglycerols [GP1201]
created_by: molen116
creation_date: 2017-09-28T15:09:18Z

[Term]
id: LION:0001113
name: CL(84:18)
is_a: LION:0000728 ! diacylglycerophosphoglycerophosphodiradylglycerols [GP1201]
created_by: molen116
creation_date: 2017-09-28T15:09:18Z

[Term]
id: LION:0001114
name: CL(84:19)
is_a: LION:0000728 ! diacylglycerophosphoglycerophosphodiradylglycerols [GP1201]
created_by: molen116
creation_date: 2017-09-28T15:09:18Z

[Term]
id: LION:0001115
name: CL(84:2)
is_a: LION:0000728 ! diacylglycerophosphoglycerophosphodiradylglycerols [GP1201]
created_by: molen116
creation_date: 2017-09-28T15:09:18Z

[Term]
id: LION:0001116
name: CL(84:20)
is_a: LION:0000728 ! diacylglycerophosphoglycerophosphodiradylglycerols [GP1201]
created_by: molen116
creation_date: 2017-09-28T15:09:18Z

[Term]
id: LION:0001117
name: CL(84:21)
is_a: LION:0000728 ! diacylglycerophosphoglycerophosphodiradylglycerols [GP1201]
created_by: molen116
creation_date: 2017-09-28T15:09:18Z

[Term]
id: LION:0001118
name: CL(84:3)
is_a: LION:0000728 ! diacylglycerophosphoglycerophosphodiradylglycerols [GP1201]
created_by: molen116
creation_date: 2017-09-28T15:09:18Z

[Term]
id: LION:0001119
name: CL(84:4)
is_a: LION:0000728 ! diacylglycerophosphoglycerophosphodiradylglycerols [GP1201]
created_by: molen116
creation_date: 2017-09-28T15:09:18Z

[Term]
id: LION:0001120
name: CL(84:5)
is_a: LION:0000728 ! diacylglycerophosphoglycerophosphodiradylglycerols [GP1201]
created_by: molen116
creation_date: 2017-09-28T15:09:18Z

[Term]
id: LION:0001121
name: CL(84:6)
is_a: LION:0000728 ! diacylglycerophosphoglycerophosphodiradylglycerols [GP1201]
created_by: molen116
creation_date: 2017-09-28T15:09:18Z

[Term]
id: LION:0001122
name: CL(84:7)
is_a: LION:0000728 ! diacylglycerophosphoglycerophosphodiradylglycerols [GP1201]
created_by: molen116
creation_date: 2017-09-28T15:09:18Z

[Term]
id: LION:0001123
name: CL(84:8)
is_a: LION:0000728 ! diacylglycerophosphoglycerophosphodiradylglycerols [GP1201]
created_by: molen116
creation_date: 2017-09-28T15:09:18Z

[Term]
id: LION:0001124
name: CL(84:9)
is_a: LION:0000728 ! diacylglycerophosphoglycerophosphodiradylglycerols [GP1201]
created_by: molen116
creation_date: 2017-09-28T15:09:18Z

[Term]
id: LION:0001125
name: CL(86:1)
is_a: LION:0000728 ! diacylglycerophosphoglycerophosphodiradylglycerols [GP1201]
created_by: molen116
creation_date: 2017-09-28T15:09:18Z

[Term]
id: LION:0001126
name: CL(86:10)
is_a: LION:0000728 ! diacylglycerophosphoglycerophosphodiradylglycerols [GP1201]
created_by: molen116
creation_date: 2017-09-28T15:09:18Z

[Term]
id: LION:0001127
name: CL(86:11)
is_a: LION:0000728 ! diacylglycerophosphoglycerophosphodiradylglycerols [GP1201]
created_by: molen116
creation_date: 2017-09-28T15:09:18Z

[Term]
id: LION:0001128
name: CL(86:12)
is_a: LION:0000728 ! diacylglycerophosphoglycerophosphodiradylglycerols [GP1201]
created_by: molen116
creation_date: 2017-09-28T15:09:18Z

[Term]
id: LION:0001129
name: CL(86:13)
is_a: LION:0000728 ! diacylglycerophosphoglycerophosphodiradylglycerols [GP1201]
created_by: molen116
creation_date: 2017-09-28T15:09:18Z

[Term]
id: LION:0001130
name: CL(86:14)
is_a: LION:0000728 ! diacylglycerophosphoglycerophosphodiradylglycerols [GP1201]
created_by: molen116
creation_date: 2017-09-28T15:09:18Z

[Term]
id: LION:0001131
name: CL(86:15)
is_a: LION:0000728 ! diacylglycerophosphoglycerophosphodiradylglycerols [GP1201]
created_by: molen116
creation_date: 2017-09-28T15:09:18Z

[Term]
id: LION:0001132
name: CL(86:16)
is_a: LION:0000728 ! diacylglycerophosphoglycerophosphodiradylglycerols [GP1201]
created_by: molen116
creation_date: 2017-09-28T15:09:18Z

[Term]
id: LION:0001133
name: CL(86:17)
is_a: LION:0000728 ! diacylglycerophosphoglycerophosphodiradylglycerols [GP1201]
created_by: molen116
creation_date: 2017-09-28T15:09:18Z

[Term]
id: LION:0001134
name: CL(86:18)
is_a: LION:0000728 ! diacylglycerophosphoglycerophosphodiradylglycerols [GP1201]
created_by: molen116
creation_date: 2017-09-28T15:09:18Z

[Term]
id: LION:0001135
name: CL(86:19)
is_a: LION:0000728 ! diacylglycerophosphoglycerophosphodiradylglycerols [GP1201]
created_by: molen116
creation_date: 2017-09-28T15:09:18Z

[Term]
id: LION:0001136
name: CL(86:2)
is_a: LION:0000728 ! diacylglycerophosphoglycerophosphodiradylglycerols [GP1201]
created_by: molen116
creation_date: 2017-09-28T15:09:18Z

[Term]
id: LION:0001137
name: CL(86:20)
is_a: LION:0000728 ! diacylglycerophosphoglycerophosphodiradylglycerols [GP1201]
created_by: molen116
creation_date: 2017-09-28T15:09:18Z

[Term]
id: LION:0001138
name: CL(86:21)
is_a: LION:0000728 ! diacylglycerophosphoglycerophosphodiradylglycerols [GP1201]
created_by: molen116
creation_date: 2017-09-28T15:09:18Z

[Term]
id: LION:0001139
name: CL(86:22)
is_a: LION:0000728 ! diacylglycerophosphoglycerophosphodiradylglycerols [GP1201]
created_by: molen116
creation_date: 2017-09-28T15:09:18Z

[Term]
id: LION:0001140
name: CL(86:3)
is_a: LION:0000728 ! diacylglycerophosphoglycerophosphodiradylglycerols [GP1201]
created_by: molen116
creation_date: 2017-09-28T15:09:18Z

[Term]
id: LION:0001141
name: CL(86:4)
is_a: LION:0000728 ! diacylglycerophosphoglycerophosphodiradylglycerols [GP1201]
created_by: molen116
creation_date: 2017-09-28T15:09:18Z

[Term]
id: LION:0001142
name: CL(86:5)
is_a: LION:0000728 ! diacylglycerophosphoglycerophosphodiradylglycerols [GP1201]
created_by: molen116
creation_date: 2017-09-28T15:09:18Z

[Term]
id: LION:0001143
name: CL(86:6)
is_a: LION:0000728 ! diacylglycerophosphoglycerophosphodiradylglycerols [GP1201]
created_by: molen116
creation_date: 2017-09-28T15:09:18Z

[Term]
id: LION:0001144
name: CL(86:7)
is_a: LION:0000728 ! diacylglycerophosphoglycerophosphodiradylglycerols [GP1201]
created_by: molen116
creation_date: 2017-09-28T15:09:18Z

[Term]
id: LION:0001145
name: CL(86:8)
is_a: LION:0000728 ! diacylglycerophosphoglycerophosphodiradylglycerols [GP1201]
created_by: molen116
creation_date: 2017-09-28T15:09:18Z

[Term]
id: LION:0001146
name: CL(86:9)
is_a: LION:0000728 ! diacylglycerophosphoglycerophosphodiradylglycerols [GP1201]
created_by: molen116
creation_date: 2017-09-28T15:09:18Z

[Term]
id: LION:0001147
name: CL(88:1)
is_a: LION:0000728 ! diacylglycerophosphoglycerophosphodiradylglycerols [GP1201]
created_by: molen116
creation_date: 2017-09-28T15:09:18Z

[Term]
id: LION:0001148
name: CL(88:10)
is_a: LION:0000728 ! diacylglycerophosphoglycerophosphodiradylglycerols [GP1201]
created_by: molen116
creation_date: 2017-09-28T15:09:18Z

[Term]
id: LION:0001149
name: CL(88:11)
is_a: LION:0000728 ! diacylglycerophosphoglycerophosphodiradylglycerols [GP1201]
created_by: molen116
creation_date: 2017-09-28T15:09:18Z

[Term]
id: LION:0001150
name: CL(88:12)
is_a: LION:0000728 ! diacylglycerophosphoglycerophosphodiradylglycerols [GP1201]
created_by: molen116
creation_date: 2017-09-28T15:09:18Z

[Term]
id: LION:0001151
name: CL(88:13)
is_a: LION:0000728 ! diacylglycerophosphoglycerophosphodiradylglycerols [GP1201]
created_by: molen116
creation_date: 2017-09-28T15:09:18Z

[Term]
id: LION:0001152
name: CL(88:14)
is_a: LION:0000728 ! diacylglycerophosphoglycerophosphodiradylglycerols [GP1201]
created_by: molen116
creation_date: 2017-09-28T15:09:18Z

[Term]
id: LION:0001153
name: CL(88:15)
is_a: LION:0000728 ! diacylglycerophosphoglycerophosphodiradylglycerols [GP1201]
created_by: molen116
creation_date: 2017-09-28T15:09:18Z

[Term]
id: LION:0001154
name: CL(88:16)
is_a: LION:0000728 ! diacylglycerophosphoglycerophosphodiradylglycerols [GP1201]
created_by: molen116
creation_date: 2017-09-28T15:09:18Z

[Term]
id: LION:0001155
name: CL(88:17)
is_a: LION:0000728 ! diacylglycerophosphoglycerophosphodiradylglycerols [GP1201]
created_by: molen116
creation_date: 2017-09-28T15:09:18Z

[Term]
id: LION:0001156
name: CL(88:18)
is_a: LION:0000728 ! diacylglycerophosphoglycerophosphodiradylglycerols [GP1201]
created_by: molen116
creation_date: 2017-09-28T15:09:18Z

[Term]
id: LION:0001157
name: CL(88:19)
is_a: LION:0000728 ! diacylglycerophosphoglycerophosphodiradylglycerols [GP1201]
created_by: molen116
creation_date: 2017-09-28T15:09:18Z

[Term]
id: LION:0001158
name: CL(88:2)
is_a: LION:0000728 ! diacylglycerophosphoglycerophosphodiradylglycerols [GP1201]
created_by: molen116
creation_date: 2017-09-28T15:09:18Z

[Term]
id: LION:0001159
name: CL(88:20)
is_a: LION:0000728 ! diacylglycerophosphoglycerophosphodiradylglycerols [GP1201]
created_by: molen116
creation_date: 2017-09-28T15:09:18Z

[Term]
id: LION:0001160
name: CL(88:21)
is_a: LION:0000728 ! diacylglycerophosphoglycerophosphodiradylglycerols [GP1201]
created_by: molen116
creation_date: 2017-09-28T15:09:18Z

[Term]
id: LION:0001161
name: CL(88:22)
is_a: LION:0000728 ! diacylglycerophosphoglycerophosphodiradylglycerols [GP1201]
created_by: molen116
creation_date: 2017-09-28T15:09:18Z

[Term]
id: LION:0001162
name: CL(88:23)
is_a: LION:0000728 ! diacylglycerophosphoglycerophosphodiradylglycerols [GP1201]
created_by: molen116
creation_date: 2017-09-28T15:09:18Z

[Term]
id: LION:0001163
name: CL(88:3)
is_a: LION:0000728 ! diacylglycerophosphoglycerophosphodiradylglycerols [GP1201]
created_by: molen116
creation_date: 2017-09-28T15:09:18Z

[Term]
id: LION:0001164
name: CL(88:4)
is_a: LION:0000728 ! diacylglycerophosphoglycerophosphodiradylglycerols [GP1201]
created_by: molen116
creation_date: 2017-09-28T15:09:18Z

[Term]
id: LION:0001165
name: CL(88:5)
is_a: LION:0000728 ! diacylglycerophosphoglycerophosphodiradylglycerols [GP1201]
created_by: molen116
creation_date: 2017-09-28T15:09:18Z

[Term]
id: LION:0001166
name: CL(88:6)
is_a: LION:0000728 ! diacylglycerophosphoglycerophosphodiradylglycerols [GP1201]
created_by: molen116
creation_date: 2017-09-28T15:09:18Z

[Term]
id: LION:0001167
name: CL(88:7)
is_a: LION:0000728 ! diacylglycerophosphoglycerophosphodiradylglycerols [GP1201]
created_by: molen116
creation_date: 2017-09-28T15:09:18Z

[Term]
id: LION:0001168
name: CL(88:8)
is_a: LION:0000728 ! diacylglycerophosphoglycerophosphodiradylglycerols [GP1201]
created_by: molen116
creation_date: 2017-09-28T15:09:18Z

[Term]
id: LION:0001169
name: CL(88:9)
is_a: LION:0000728 ! diacylglycerophosphoglycerophosphodiradylglycerols [GP1201]
created_by: molen116
creation_date: 2017-09-28T15:09:18Z

[Term]
id: LION:0001170
name: CL(90:1)
is_a: LION:0000728 ! diacylglycerophosphoglycerophosphodiradylglycerols [GP1201]
created_by: molen116
creation_date: 2017-09-28T15:09:18Z

[Term]
id: LION:0001171
name: CL(90:10)
is_a: LION:0000728 ! diacylglycerophosphoglycerophosphodiradylglycerols [GP1201]
created_by: molen116
creation_date: 2017-09-28T15:09:18Z

[Term]
id: LION:0001172
name: CL(90:11)
is_a: LION:0000728 ! diacylglycerophosphoglycerophosphodiradylglycerols [GP1201]
created_by: molen116
creation_date: 2017-09-28T15:09:18Z

[Term]
id: LION:0001173
name: CL(90:12)
is_a: LION:0000728 ! diacylglycerophosphoglycerophosphodiradylglycerols [GP1201]
created_by: molen116
creation_date: 2017-09-28T15:09:18Z

[Term]
id: LION:0001174
name: CL(90:13)
is_a: LION:0000728 ! diacylglycerophosphoglycerophosphodiradylglycerols [GP1201]
created_by: molen116
creation_date: 2017-09-28T15:09:18Z

[Term]
id: LION:0001175
name: CL(90:14)
is_a: LION:0000728 ! diacylglycerophosphoglycerophosphodiradylglycerols [GP1201]
created_by: molen116
creation_date: 2017-09-28T15:09:18Z

[Term]
id: LION:0001176
name: CL(90:15)
is_a: LION:0000728 ! diacylglycerophosphoglycerophosphodiradylglycerols [GP1201]
created_by: molen116
creation_date: 2017-09-28T15:09:18Z

[Term]
id: LION:0001177
name: CL(90:16)
is_a: LION:0000728 ! diacylglycerophosphoglycerophosphodiradylglycerols [GP1201]
created_by: molen116
creation_date: 2017-09-28T15:09:18Z

[Term]
id: LION:0001178
name: CL(90:17)
is_a: LION:0000728 ! diacylglycerophosphoglycerophosphodiradylglycerols [GP1201]
created_by: molen116
creation_date: 2017-09-28T15:09:18Z

[Term]
id: LION:0001179
name: CL(90:18)
is_a: LION:0000728 ! diacylglycerophosphoglycerophosphodiradylglycerols [GP1201]
created_by: molen116
creation_date: 2017-09-28T15:09:18Z

[Term]
id: LION:0001180
name: CL(90:19)
is_a: LION:0000728 ! diacylglycerophosphoglycerophosphodiradylglycerols [GP1201]
created_by: molen116
creation_date: 2017-09-28T15:09:18Z

[Term]
id: LION:0001181
name: CL(90:2)
is_a: LION:0000728 ! diacylglycerophosphoglycerophosphodiradylglycerols [GP1201]
created_by: molen116
creation_date: 2017-09-28T15:09:18Z

[Term]
id: LION:0001182
name: CL(90:20)
is_a: LION:0000728 ! diacylglycerophosphoglycerophosphodiradylglycerols [GP1201]
created_by: molen116
creation_date: 2017-09-28T15:09:18Z

[Term]
id: LION:0001183
name: CL(90:21)
is_a: LION:0000728 ! diacylglycerophosphoglycerophosphodiradylglycerols [GP1201]
created_by: molen116
creation_date: 2017-09-28T15:09:18Z

[Term]
id: LION:0001184
name: CL(90:22)
is_a: LION:0000728 ! diacylglycerophosphoglycerophosphodiradylglycerols [GP1201]
created_by: molen116
creation_date: 2017-09-28T15:09:18Z

[Term]
id: LION:0001185
name: CL(90:23)
is_a: LION:0000728 ! diacylglycerophosphoglycerophosphodiradylglycerols [GP1201]
created_by: molen116
creation_date: 2017-09-28T15:09:18Z

[Term]
id: LION:0001186
name: CL(90:24)
is_a: LION:0000728 ! diacylglycerophosphoglycerophosphodiradylglycerols [GP1201]
created_by: molen116
creation_date: 2017-09-28T15:09:18Z

[Term]
id: LION:0001187
name: CL(90:3)
is_a: LION:0000728 ! diacylglycerophosphoglycerophosphodiradylglycerols [GP1201]
created_by: molen116
creation_date: 2017-09-28T15:09:18Z

[Term]
id: LION:0001188
name: CL(90:4)
is_a: LION:0000728 ! diacylglycerophosphoglycerophosphodiradylglycerols [GP1201]
created_by: molen116
creation_date: 2017-09-28T15:09:18Z

[Term]
id: LION:0001189
name: CL(90:5)
is_a: LION:0000728 ! diacylglycerophosphoglycerophosphodiradylglycerols [GP1201]
created_by: molen116
creation_date: 2017-09-28T15:09:18Z

[Term]
id: LION:0001190
name: CL(90:6)
is_a: LION:0000728 ! diacylglycerophosphoglycerophosphodiradylglycerols [GP1201]
created_by: molen116
creation_date: 2017-09-28T15:09:18Z

[Term]
id: LION:0001191
name: CL(90:7)
is_a: LION:0000728 ! diacylglycerophosphoglycerophosphodiradylglycerols [GP1201]
created_by: molen116
creation_date: 2017-09-28T15:09:18Z

[Term]
id: LION:0001192
name: CL(90:8)
is_a: LION:0000728 ! diacylglycerophosphoglycerophosphodiradylglycerols [GP1201]
created_by: molen116
creation_date: 2017-09-28T15:09:18Z

[Term]
id: LION:0001193
name: CL(90:9)
is_a: LION:0000728 ! diacylglycerophosphoglycerophosphodiradylglycerols [GP1201]
created_by: molen116
creation_date: 2017-09-28T15:09:18Z

[Term]
id: LION:0001194
name: CL(92:10)
is_a: LION:0000728 ! diacylglycerophosphoglycerophosphodiradylglycerols [GP1201]
created_by: molen116
creation_date: 2017-09-28T15:09:18Z

[Term]
id: LION:0001195
name: CL(92:11)
is_a: LION:0000728 ! diacylglycerophosphoglycerophosphodiradylglycerols [GP1201]
created_by: molen116
creation_date: 2017-09-28T15:09:18Z

[Term]
id: LION:0001196
name: CL(92:12)
is_a: LION:0000728 ! diacylglycerophosphoglycerophosphodiradylglycerols [GP1201]
created_by: molen116
creation_date: 2017-09-28T15:09:18Z

[Term]
id: LION:0001197
name: CL(92:13)
is_a: LION:0000728 ! diacylglycerophosphoglycerophosphodiradylglycerols [GP1201]
created_by: molen116
creation_date: 2017-09-28T15:09:18Z

[Term]
id: LION:0001198
name: CL(92:14)
is_a: LION:0000728 ! diacylglycerophosphoglycerophosphodiradylglycerols [GP1201]
created_by: molen116
creation_date: 2017-09-28T15:09:18Z

[Term]
id: LION:0001199
name: CL(92:15)
is_a: LION:0000728 ! diacylglycerophosphoglycerophosphodiradylglycerols [GP1201]
created_by: molen116
creation_date: 2017-09-28T15:09:18Z

[Term]
id: LION:0001200
name: CL(92:16)
is_a: LION:0000728 ! diacylglycerophosphoglycerophosphodiradylglycerols [GP1201]
created_by: molen116
creation_date: 2017-09-28T15:09:18Z

[Term]
id: LION:0001201
name: CL(92:17)
is_a: LION:0000728 ! diacylglycerophosphoglycerophosphodiradylglycerols [GP1201]
created_by: molen116
creation_date: 2017-09-28T15:09:18Z

[Term]
id: LION:0001202
name: CL(92:18)
is_a: LION:0000728 ! diacylglycerophosphoglycerophosphodiradylglycerols [GP1201]
created_by: molen116
creation_date: 2017-09-28T15:09:18Z

[Term]
id: LION:0001203
name: CL(92:19)
is_a: LION:0000728 ! diacylglycerophosphoglycerophosphodiradylglycerols [GP1201]
created_by: molen116
creation_date: 2017-09-28T15:09:18Z

[Term]
id: LION:0001204
name: CL(92:2)
is_a: LION:0000728 ! diacylglycerophosphoglycerophosphodiradylglycerols [GP1201]
created_by: molen116
creation_date: 2017-09-28T15:09:18Z

[Term]
id: LION:0001205
name: CL(92:20)
is_a: LION:0000728 ! diacylglycerophosphoglycerophosphodiradylglycerols [GP1201]
created_by: molen116
creation_date: 2017-09-28T15:09:18Z

[Term]
id: LION:0001206
name: CL(92:21)
is_a: LION:0000728 ! diacylglycerophosphoglycerophosphodiradylglycerols [GP1201]
created_by: molen116
creation_date: 2017-09-28T15:09:18Z

[Term]
id: LION:0001207
name: CL(92:22)
is_a: LION:0000728 ! diacylglycerophosphoglycerophosphodiradylglycerols [GP1201]
created_by: molen116
creation_date: 2017-09-28T15:09:18Z

[Term]
id: LION:0001208
name: CL(92:23)
is_a: LION:0000728 ! diacylglycerophosphoglycerophosphodiradylglycerols [GP1201]
created_by: molen116
creation_date: 2017-09-28T15:09:18Z

[Term]
id: LION:0001209
name: CL(92:24)
is_a: LION:0000728 ! diacylglycerophosphoglycerophosphodiradylglycerols [GP1201]
created_by: molen116
creation_date: 2017-09-28T15:09:18Z

[Term]
id: LION:0001210
name: CL(92:3)
is_a: LION:0000728 ! diacylglycerophosphoglycerophosphodiradylglycerols [GP1201]
created_by: molen116
creation_date: 2017-09-28T15:09:18Z

[Term]
id: LION:0001211
name: CL(92:4)
is_a: LION:0000728 ! diacylglycerophosphoglycerophosphodiradylglycerols [GP1201]
created_by: molen116
creation_date: 2017-09-28T15:09:18Z

[Term]
id: LION:0001212
name: CL(92:5)
is_a: LION:0000728 ! diacylglycerophosphoglycerophosphodiradylglycerols [GP1201]
created_by: molen116
creation_date: 2017-09-28T15:09:18Z

[Term]
id: LION:0001213
name: CL(92:6)
is_a: LION:0000728 ! diacylglycerophosphoglycerophosphodiradylglycerols [GP1201]
created_by: molen116
creation_date: 2017-09-28T15:09:18Z

[Term]
id: LION:0001214
name: CL(92:7)
is_a: LION:0000728 ! diacylglycerophosphoglycerophosphodiradylglycerols [GP1201]
created_by: molen116
creation_date: 2017-09-28T15:09:18Z

[Term]
id: LION:0001215
name: CL(92:8)
is_a: LION:0000728 ! diacylglycerophosphoglycerophosphodiradylglycerols [GP1201]
created_by: molen116
creation_date: 2017-09-28T15:09:18Z

[Term]
id: LION:0001216
name: CL(92:9)
is_a: LION:0000728 ! diacylglycerophosphoglycerophosphodiradylglycerols [GP1201]
created_by: molen116
creation_date: 2017-09-28T15:09:18Z

[Term]
id: LION:0001217
name: CL(94:10)
is_a: LION:0000728 ! diacylglycerophosphoglycerophosphodiradylglycerols [GP1201]
created_by: molen116
creation_date: 2017-09-28T15:09:18Z

[Term]
id: LION:0001218
name: CL(94:11)
is_a: LION:0000728 ! diacylglycerophosphoglycerophosphodiradylglycerols [GP1201]
created_by: molen116
creation_date: 2017-09-28T15:09:18Z

[Term]
id: LION:0001219
name: CL(94:12)
is_a: LION:0000728 ! diacylglycerophosphoglycerophosphodiradylglycerols [GP1201]
created_by: molen116
creation_date: 2017-09-28T15:09:18Z

[Term]
id: LION:0001220
name: CL(94:13)
is_a: LION:0000728 ! diacylglycerophosphoglycerophosphodiradylglycerols [GP1201]
created_by: molen116
creation_date: 2017-09-28T15:09:18Z

[Term]
id: LION:0001221
name: CL(94:14)
is_a: LION:0000728 ! diacylglycerophosphoglycerophosphodiradylglycerols [GP1201]
created_by: molen116
creation_date: 2017-09-28T15:09:18Z

[Term]
id: LION:0001222
name: CL(94:15)
is_a: LION:0000728 ! diacylglycerophosphoglycerophosphodiradylglycerols [GP1201]
created_by: molen116
creation_date: 2017-09-28T15:09:18Z

[Term]
id: LION:0001223
name: CL(94:16)
is_a: LION:0000728 ! diacylglycerophosphoglycerophosphodiradylglycerols [GP1201]
created_by: molen116
creation_date: 2017-09-28T15:09:18Z

[Term]
id: LION:0001224
name: CL(94:17)
is_a: LION:0000728 ! diacylglycerophosphoglycerophosphodiradylglycerols [GP1201]
created_by: molen116
creation_date: 2017-09-28T15:09:18Z

[Term]
id: LION:0001225
name: CL(94:18)
is_a: LION:0000728 ! diacylglycerophosphoglycerophosphodiradylglycerols [GP1201]
created_by: molen116
creation_date: 2017-09-28T15:09:18Z

[Term]
id: LION:0001226
name: CL(94:19)
is_a: LION:0000728 ! diacylglycerophosphoglycerophosphodiradylglycerols [GP1201]
created_by: molen116
creation_date: 2017-09-28T15:09:18Z

[Term]
id: LION:0001227
name: CL(94:20)
is_a: LION:0000728 ! diacylglycerophosphoglycerophosphodiradylglycerols [GP1201]
created_by: molen116
creation_date: 2017-09-28T15:09:18Z

[Term]
id: LION:0001228
name: CL(94:21)
is_a: LION:0000728 ! diacylglycerophosphoglycerophosphodiradylglycerols [GP1201]
created_by: molen116
creation_date: 2017-09-28T15:09:18Z

[Term]
id: LION:0001229
name: CL(94:22)
is_a: LION:0000728 ! diacylglycerophosphoglycerophosphodiradylglycerols [GP1201]
created_by: molen116
creation_date: 2017-09-28T15:09:18Z

[Term]
id: LION:0001230
name: CL(94:23)
is_a: LION:0000728 ! diacylglycerophosphoglycerophosphodiradylglycerols [GP1201]
created_by: molen116
creation_date: 2017-09-28T15:09:18Z

[Term]
id: LION:0001231
name: CL(94:24)
is_a: LION:0000728 ! diacylglycerophosphoglycerophosphodiradylglycerols [GP1201]
created_by: molen116
creation_date: 2017-09-28T15:09:18Z

[Term]
id: LION:0001232
name: CL(94:3)
is_a: LION:0000728 ! diacylglycerophosphoglycerophosphodiradylglycerols [GP1201]
created_by: molen116
creation_date: 2017-09-28T15:09:18Z

[Term]
id: LION:0001233
name: CL(94:4)
is_a: LION:0000728 ! diacylglycerophosphoglycerophosphodiradylglycerols [GP1201]
created_by: molen116
creation_date: 2017-09-28T15:09:18Z

[Term]
id: LION:0001234
name: CL(94:5)
is_a: LION:0000728 ! diacylglycerophosphoglycerophosphodiradylglycerols [GP1201]
created_by: molen116
creation_date: 2017-09-28T15:09:18Z

[Term]
id: LION:0001235
name: CL(94:6)
is_a: LION:0000728 ! diacylglycerophosphoglycerophosphodiradylglycerols [GP1201]
created_by: molen116
creation_date: 2017-09-28T15:09:18Z

[Term]
id: LION:0001236
name: CL(94:7)
is_a: LION:0000728 ! diacylglycerophosphoglycerophosphodiradylglycerols [GP1201]
created_by: molen116
creation_date: 2017-09-28T15:09:18Z

[Term]
id: LION:0001237
name: CL(94:8)
is_a: LION:0000728 ! diacylglycerophosphoglycerophosphodiradylglycerols [GP1201]
created_by: molen116
creation_date: 2017-09-28T15:09:18Z

[Term]
id: LION:0001238
name: CL(94:9)
is_a: LION:0000728 ! diacylglycerophosphoglycerophosphodiradylglycerols [GP1201]
created_by: molen116
creation_date: 2017-09-28T15:09:18Z

[Term]
id: LION:0001239
name: CL(96:10)
is_a: LION:0000728 ! diacylglycerophosphoglycerophosphodiradylglycerols [GP1201]
created_by: molen116
creation_date: 2017-09-28T15:09:18Z

[Term]
id: LION:0001240
name: CL(96:11)
is_a: LION:0000728 ! diacylglycerophosphoglycerophosphodiradylglycerols [GP1201]
created_by: molen116
creation_date: 2017-09-28T15:09:18Z

[Term]
id: LION:0001241
name: CL(96:12)
is_a: LION:0000728 ! diacylglycerophosphoglycerophosphodiradylglycerols [GP1201]
created_by: molen116
creation_date: 2017-09-28T15:09:18Z

[Term]
id: LION:0001242
name: CL(96:13)
is_a: LION:0000728 ! diacylglycerophosphoglycerophosphodiradylglycerols [GP1201]
created_by: molen116
creation_date: 2017-09-28T15:09:18Z

[Term]
id: LION:0001243
name: CL(96:14)
is_a: LION:0000728 ! diacylglycerophosphoglycerophosphodiradylglycerols [GP1201]
created_by: molen116
creation_date: 2017-09-28T15:09:18Z

[Term]
id: LION:0001244
name: CL(96:15)
is_a: LION:0000728 ! diacylglycerophosphoglycerophosphodiradylglycerols [GP1201]
created_by: molen116
creation_date: 2017-09-28T15:09:18Z

[Term]
id: LION:0001245
name: CL(96:16)
is_a: LION:0000728 ! diacylglycerophosphoglycerophosphodiradylglycerols [GP1201]
created_by: molen116
creation_date: 2017-09-28T15:09:18Z

[Term]
id: LION:0001246
name: CL(96:17)
is_a: LION:0000728 ! diacylglycerophosphoglycerophosphodiradylglycerols [GP1201]
created_by: molen116
creation_date: 2017-09-28T15:09:18Z

[Term]
id: LION:0001247
name: CL(96:18)
is_a: LION:0000728 ! diacylglycerophosphoglycerophosphodiradylglycerols [GP1201]
created_by: molen116
creation_date: 2017-09-28T15:09:18Z

[Term]
id: LION:0001248
name: CL(96:19)
is_a: LION:0000728 ! diacylglycerophosphoglycerophosphodiradylglycerols [GP1201]
created_by: molen116
creation_date: 2017-09-28T15:09:18Z

[Term]
id: LION:0001249
name: CL(96:20)
is_a: LION:0000728 ! diacylglycerophosphoglycerophosphodiradylglycerols [GP1201]
created_by: molen116
creation_date: 2017-09-28T15:09:18Z

[Term]
id: LION:0001250
name: CL(96:21)
is_a: LION:0000728 ! diacylglycerophosphoglycerophosphodiradylglycerols [GP1201]
created_by: molen116
creation_date: 2017-09-28T15:09:18Z

[Term]
id: LION:0001251
name: CL(96:22)
is_a: LION:0000728 ! diacylglycerophosphoglycerophosphodiradylglycerols [GP1201]
created_by: molen116
creation_date: 2017-09-28T15:09:18Z

[Term]
id: LION:0001252
name: CL(96:6)
is_a: LION:0000728 ! diacylglycerophosphoglycerophosphodiradylglycerols [GP1201]
created_by: molen116
creation_date: 2017-09-28T15:09:18Z

[Term]
id: LION:0001253
name: CL(96:7)
is_a: LION:0000728 ! diacylglycerophosphoglycerophosphodiradylglycerols [GP1201]
created_by: molen116
creation_date: 2017-09-28T15:09:18Z

[Term]
id: LION:0001254
name: CL(96:8)
is_a: LION:0000728 ! diacylglycerophosphoglycerophosphodiradylglycerols [GP1201]
created_by: molen116
creation_date: 2017-09-28T15:09:18Z

[Term]
id: LION:0001255
name: CL(96:9)
is_a: LION:0000728 ! diacylglycerophosphoglycerophosphodiradylglycerols [GP1201]
created_by: molen116
creation_date: 2017-09-28T15:09:18Z

[Term]
id: LION:0001256
name: CE(18:2)
is_a: LION:0000563 ! steryl esters [ST0102]
is_a: LION:0002923 ! C18:2
created_by: molen116
creation_date: 2017-05-18T10:37:24Z

[Term]
id: LION:0001257
name: CE(18:3)
is_a: LION:0000563 ! steryl esters [ST0102]
is_a: LION:0002924 ! C18:3
created_by: molen116
creation_date: 2017-05-18T10:37:24Z

[Term]
id: LION:0001258
name: CE(20:0)
is_a: LION:0000563 ! steryl esters [ST0102]
is_a: LION:0002925 ! C20:0
created_by: molen116
creation_date: 2017-05-18T10:37:24Z

[Term]
id: LION:0001259
name: CE(20:1)
is_a: LION:0000563 ! steryl esters [ST0102]
is_a: LION:0002926 ! C20:1
created_by: molen116
creation_date: 2017-05-18T10:37:24Z

[Term]
id: LION:0001260
name: CE(20:2)
is_a: LION:0000563 ! steryl esters [ST0102]
is_a: LION:0002927 ! C20:2
created_by: molen116
creation_date: 2017-05-18T10:37:24Z

[Term]
id: LION:0001261
name: CE(20:3)
is_a: LION:0000563 ! steryl esters [ST0102]
is_a: LION:0002928 ! C20:3
created_by: molen116
creation_date: 2017-05-18T10:37:24Z

[Term]
id: LION:0001262
name: CE(20:4)
is_a: LION:0000563 ! steryl esters [ST0102]
is_a: LION:0002929 ! C20:4
created_by: molen116
creation_date: 2017-05-18T10:37:24Z

[Term]
id: LION:0001263
name: CE(20:5)
is_a: LION:0000563 ! steryl esters [ST0102]
is_a: LION:0002930 ! C20:5
created_by: molen116
creation_date: 2017-05-18T10:37:24Z

[Term]
id: LION:0001264
name: CE(22:0)
is_a: LION:0000563 ! steryl esters [ST0102]
is_a: LION:0002931 ! C22:0
created_by: molen116
creation_date: 2017-05-18T10:37:24Z

[Term]
id: LION:0001265
name: CE(22:1)
is_a: LION:0000563 ! steryl esters [ST0102]
is_a: LION:0002932 ! C22:1
created_by: molen116
creation_date: 2017-05-18T10:37:24Z

[Term]
id: LION:0001266
name: CE(22:2)
is_a: LION:0000563 ! steryl esters [ST0102]
is_a: LION:0002933 ! C22:2
created_by: molen116
creation_date: 2017-05-18T10:37:24Z

[Term]
id: LION:0001267
name: CE(22:3)
is_a: LION:0000563 ! steryl esters [ST0102]
is_a: LION:0002934 ! C22:3
created_by: molen116
creation_date: 2017-05-18T10:37:24Z

[Term]
id: LION:0001268
name: CE(22:4)
is_a: LION:0000563 ! steryl esters [ST0102]
is_a: LION:0002935 ! C22:4
created_by: molen116
creation_date: 2017-05-18T10:37:24Z

[Term]
id: LION:0001269
name: CE(22:5)
is_a: LION:0000563 ! steryl esters [ST0102]
is_a: LION:0002936 ! C22:5
created_by: molen116
creation_date: 2017-05-18T10:37:24Z

[Term]
id: LION:0001270
name: CE(22:6)
is_a: LION:0000563 ! steryl esters [ST0102]
is_a: LION:0002937 ! C22:6
created_by: molen116
creation_date: 2017-05-18T10:37:24Z

[Term]
id: LION:0001271
name: CE(24:0)
is_a: LION:0000563 ! steryl esters [ST0102]
is_a: LION:0002938 ! C24:0
created_by: molen116
creation_date: 2017-05-18T10:37:24Z

[Term]
id: LION:0001272
name: CE(24:1)
is_a: LION:0000563 ! steryl esters [ST0102]
is_a: LION:0002939 ! C24:1
created_by: molen116
creation_date: 2017-05-18T10:37:24Z

[Term]
id: LION:0001273
name: CE(24:2)
is_a: LION:0000563 ! steryl esters [ST0102]
is_a: LION:0002940 ! C24:2
created_by: molen116
creation_date: 2017-05-18T10:37:24Z

[Term]
id: LION:0001274
name: CE(24:3)
is_a: LION:0000563 ! steryl esters [ST0102]
is_a: LION:0002941 ! C24:3
created_by: molen116
creation_date: 2017-05-18T10:37:24Z

[Term]
id: LION:0001275
name: CE(24:4)
is_a: LION:0000563 ! steryl esters [ST0102]
is_a: LION:0002942 ! C24:4
created_by: molen116
creation_date: 2017-05-18T10:37:24Z

[Term]
id: LION:0001276
name: CE(24:5)
is_a: LION:0000563 ! steryl esters [ST0102]
is_a: LION:0002943 ! C24:5
created_by: molen116
creation_date: 2017-05-18T10:37:24Z

[Term]
id: LION:0001277
name: CE(24:7)
is_a: LION:0000563 ! steryl esters [ST0102]
created_by: molen116
creation_date: 2017-05-18T10:37:24Z

[Term]
id: LION:0001278
name: PE(34:4)
is_a: LION:0000038 ! diacylglycerophosphoethanolamines [GP0201]
is_a: LION:0001735 ! very low transition temperature
is_a: LION:0080969 ! low bilayer thickness
is_a: LION:0080979 ! high lateral diffusion
created_by: molen116
creation_date: 2017-09-28T15:09:18Z

[Term]
id: LION:0001279
name: PE(34:6)
is_a: LION:0000038 ! diacylglycerophosphoethanolamines [GP0201]
is_a: LION:0001735 ! very low transition temperature
is_a: LION:0080968 ! very low bilayer thickness
is_a: LION:0080980 ! very high lateral diffusion
created_by: molen116
creation_date: 2017-09-28T15:09:18Z

[Term]
id: LION:0001280
name: PE(36:6)
is_a: LION:0000038 ! diacylglycerophosphoethanolamines [GP0201]
is_a: LION:0001735 ! very low transition temperature
is_a: LION:0080968 ! very low bilayer thickness
is_a: LION:0080980 ! very high lateral diffusion
created_by: molen116
creation_date: 2017-09-28T15:09:18Z

[Term]
id: LION:0001281
name: PE(40:0)
is_a: LION:0000038 ! diacylglycerophosphoethanolamines [GP0201]
is_a: LION:0001739 ! very high transition temperature
is_a: LION:0080972 ! very high bilayer thickness
is_a: LION:0080976 ! very low lateral diffusion
created_by: molen116
creation_date: 2017-09-28T15:09:18Z

[Term]
id: LION:0001282
name: PE(40:1)
is_a: LION:0000038 ! diacylglycerophosphoethanolamines [GP0201]
is_a: LION:0001739 ! very high transition temperature
is_a: LION:0080972 ! very high bilayer thickness
is_a: LION:0080976 ! very low lateral diffusion
created_by: molen116
creation_date: 2017-09-28T15:09:18Z

[Term]
id: LION:0001283
name: PE(40:2)
is_a: LION:0000038 ! diacylglycerophosphoethanolamines [GP0201]
is_a: LION:0001738 ! high transition temperature
is_a: LION:0080972 ! very high bilayer thickness
is_a: LION:0080976 ! very low lateral diffusion
created_by: molen116
creation_date: 2017-09-28T15:09:18Z

[Term]
id: LION:0001284
name: PE(40:3)
is_a: LION:0000038 ! diacylglycerophosphoethanolamines [GP0201]
is_a: LION:0001738 ! high transition temperature
is_a: LION:0080972 ! very high bilayer thickness
is_a: LION:0080977 ! low lateral diffusion
created_by: molen116
creation_date: 2017-09-28T15:09:18Z

[Term]
id: LION:0001285
name: PE(40:4)
is_a: LION:0000038 ! diacylglycerophosphoethanolamines [GP0201]
is_a: LION:0001737 ! average transition temperature
is_a: LION:0080971 ! high bilayer thickness
is_a: LION:0080978 ! average lateral diffusion
created_by: molen116
creation_date: 2017-09-28T15:09:18Z

[Term]
id: LION:0001286
name: PE(40:5)
is_a: LION:0000038 ! diacylglycerophosphoethanolamines [GP0201]
is_a: LION:0001737 ! average transition temperature
is_a: LION:0080970 ! average bilayer thickness
is_a: LION:0080978 ! average lateral diffusion
created_by: molen116
creation_date: 2017-09-28T15:09:18Z

[Term]
id: LION:0001287
name: PE(40:6)
is_a: LION:0000038 ! diacylglycerophosphoethanolamines [GP0201]
is_a: LION:0001737 ! average transition temperature
is_a: LION:0080970 ! average bilayer thickness
is_a: LION:0080979 ! high lateral diffusion
created_by: molen116
creation_date: 2017-09-28T15:09:18Z

[Term]
id: LION:0001288
name: PE(40:7)
is_a: LION:0000038 ! diacylglycerophosphoethanolamines [GP0201]
is_a: LION:0001736 ! low transition temperature
is_a: LION:0080969 ! low bilayer thickness
is_a: LION:0080980 ! very high lateral diffusion
created_by: molen116
creation_date: 2017-09-28T15:09:18Z

[Term]
id: LION:0001289
name: PE(40:8)
is_a: LION:0000038 ! diacylglycerophosphoethanolamines [GP0201]
is_a: LION:0001736 ! low transition temperature
is_a: LION:0080968 ! very low bilayer thickness
is_a: LION:0080980 ! very high lateral diffusion
created_by: molen116
creation_date: 2017-09-28T15:09:18Z

[Term]
id: LION:0001290
name: PE(40:9)
is_a: LION:0000038 ! diacylglycerophosphoethanolamines [GP0201]
is_a: LION:0001736 ! low transition temperature
is_a: LION:0080968 ! very low bilayer thickness
is_a: LION:0080980 ! very high lateral diffusion
created_by: molen116
creation_date: 2017-09-28T15:09:18Z

[Term]
id: LION:0001291
name: PE(40:10)
is_a: LION:0000038 ! diacylglycerophosphoethanolamines [GP0201]
is_a: LION:0001735 ! very low transition temperature
is_a: LION:0080968 ! very low bilayer thickness
is_a: LION:0080980 ! very high lateral diffusion
created_by: molen116
creation_date: 2017-09-28T15:09:18Z

[Term]
id: LION:0001292
name: PE(42:0)
is_a: LION:0000038 ! diacylglycerophosphoethanolamines [GP0201]
is_a: LION:0001739 ! very high transition temperature
is_a: LION:0080972 ! very high bilayer thickness
is_a: LION:0080976 ! very low lateral diffusion
created_by: molen116
creation_date: 2017-09-28T15:09:18Z

[Term]
id: LION:0001293
name: PE(42:1)
is_a: LION:0000038 ! diacylglycerophosphoethanolamines [GP0201]
is_a: LION:0001739 ! very high transition temperature
is_a: LION:0080972 ! very high bilayer thickness
is_a: LION:0080976 ! very low lateral diffusion
created_by: molen116
creation_date: 2017-09-28T15:09:18Z

[Term]
id: LION:0001294
name: PE(42:2)
is_a: LION:0000038 ! diacylglycerophosphoethanolamines [GP0201]
is_a: LION:0001739 ! very high transition temperature
is_a: LION:0080972 ! very high bilayer thickness
is_a: LION:0080976 ! very low lateral diffusion
created_by: molen116
creation_date: 2017-09-28T15:09:18Z

[Term]
id: LION:0001295
name: PE(42:3)
is_a: LION:0000038 ! diacylglycerophosphoethanolamines [GP0201]
is_a: LION:0001739 ! very high transition temperature
is_a: LION:0080972 ! very high bilayer thickness
is_a: LION:0080976 ! very low lateral diffusion
created_by: molen116
creation_date: 2017-09-28T15:09:18Z

[Term]
id: LION:0001296
name: PE(42:4)
is_a: LION:0000038 ! diacylglycerophosphoethanolamines [GP0201]
is_a: LION:0001739 ! very high transition temperature
is_a: LION:0080972 ! very high bilayer thickness
is_a: LION:0080977 ! low lateral diffusion
created_by: molen116
creation_date: 2017-09-28T15:09:18Z

[Term]
id: LION:0001297
name: PE(42:5)
is_a: LION:0000038 ! diacylglycerophosphoethanolamines [GP0201]
is_a: LION:0001738 ! high transition temperature
is_a: LION:0080971 ! high bilayer thickness
is_a: LION:0080978 ! average lateral diffusion
created_by: molen116
creation_date: 2017-09-28T15:09:18Z

[Term]
id: LION:0001298
name: PE(42:6)
is_a: LION:0000038 ! diacylglycerophosphoethanolamines [GP0201]
is_a: LION:0001738 ! high transition temperature
is_a: LION:0080971 ! high bilayer thickness
is_a: LION:0080978 ! average lateral diffusion
created_by: molen116
creation_date: 2017-09-28T15:09:18Z

[Term]
id: LION:0001299
name: PE(42:7)
is_a: LION:0000038 ! diacylglycerophosphoethanolamines [GP0201]
is_a: LION:0001738 ! high transition temperature
is_a: LION:0080970 ! average bilayer thickness
is_a: LION:0080979 ! high lateral diffusion
created_by: molen116
creation_date: 2017-09-28T15:09:18Z

[Term]
id: LION:0001300
name: PE(42:8)
is_a: LION:0000038 ! diacylglycerophosphoethanolamines [GP0201]
is_a: LION:0001738 ! high transition temperature
is_a: LION:0080969 ! low bilayer thickness
is_a: LION:0080980 ! very high lateral diffusion
created_by: molen116
creation_date: 2017-09-28T15:09:18Z

[Term]
id: LION:0001301
name: PE(42:9)
is_a: LION:0000038 ! diacylglycerophosphoethanolamines [GP0201]
is_a: LION:0001738 ! high transition temperature
is_a: LION:0080969 ! low bilayer thickness
is_a: LION:0080980 ! very high lateral diffusion
created_by: molen116
creation_date: 2017-09-28T15:09:18Z

[Term]
id: LION:0001302
name: PE(42:10)
is_a: LION:0000038 ! diacylglycerophosphoethanolamines [GP0201]
is_a: LION:0001737 ! average transition temperature
is_a: LION:0080968 ! very low bilayer thickness
is_a: LION:0080980 ! very high lateral diffusion
created_by: molen116
creation_date: 2017-09-28T15:09:18Z

[Term]
id: LION:0001303
name: PE(42:11)
is_a: LION:0000038 ! diacylglycerophosphoethanolamines [GP0201]
is_a: LION:0001737 ! average transition temperature
is_a: LION:0080968 ! very low bilayer thickness
is_a: LION:0080980 ! very high lateral diffusion
created_by: molen116
creation_date: 2017-09-28T15:09:18Z

[Term]
id: LION:0001304
name: PE(44:0)
is_a: LION:0000038 ! diacylglycerophosphoethanolamines [GP0201]
is_a: LION:0001739 ! very high transition temperature
is_a: LION:0080972 ! very high bilayer thickness
is_a: LION:0080976 ! very low lateral diffusion
created_by: molen116
creation_date: 2017-09-28T15:09:18Z

[Term]
id: LION:0001305
name: PE(44:1)
is_a: LION:0000038 ! diacylglycerophosphoethanolamines [GP0201]
is_a: LION:0001739 ! very high transition temperature
is_a: LION:0080972 ! very high bilayer thickness
is_a: LION:0080976 ! very low lateral diffusion
created_by: molen116
creation_date: 2017-09-28T15:09:18Z

[Term]
id: LION:0001306
name: PE(44:2)
is_a: LION:0000038 ! diacylglycerophosphoethanolamines [GP0201]
is_a: LION:0001739 ! very high transition temperature
is_a: LION:0080972 ! very high bilayer thickness
is_a: LION:0080976 ! very low lateral diffusion
created_by: molen116
creation_date: 2017-09-28T15:09:18Z

[Term]
id: LION:0001307
name: PE(44:3)
is_a: LION:0000038 ! diacylglycerophosphoethanolamines [GP0201]
is_a: LION:0001739 ! very high transition temperature
is_a: LION:0080972 ! very high bilayer thickness
is_a: LION:0080976 ! very low lateral diffusion
created_by: molen116
creation_date: 2017-09-28T15:09:18Z

[Term]
id: LION:0001308
name: PE(44:4)
is_a: LION:0000038 ! diacylglycerophosphoethanolamines [GP0201]
is_a: LION:0001739 ! very high transition temperature
is_a: LION:0080972 ! very high bilayer thickness
is_a: LION:0080977 ! low lateral diffusion
created_by: molen116
creation_date: 2017-09-28T15:09:18Z

[Term]
id: LION:0001309
name: PE(44:5)
is_a: LION:0000038 ! diacylglycerophosphoethanolamines [GP0201]
is_a: LION:0001739 ! very high transition temperature
is_a: LION:0080972 ! very high bilayer thickness
is_a: LION:0080977 ! low lateral diffusion
created_by: molen116
creation_date: 2017-09-28T15:09:18Z

[Term]
id: LION:0001310
name: PE(44:6)
is_a: LION:0000038 ! diacylglycerophosphoethanolamines [GP0201]
is_a: LION:0001739 ! very high transition temperature
is_a: LION:0080971 ! high bilayer thickness
is_a: LION:0080978 ! average lateral diffusion
created_by: molen116
creation_date: 2017-09-28T15:09:18Z

[Term]
id: LION:0001311
name: PE(44:7)
is_a: LION:0000038 ! diacylglycerophosphoethanolamines [GP0201]
is_a: LION:0001739 ! very high transition temperature
is_a: LION:0080971 ! high bilayer thickness
is_a: LION:0080978 ! average lateral diffusion
created_by: molen116
creation_date: 2017-09-28T15:09:18Z

[Term]
id: LION:0001312
name: PE(44:8)
is_a: LION:0000038 ! diacylglycerophosphoethanolamines [GP0201]
is_a: LION:0001739 ! very high transition temperature
is_a: LION:0080970 ! average bilayer thickness
is_a: LION:0080979 ! high lateral diffusion
created_by: molen116
creation_date: 2017-09-28T15:09:18Z

[Term]
id: LION:0001313
name: PE(44:9)
is_a: LION:0000038 ! diacylglycerophosphoethanolamines [GP0201]
is_a: LION:0001739 ! very high transition temperature
is_a: LION:0080969 ! low bilayer thickness
is_a: LION:0080980 ! very high lateral diffusion
created_by: molen116
creation_date: 2017-09-28T15:09:18Z

[Term]
id: LION:0001314
name: PE(44:10)
is_a: LION:0000038 ! diacylglycerophosphoethanolamines [GP0201]
is_a: LION:0001739 ! very high transition temperature
is_a: LION:0080969 ! low bilayer thickness
is_a: LION:0080980 ! very high lateral diffusion
created_by: molen116
creation_date: 2017-09-28T15:09:18Z

[Term]
id: LION:0001315
name: PE(44:12)
is_a: LION:0000038 ! diacylglycerophosphoethanolamines [GP0201]
is_a: LION:0001739 ! very high transition temperature
is_a: LION:0080968 ! very low bilayer thickness
is_a: LION:0080980 ! very high lateral diffusion
created_by: molen116
creation_date: 2017-09-28T15:09:18Z

[Term]
id: LION:0001316
name: PE(44:13)
is_a: LION:0000038 ! diacylglycerophosphoethanolamines [GP0201]
is_a: LION:0001739 ! very high transition temperature
is_a: LION:0080968 ! very low bilayer thickness
is_a: LION:0080980 ! very high lateral diffusion
created_by: molen116
creation_date: 2017-09-28T15:09:18Z

[Term]
id: LION:0001317
name: PC(O-24:4)
is_a: LION:0000031 ! 1-alkyl,2-acylglycerophosphocholines [GP0102]
created_by: molen116
creation_date: 2017-09-28T15:09:18Z

[Term]
id: LION:0001318
name: PC(O-28:0)
is_a: LION:0000031 ! 1-alkyl,2-acylglycerophosphocholines [GP0102]
created_by: molen116
creation_date: 2017-09-28T15:09:18Z

[Term]
id: LION:0001319
name: PC(O-30:6)
is_a: LION:0000031 ! 1-alkyl,2-acylglycerophosphocholines [GP0102]
created_by: molen116
creation_date: 2017-09-28T15:09:18Z

[Term]
id: LION:0001320
name: PC(O-30:1)
is_a: LION:0000031 ! 1-alkyl,2-acylglycerophosphocholines [GP0102]
created_by: molen116
creation_date: 2017-09-28T15:09:18Z

[Term]
id: LION:0001321
name: PC(O-34:7)
is_a: LION:0000031 ! 1-alkyl,2-acylglycerophosphocholines [GP0102]
created_by: molen116
creation_date: 2017-09-28T15:09:18Z

[Term]
id: LION:0001322
name: PC(O-34:0)
is_a: LION:0000031 ! 1-alkyl,2-acylglycerophosphocholines [GP0102]
created_by: molen116
creation_date: 2017-09-28T15:09:18Z

[Term]
id: LION:0001323
name: PC(O-36:8)
is_a: LION:0000031 ! 1-alkyl,2-acylglycerophosphocholines [GP0102]
created_by: molen116
creation_date: 2017-09-28T15:09:18Z

[Term]
id: LION:0001324
name: PC(O-36:5)
is_a: LION:0000031 ! 1-alkyl,2-acylglycerophosphocholines [GP0102]
created_by: molen116
creation_date: 2017-09-28T15:09:18Z

[Term]
id: LION:0001325
name: PC(O-36:1)
is_a: LION:0000031 ! 1-alkyl,2-acylglycerophosphocholines [GP0102]
created_by: molen116
creation_date: 2017-09-28T15:09:18Z

[Term]
id: LION:0001326
name: PC(O-36:0)
is_a: LION:0000031 ! 1-alkyl,2-acylglycerophosphocholines [GP0102]
created_by: molen116
creation_date: 2017-09-28T15:09:18Z

[Term]
id: LION:0001327
name: PC(O-38:7)
is_a: LION:0000031 ! 1-alkyl,2-acylglycerophosphocholines [GP0102]
created_by: molen116
creation_date: 2017-09-28T15:09:18Z

[Term]
id: LION:0001328
name: PC(O-38:1)
is_a: LION:0000031 ! 1-alkyl,2-acylglycerophosphocholines [GP0102]
created_by: molen116
creation_date: 2017-09-28T15:09:18Z

[Term]
id: LION:0001329
name: PC(O-38:0)
is_a: LION:0000031 ! 1-alkyl,2-acylglycerophosphocholines [GP0102]
created_by: molen116
creation_date: 2017-09-28T15:09:18Z

[Term]
id: LION:0001330
name: PC(O-40:8)
is_a: LION:0000031 ! 1-alkyl,2-acylglycerophosphocholines [GP0102]
created_by: molen116
creation_date: 2017-09-28T15:09:18Z

[Term]
id: LION:0001331
name: PC(O-40:7)
is_a: LION:0000031 ! 1-alkyl,2-acylglycerophosphocholines [GP0102]
created_by: molen116
creation_date: 2017-09-28T15:09:18Z

[Term]
id: LION:0001332
name: PC(O-40:3)
is_a: LION:0000031 ! 1-alkyl,2-acylglycerophosphocholines [GP0102]
created_by: molen116
creation_date: 2017-09-28T15:09:18Z

[Term]
id: LION:0001333
name: PC(O-40:2)
is_a: LION:0000031 ! 1-alkyl,2-acylglycerophosphocholines [GP0102]
created_by: molen116
creation_date: 2017-09-28T15:09:18Z

[Term]
id: LION:0001334
name: PC(O-42:10)
is_a: LION:0000031 ! 1-alkyl,2-acylglycerophosphocholines [GP0102]
created_by: molen116
creation_date: 2017-09-28T15:09:18Z

[Term]
id: LION:0001335
name: PC(O-42:9)
is_a: LION:0000031 ! 1-alkyl,2-acylglycerophosphocholines [GP0102]
created_by: molen116
creation_date: 2017-09-28T15:09:18Z

[Term]
id: LION:0001336
name: PC(O-42:7)
is_a: LION:0000031 ! 1-alkyl,2-acylglycerophosphocholines [GP0102]
created_by: molen116
creation_date: 2017-09-28T15:09:18Z

[Term]
id: LION:0001337
name: PC(O-42:6)
is_a: LION:0000031 ! 1-alkyl,2-acylglycerophosphocholines [GP0102]
created_by: molen116
creation_date: 2017-09-28T15:09:18Z

[Term]
id: LION:0001338
name: PC(O-42:5)
is_a: LION:0000031 ! 1-alkyl,2-acylglycerophosphocholines [GP0102]
created_by: molen116
creation_date: 2017-09-28T15:09:18Z

[Term]
id: LION:0001339
name: PC(O-42:4)
is_a: LION:0000031 ! 1-alkyl,2-acylglycerophosphocholines [GP0102]
created_by: molen116
creation_date: 2017-09-28T15:09:18Z

[Term]
id: LION:0001340
name: PC(O-42:3)
is_a: LION:0000031 ! 1-alkyl,2-acylglycerophosphocholines [GP0102]
created_by: molen116
creation_date: 2017-09-28T15:09:18Z

[Term]
id: LION:0001341
name: PC(O-42:2)
is_a: LION:0000031 ! 1-alkyl,2-acylglycerophosphocholines [GP0102]
created_by: molen116
creation_date: 2017-09-28T15:09:18Z

[Term]
id: LION:0001342
name: PC(O-44:11)
is_a: LION:0000031 ! 1-alkyl,2-acylglycerophosphocholines [GP0102]
created_by: molen116
creation_date: 2017-09-28T15:09:18Z

[Term]
id: LION:0001343
name: PC(O-44:10)
is_a: LION:0000031 ! 1-alkyl,2-acylglycerophosphocholines [GP0102]
created_by: molen116
creation_date: 2017-09-28T15:09:18Z

[Term]
id: LION:0001344
name: PC(O-44:9)
is_a: LION:0000031 ! 1-alkyl,2-acylglycerophosphocholines [GP0102]
created_by: molen116
creation_date: 2017-09-28T15:09:18Z

[Term]
id: LION:0001345
name: PC(O-44:5)
is_a: LION:0000031 ! 1-alkyl,2-acylglycerophosphocholines [GP0102]
created_by: molen116
creation_date: 2017-09-28T15:09:18Z

[Term]
id: LION:0001346
name: PC(O-44:4)
is_a: LION:0000031 ! 1-alkyl,2-acylglycerophosphocholines [GP0102]
created_by: molen116
creation_date: 2017-09-28T15:09:18Z

[Term]
id: LION:0001347
name: PC(O-40:1)
is_a: LION:0000031 ! 1-alkyl,2-acylglycerophosphocholines [GP0102]
created_by: molen116
creation_date: 2017-09-28T15:09:18Z

[Term]
id: LION:0001348
name: PC(O-42:1)
is_a: LION:0000031 ! 1-alkyl,2-acylglycerophosphocholines [GP0102]
created_by: molen116
creation_date: 2017-09-28T15:09:18Z

[Term]
id: LION:0001349
name: PE(O-32:8)
is_a: LION:0000039 ! 1-alkyl,2-acylglycerophosphoethanolamines [GP0202]
created_by: molen116
creation_date: 2017-09-28T15:09:18Z

[Term]
id: LION:0001350
name: PE(O-32:1)
is_a: LION:0000039 ! 1-alkyl,2-acylglycerophosphoethanolamines [GP0202]
created_by: molen116
creation_date: 2017-09-28T15:09:18Z

[Term]
id: LION:0001351
name: PE(O-32:0)
is_a: LION:0000039 ! 1-alkyl,2-acylglycerophosphoethanolamines [GP0202]
created_by: molen116
creation_date: 2017-09-28T15:09:18Z

[Term]
id: LION:0001352
name: PE(O-34:8)
is_a: LION:0000039 ! 1-alkyl,2-acylglycerophosphoethanolamines [GP0202]
created_by: molen116
creation_date: 2017-09-28T15:09:18Z

[Term]
id: LION:0001353
name: PE(O-34:7)
is_a: LION:0000039 ! 1-alkyl,2-acylglycerophosphoethanolamines [GP0202]
created_by: molen116
creation_date: 2017-09-28T15:09:18Z

[Term]
id: LION:0001354
name: PE(O-34:5)
is_a: LION:0000039 ! 1-alkyl,2-acylglycerophosphoethanolamines [GP0202]
created_by: molen116
creation_date: 2017-09-28T15:09:18Z

[Term]
id: LION:0001355
name: PE(O-34:1)
is_a: LION:0000039 ! 1-alkyl,2-acylglycerophosphoethanolamines [GP0202]
created_by: molen116
creation_date: 2017-09-28T15:09:18Z

[Term]
id: LION:0001356
name: PE(O-34:0)
is_a: LION:0000039 ! 1-alkyl,2-acylglycerophosphoethanolamines [GP0202]
created_by: molen116
creation_date: 2017-09-28T15:09:18Z

[Term]
id: LION:0001357
name: PE(O-36:9)
is_a: LION:0000039 ! 1-alkyl,2-acylglycerophosphoethanolamines [GP0202]
created_by: molen116
creation_date: 2017-09-28T15:09:18Z

[Term]
id: LION:0001358
name: PE(O-36:8)
is_a: LION:0000039 ! 1-alkyl,2-acylglycerophosphoethanolamines [GP0202]
created_by: molen116
creation_date: 2017-09-28T15:09:18Z

[Term]
id: LION:0001359
name: PE(O-36:2)
is_a: LION:0000039 ! 1-alkyl,2-acylglycerophosphoethanolamines [GP0202]
created_by: molen116
creation_date: 2017-09-28T15:09:18Z

[Term]
id: LION:0001360
name: PE(O-36:1)
is_a: LION:0000039 ! 1-alkyl,2-acylglycerophosphoethanolamines [GP0202]
created_by: molen116
creation_date: 2017-09-28T15:09:18Z

[Term]
id: LION:0001361
name: PE(O-36:0)
is_a: LION:0000039 ! 1-alkyl,2-acylglycerophosphoethanolamines [GP0202]
created_by: molen116
creation_date: 2017-09-28T15:09:18Z

[Term]
id: LION:0001362
name: PE(O-38:10)
is_a: LION:0000039 ! 1-alkyl,2-acylglycerophosphoethanolamines [GP0202]
created_by: molen116
creation_date: 2017-09-28T15:09:18Z

[Term]
id: LION:0001363
name: PE(O-38:3)
is_a: LION:0000039 ! 1-alkyl,2-acylglycerophosphoethanolamines [GP0202]
created_by: molen116
creation_date: 2017-09-28T15:09:18Z

[Term]
id: LION:0001364
name: PE(O-38:2)
is_a: LION:0000039 ! 1-alkyl,2-acylglycerophosphoethanolamines [GP0202]
created_by: molen116
creation_date: 2017-09-28T15:09:18Z

[Term]
id: LION:0001365
name: PE(O-38:1)
is_a: LION:0000039 ! 1-alkyl,2-acylglycerophosphoethanolamines [GP0202]
created_by: molen116
creation_date: 2017-09-28T15:09:18Z

[Term]
id: LION:0001366
name: PE(O-38:0)
is_a: LION:0000039 ! 1-alkyl,2-acylglycerophosphoethanolamines [GP0202]
created_by: molen116
creation_date: 2017-09-28T15:09:18Z

[Term]
id: LION:0001367
name: PE(O-44:11)
is_a: LION:0000039 ! 1-alkyl,2-acylglycerophosphoethanolamines [GP0202]
created_by: molen116
creation_date: 2017-09-28T15:09:18Z

[Term]
id: LION:0001368
name: PE(O-50:4)
is_a: LION:0000039 ! 1-alkyl,2-acylglycerophosphoethanolamines [GP0202]
created_by: molen116
creation_date: 2017-09-28T15:09:18Z

[Term]
id: LION:0001369
name: PE(O-50:3)
is_a: LION:0000039 ! 1-alkyl,2-acylglycerophosphoethanolamines [GP0202]
created_by: molen116
creation_date: 2017-09-28T15:09:18Z

[Term]
id: LION:0001370
name: PE(O-34:4)
is_a: LION:0000039 ! 1-alkyl,2-acylglycerophosphoethanolamines [GP0202]
created_by: molen116
creation_date: 2017-09-28T15:09:18Z

[Term]
id: LION:0001371
name: PE(O-34:6)
is_a: LION:0000039 ! 1-alkyl,2-acylglycerophosphoethanolamines [GP0202]
created_by: molen116
creation_date: 2017-09-28T15:09:18Z

[Term]
id: LION:0001372
name: PE(O-40:1)
is_a: LION:0000039 ! 1-alkyl,2-acylglycerophosphoethanolamines [GP0202]
created_by: molen116
creation_date: 2017-09-28T15:09:18Z

[Term]
id: LION:0001373
name: PE(O-40:2)
is_a: LION:0000039 ! 1-alkyl,2-acylglycerophosphoethanolamines [GP0202]
created_by: molen116
creation_date: 2017-09-28T15:09:18Z

[Term]
id: LION:0001374
name: PE(O-40:3)
is_a: LION:0000039 ! 1-alkyl,2-acylglycerophosphoethanolamines [GP0202]
created_by: molen116
creation_date: 2017-09-28T15:09:18Z

[Term]
id: LION:0001375
name: PE(O-40:7)
is_a: LION:0000039 ! 1-alkyl,2-acylglycerophosphoethanolamines [GP0202]
created_by: molen116
creation_date: 2017-09-28T15:09:18Z

[Term]
id: LION:0001376
name: PE(O-40:8)
is_a: LION:0000039 ! 1-alkyl,2-acylglycerophosphoethanolamines [GP0202]
created_by: molen116
creation_date: 2017-09-28T15:09:18Z

[Term]
id: LION:0001377
name: PE(O-40:9)
is_a: LION:0000039 ! 1-alkyl,2-acylglycerophosphoethanolamines [GP0202]
created_by: molen116
creation_date: 2017-09-28T15:09:18Z

[Term]
id: LION:0001378
name: PE(O-40:10)
is_a: LION:0000039 ! 1-alkyl,2-acylglycerophosphoethanolamines [GP0202]
created_by: molen116
creation_date: 2017-09-28T15:09:18Z

[Term]
id: LION:0001379
name: PE(O-42:0)
is_a: LION:0000039 ! 1-alkyl,2-acylglycerophosphoethanolamines [GP0202]
created_by: molen116
creation_date: 2017-09-28T15:09:18Z

[Term]
id: LION:0001380
name: PE(O-42:1)
is_a: LION:0000039 ! 1-alkyl,2-acylglycerophosphoethanolamines [GP0202]
created_by: molen116
creation_date: 2017-09-28T15:09:18Z

[Term]
id: LION:0001381
name: PE(O-42:2)
is_a: LION:0000039 ! 1-alkyl,2-acylglycerophosphoethanolamines [GP0202]
created_by: molen116
creation_date: 2017-09-28T15:09:18Z

[Term]
id: LION:0001382
name: PE(O-42:3)
is_a: LION:0000039 ! 1-alkyl,2-acylglycerophosphoethanolamines [GP0202]
created_by: molen116
creation_date: 2017-09-28T15:09:18Z

[Term]
id: LION:0001383
name: PE(O-42:4)
is_a: LION:0000039 ! 1-alkyl,2-acylglycerophosphoethanolamines [GP0202]
created_by: molen116
creation_date: 2017-09-28T15:09:18Z

[Term]
id: LION:0001384
name: PE(O-42:5)
is_a: LION:0000039 ! 1-alkyl,2-acylglycerophosphoethanolamines [GP0202]
created_by: molen116
creation_date: 2017-09-28T15:09:18Z

[Term]
id: LION:0001385
name: PE(O-42:7)
is_a: LION:0000039 ! 1-alkyl,2-acylglycerophosphoethanolamines [GP0202]
created_by: molen116
creation_date: 2017-09-28T15:09:18Z

[Term]
id: LION:0001386
name: PE(O-42:8)
is_a: LION:0000039 ! 1-alkyl,2-acylglycerophosphoethanolamines [GP0202]
created_by: molen116
creation_date: 2017-09-28T15:09:18Z

[Term]
id: LION:0001387
name: PE(O-42:9)
is_a: LION:0000039 ! 1-alkyl,2-acylglycerophosphoethanolamines [GP0202]
created_by: molen116
creation_date: 2017-09-28T15:09:18Z

[Term]
id: LION:0001388
name: PE(O-42:10)
is_a: LION:0000039 ! 1-alkyl,2-acylglycerophosphoethanolamines [GP0202]
created_by: molen116
creation_date: 2017-09-28T15:09:18Z

[Term]
id: LION:0001389
name: PE(O-42:11)
is_a: LION:0000039 ! 1-alkyl,2-acylglycerophosphoethanolamines [GP0202]
created_by: molen116
creation_date: 2017-09-28T15:09:18Z

[Term]
id: LION:0001390
name: PE(O-44:0)
is_a: LION:0000039 ! 1-alkyl,2-acylglycerophosphoethanolamines [GP0202]
created_by: molen116
creation_date: 2017-09-28T15:09:18Z

[Term]
id: LION:0001391
name: PE(O-44:1)
is_a: LION:0000039 ! 1-alkyl,2-acylglycerophosphoethanolamines [GP0202]
created_by: molen116
creation_date: 2017-09-28T15:09:18Z

[Term]
id: LION:0001392
name: PE(O-44:2)
is_a: LION:0000039 ! 1-alkyl,2-acylglycerophosphoethanolamines [GP0202]
created_by: molen116
creation_date: 2017-09-28T15:09:18Z

[Term]
id: LION:0001393
name: PE(O-44:3)
is_a: LION:0000039 ! 1-alkyl,2-acylglycerophosphoethanolamines [GP0202]
created_by: molen116
creation_date: 2017-09-28T15:09:18Z

[Term]
id: LION:0001394
name: PE(O-44:4)
is_a: LION:0000039 ! 1-alkyl,2-acylglycerophosphoethanolamines [GP0202]
created_by: molen116
creation_date: 2017-09-28T15:09:18Z

[Term]
id: LION:0001395
name: PE(O-44:5)
is_a: LION:0000039 ! 1-alkyl,2-acylglycerophosphoethanolamines [GP0202]
created_by: molen116
creation_date: 2017-09-28T15:09:18Z

[Term]
id: LION:0001396
name: PE(O-44:6)
is_a: LION:0000039 ! 1-alkyl,2-acylglycerophosphoethanolamines [GP0202]
created_by: molen116
creation_date: 2017-09-28T15:09:18Z

[Term]
id: LION:0001397
name: PE(O-44:7)
is_a: LION:0000039 ! 1-alkyl,2-acylglycerophosphoethanolamines [GP0202]
created_by: molen116
creation_date: 2017-09-28T15:09:18Z

[Term]
id: LION:0001398
name: PE(O-44:8)
is_a: LION:0000039 ! 1-alkyl,2-acylglycerophosphoethanolamines [GP0202]
created_by: molen116
creation_date: 2017-09-28T15:09:18Z

[Term]
id: LION:0001399
name: PE(O-44:9)
is_a: LION:0000039 ! 1-alkyl,2-acylglycerophosphoethanolamines [GP0202]
created_by: molen116
creation_date: 2017-09-28T15:09:18Z

[Term]
id: LION:0001400
name: PE(O-44:10)
is_a: LION:0000039 ! 1-alkyl,2-acylglycerophosphoethanolamines [GP0202]
created_by: molen116
creation_date: 2017-09-28T15:09:18Z

[Term]
id: LION:0001401
name: PE(O-44:12)
is_a: LION:0000039 ! 1-alkyl,2-acylglycerophosphoethanolamines [GP0202]
created_by: molen116
creation_date: 2017-09-28T15:09:18Z

[Term]
id: LION:0001402
name: PE(O-44:13)
is_a: LION:0000039 ! 1-alkyl,2-acylglycerophosphoethanolamines [GP0202]
created_by: molen116
creation_date: 2017-09-28T15:09:18Z

[Term]
id: LION:0001403
name: PG(O-32:1)
is_a: LION:0000060 ! 1-alkyl,2-acylglycerophosphoglycerols [GP0402]
created_by: molen116
creation_date: 2017-09-28T15:09:18Z

[Term]
id: LION:0001404
name: PG(O-32:0)
is_a: LION:0000060 ! 1-alkyl,2-acylglycerophosphoglycerols [GP0402]
created_by: molen116
creation_date: 2017-09-28T15:09:18Z

[Term]
id: LION:0001405
name: PG(O-34:8)
is_a: LION:0000060 ! 1-alkyl,2-acylglycerophosphoglycerols [GP0402]
created_by: molen116
creation_date: 2017-09-28T15:09:18Z

[Term]
id: LION:0001406
name: PG(O-34:1)
is_a: LION:0000060 ! 1-alkyl,2-acylglycerophosphoglycerols [GP0402]
created_by: molen116
creation_date: 2017-09-28T15:09:18Z

[Term]
id: LION:0001407
name: PG(O-36:8)
is_a: LION:0000060 ! 1-alkyl,2-acylglycerophosphoglycerols [GP0402]
created_by: molen116
creation_date: 2017-09-28T15:09:18Z

[Term]
id: LION:0001408
name: PG(O-36:2)
is_a: LION:0000060 ! 1-alkyl,2-acylglycerophosphoglycerols [GP0402]
created_by: molen116
creation_date: 2017-09-28T15:09:18Z

[Term]
id: LION:0001409
name: PG(O-38:0)
is_a: LION:0000060 ! 1-alkyl,2-acylglycerophosphoglycerols [GP0402]
created_by: molen116
creation_date: 2017-09-28T15:09:18Z

[Term]
id: LION:0001410
name: PG(O-44:8)
is_a: LION:0000060 ! 1-alkyl,2-acylglycerophosphoglycerols [GP0402]
created_by: molen116
creation_date: 2017-09-28T15:09:18Z

[Term]
id: LION:0001411
name: PG(O-38:3)
is_a: LION:0000060 ! 1-alkyl,2-acylglycerophosphoglycerols [GP0402]
created_by: molen116
creation_date: 2017-09-28T15:09:18Z

[Term]
id: LION:0001412
name: PG(O-38:2)
is_a: LION:0000060 ! 1-alkyl,2-acylglycerophosphoglycerols [GP0402]
created_by: molen116
creation_date: 2017-09-28T15:09:18Z

[Term]
id: LION:0001413
name: PG(O-34:3)
is_a: LION:0000060 ! 1-alkyl,2-acylglycerophosphoglycerols [GP0402]
created_by: molen116
creation_date: 2017-09-28T15:09:18Z

[Term]
id: LION:0001414
name: PG(O-34:0)
is_a: LION:0000060 ! 1-alkyl,2-acylglycerophosphoglycerols [GP0402]
created_by: molen116
creation_date: 2017-09-28T15:09:18Z

[Term]
id: LION:0001415
name: PG(O-36:4)
is_a: LION:0000060 ! 1-alkyl,2-acylglycerophosphoglycerols [GP0402]
created_by: molen116
creation_date: 2017-09-28T15:09:18Z

[Term]
id: LION:0001416
name: PG(O-36:3)
is_a: LION:0000060 ! 1-alkyl,2-acylglycerophosphoglycerols [GP0402]
created_by: molen116
creation_date: 2017-09-28T15:09:18Z

[Term]
id: LION:0001417
name: PG(O-36:1)
is_a: LION:0000060 ! 1-alkyl,2-acylglycerophosphoglycerols [GP0402]
created_by: molen116
creation_date: 2017-09-28T15:09:18Z

[Term]
id: LION:0001418
name: PG(O-38:4)
is_a: LION:0000060 ! 1-alkyl,2-acylglycerophosphoglycerols [GP0402]
created_by: molen116
creation_date: 2017-09-28T15:09:18Z

[Term]
id: LION:0001419
name: PG(O-40:7)
is_a: LION:0000060 ! 1-alkyl,2-acylglycerophosphoglycerols [GP0402]
created_by: molen116
creation_date: 2017-09-28T15:09:18Z

[Term]
id: LION:0001420
name: PG(O-40:5)
is_a: LION:0000060 ! 1-alkyl,2-acylglycerophosphoglycerols [GP0402]
created_by: molen116
creation_date: 2017-09-28T15:09:18Z

[Term]
id: LION:0001421
name: PG(O-38:1)
is_a: LION:0000060 ! 1-alkyl,2-acylglycerophosphoglycerols [GP0402]
created_by: molen116
creation_date: 2017-09-28T15:09:18Z

[Term]
id: LION:0001422
name: PG(O-34:2)
is_a: LION:0000060 ! 1-alkyl,2-acylglycerophosphoglycerols [GP0402]
created_by: molen116
creation_date: 2017-09-28T15:09:18Z

[Term]
id: LION:0001423
name: PG(O-40:4)
is_a: LION:0000060 ! 1-alkyl,2-acylglycerophosphoglycerols [GP0402]
created_by: molen116
creation_date: 2017-09-28T15:09:18Z

[Term]
id: LION:0001424
name: PG(O-40:3)
is_a: LION:0000060 ! 1-alkyl,2-acylglycerophosphoglycerols [GP0402]
created_by: molen116
creation_date: 2017-09-28T15:09:18Z

[Term]
id: LION:0001425
name: PG(O-38:5)
is_a: LION:0000060 ! 1-alkyl,2-acylglycerophosphoglycerols [GP0402]
created_by: molen116
creation_date: 2017-09-28T15:09:18Z

[Term]
id: LION:0001426
name: PG(O-40:8)
is_a: LION:0000060 ! 1-alkyl,2-acylglycerophosphoglycerols [GP0402]
created_by: molen116
creation_date: 2017-09-28T15:09:18Z

[Term]
id: LION:0001427
name: PG(O-40:2)
is_a: LION:0000060 ! 1-alkyl,2-acylglycerophosphoglycerols [GP0402]
created_by: molen116
creation_date: 2017-09-28T15:09:18Z

[Term]
id: LION:0001428
name: PI(O-32:0)
is_a: LION:0000048 ! 1-alkyl,2-acylglycerophosphoinositols [GP0602]
created_by: molen116
creation_date: 2017-09-28T15:09:18Z

[Term]
id: LION:0001429
name: PI(O-34:1)
is_a: LION:0000048 ! 1-alkyl,2-acylglycerophosphoinositols [GP0602]
created_by: molen116
creation_date: 2017-09-28T15:09:18Z

[Term]
id: LION:0001430
name: PI(O-34:0)
is_a: LION:0000048 ! 1-alkyl,2-acylglycerophosphoinositols [GP0602]
created_by: molen116
creation_date: 2017-09-28T15:09:18Z

[Term]
id: LION:0001431
name: PI(O-36:8)
is_a: LION:0000048 ! 1-alkyl,2-acylglycerophosphoinositols [GP0602]
created_by: molen116
creation_date: 2017-09-28T15:09:18Z

[Term]
id: LION:0001432
name: PI(O-36:5)
is_a: LION:0000048 ! 1-alkyl,2-acylglycerophosphoinositols [GP0602]
created_by: molen116
creation_date: 2017-09-28T15:09:18Z

[Term]
id: LION:0001433
name: PI(O-36:4)
is_a: LION:0000048 ! 1-alkyl,2-acylglycerophosphoinositols [GP0602]
created_by: molen116
creation_date: 2017-09-28T15:09:18Z

[Term]
id: LION:0001434
name: PI(O-36:3)
is_a: LION:0000048 ! 1-alkyl,2-acylglycerophosphoinositols [GP0602]
created_by: molen116
creation_date: 2017-09-28T15:09:18Z

[Term]
id: LION:0001435
name: PI(O-36:2)
is_a: LION:0000048 ! 1-alkyl,2-acylglycerophosphoinositols [GP0602]
created_by: molen116
creation_date: 2017-09-28T15:09:18Z

[Term]
id: LION:0001436
name: PI(O-36:1)
is_a: LION:0000048 ! 1-alkyl,2-acylglycerophosphoinositols [GP0602]
created_by: molen116
creation_date: 2017-09-28T15:09:18Z

[Term]
id: LION:0001437
name: PI(O-36:0)
is_a: LION:0000048 ! 1-alkyl,2-acylglycerophosphoinositols [GP0602]
created_by: molen116
creation_date: 2017-09-28T15:09:18Z

[Term]
id: LION:0001438
name: PI(O-38:10)
is_a: LION:0000048 ! 1-alkyl,2-acylglycerophosphoinositols [GP0602]
created_by: molen116
creation_date: 2017-09-28T15:09:18Z

[Term]
id: LION:0001439
name: PI(O-38:9)
is_a: LION:0000048 ! 1-alkyl,2-acylglycerophosphoinositols [GP0602]
created_by: molen116
creation_date: 2017-09-28T15:09:18Z

[Term]
id: LION:0001440
name: PI(O-38:6)
is_a: LION:0000048 ! 1-alkyl,2-acylglycerophosphoinositols [GP0602]
created_by: molen116
creation_date: 2017-09-28T15:09:18Z

[Term]
id: LION:0001441
name: PI(O-38:3)
is_a: LION:0000048 ! 1-alkyl,2-acylglycerophosphoinositols [GP0602]
created_by: molen116
creation_date: 2017-09-28T15:09:18Z

[Term]
id: LION:0001442
name: PI(O-38:2)
is_a: LION:0000048 ! 1-alkyl,2-acylglycerophosphoinositols [GP0602]
created_by: molen116
creation_date: 2017-09-28T15:09:18Z

[Term]
id: LION:0001443
name: PC(O-22:2/22:5)
is_a: LION:0000219 ! PC(O-44:7)
is_a: LION:0002933 ! C22:2
is_a: LION:0002936 ! C22:5
created_by: molen116
creation_date: 2018-02-19T15:09:18Z

[Term]
id: LION:0001444
name: PI(O-38:0)
is_a: LION:0000048 ! 1-alkyl,2-acylglycerophosphoinositols [GP0602]
created_by: molen116
creation_date: 2017-09-28T15:09:18Z

[Term]
id: LION:0001445
name: PI(O-40:10)
is_a: LION:0000048 ! 1-alkyl,2-acylglycerophosphoinositols [GP0602]
created_by: molen116
creation_date: 2017-09-28T15:09:18Z

[Term]
id: LION:0001446
name: PI(O-40:9)
is_a: LION:0000048 ! 1-alkyl,2-acylglycerophosphoinositols [GP0602]
created_by: molen116
creation_date: 2017-09-28T15:09:18Z

[Term]
id: LION:0001447
name: PI(O-42:5)
is_a: LION:0000048 ! 1-alkyl,2-acylglycerophosphoinositols [GP0602]
created_by: molen116
creation_date: 2017-09-28T15:09:18Z

[Term]
id: LION:0001448
name: PI(O-42:4)
is_a: LION:0000048 ! 1-alkyl,2-acylglycerophosphoinositols [GP0602]
created_by: molen116
creation_date: 2017-09-28T15:09:18Z

[Term]
id: LION:0001449
name: PI(O-42:3)
is_a: LION:0000048 ! 1-alkyl,2-acylglycerophosphoinositols [GP0602]
created_by: molen116
creation_date: 2017-09-28T15:09:18Z

[Term]
id: LION:0001450
name: PI(O-42:2)
is_a: LION:0000048 ! 1-alkyl,2-acylglycerophosphoinositols [GP0602]
created_by: molen116
creation_date: 2017-09-28T15:09:18Z

[Term]
id: LION:0001451
name: PI(O-40:7)
is_a: LION:0000048 ! 1-alkyl,2-acylglycerophosphoinositols [GP0602]
created_by: molen116
creation_date: 2017-09-28T15:09:18Z

[Term]
id: LION:0001452
name: PI(O-40:5)
is_a: LION:0000048 ! 1-alkyl,2-acylglycerophosphoinositols [GP0602]
created_by: molen116
creation_date: 2017-09-28T15:09:18Z

[Term]
id: LION:0001453
name: PI(O-40:4)
is_a: LION:0000048 ! 1-alkyl,2-acylglycerophosphoinositols [GP0602]
created_by: molen116
creation_date: 2017-09-28T15:09:18Z

[Term]
id: LION:0001454
name: PI(O-34:2)
is_a: LION:0000048 ! 1-alkyl,2-acylglycerophosphoinositols [GP0602]
created_by: molen116
creation_date: 2017-09-28T15:09:18Z

[Term]
id: LION:0001455
name: PI(O-40:3)
is_a: LION:0000048 ! 1-alkyl,2-acylglycerophosphoinositols [GP0602]
created_by: molen116
creation_date: 2017-09-28T15:09:18Z

[Term]
id: LION:0001456
name: PS(O-32:1)
is_a: LION:0000054 ! 1-alkyl,2-acylglycerophosphoserines [GP0302]
created_by: molen116
creation_date: 2017-09-28T15:09:18Z

[Term]
id: LION:0001457
name: PS(O-32:0)
is_a: LION:0000054 ! 1-alkyl,2-acylglycerophosphoserines [GP0302]
created_by: molen116
creation_date: 2017-09-28T15:09:18Z

[Term]
id: LION:0001458
name: PS(O-34:2)
is_a: LION:0000054 ! 1-alkyl,2-acylglycerophosphoserines [GP0302]
created_by: molen116
creation_date: 2017-09-28T15:09:18Z

[Term]
id: LION:0001459
name: PS(O-34:1)
is_a: LION:0000054 ! 1-alkyl,2-acylglycerophosphoserines [GP0302]
created_by: molen116
creation_date: 2017-09-28T15:09:18Z

[Term]
id: LION:0001460
name: PS(O-36:4)
is_a: LION:0000054 ! 1-alkyl,2-acylglycerophosphoserines [GP0302]
created_by: molen116
creation_date: 2017-09-28T15:09:18Z

[Term]
id: LION:0001461
name: PS(O-36:3)
is_a: LION:0000054 ! 1-alkyl,2-acylglycerophosphoserines [GP0302]
created_by: molen116
creation_date: 2017-09-28T15:09:18Z

[Term]
id: LION:0001462
name: PS(O-36:2)
is_a: LION:0000054 ! 1-alkyl,2-acylglycerophosphoserines [GP0302]
created_by: molen116
creation_date: 2017-09-28T15:09:18Z

[Term]
id: LION:0001463
name: PS(O-36:1)
is_a: LION:0000054 ! 1-alkyl,2-acylglycerophosphoserines [GP0302]
created_by: molen116
creation_date: 2017-09-28T15:09:18Z

[Term]
id: LION:0001464
name: PS(O-38:5)
is_a: LION:0000054 ! 1-alkyl,2-acylglycerophosphoserines [GP0302]
created_by: molen116
creation_date: 2017-09-28T15:09:18Z

[Term]
id: LION:0001465
name: PS(O-38:4)
is_a: LION:0000054 ! 1-alkyl,2-acylglycerophosphoserines [GP0302]
created_by: molen116
creation_date: 2017-09-28T15:09:18Z

[Term]
id: LION:0001466
name: PS(O-38:3)
is_a: LION:0000054 ! 1-alkyl,2-acylglycerophosphoserines [GP0302]
created_by: molen116
creation_date: 2017-09-28T15:09:18Z

[Term]
id: LION:0001467
name: PS(O-38:2)
is_a: LION:0000054 ! 1-alkyl,2-acylglycerophosphoserines [GP0302]
created_by: molen116
creation_date: 2017-09-28T15:09:18Z

[Term]
id: LION:0001468
name: PS(O-40:6)
is_a: LION:0000054 ! 1-alkyl,2-acylglycerophosphoserines [GP0302]
created_by: molen116
creation_date: 2017-09-28T15:09:18Z

[Term]
id: LION:0001469
name: PS(O-40:4)
is_a: LION:0000054 ! 1-alkyl,2-acylglycerophosphoserines [GP0302]
created_by: molen116
creation_date: 2017-09-28T15:09:18Z

[Term]
id: LION:0001470
name: PS(O-40:3)
is_a: LION:0000054 ! 1-alkyl,2-acylglycerophosphoserines [GP0302]
created_by: molen116
creation_date: 2017-09-28T15:09:18Z

[Term]
id: LION:0001471
name: PS(O-40:2)
is_a: LION:0000054 ! 1-alkyl,2-acylglycerophosphoserines [GP0302]
created_by: molen116
creation_date: 2017-09-28T15:09:18Z

[Term]
id: LION:0001472
name: PS(O-42:4)
is_a: LION:0000054 ! 1-alkyl,2-acylglycerophosphoserines [GP0302]
created_by: molen116
creation_date: 2017-09-28T15:09:18Z

[Term]
id: LION:0001473
name: PS(O-42:3)
is_a: LION:0000054 ! 1-alkyl,2-acylglycerophosphoserines [GP0302]
created_by: molen116
creation_date: 2017-09-28T15:09:18Z

[Term]
id: LION:0001474
name: PS(O-42:2)
is_a: LION:0000054 ! 1-alkyl,2-acylglycerophosphoserines [GP0302]
created_by: molen116
creation_date: 2017-09-28T15:09:18Z

[Term]
id: LION:0001475
name: PS(O-44:5)
is_a: LION:0000054 ! 1-alkyl,2-acylglycerophosphoserines [GP0302]
created_by: molen116
creation_date: 2017-09-28T15:09:18Z

[Term]
id: LION:0001476
name: PS(O-44:4)
is_a: LION:0000054 ! 1-alkyl,2-acylglycerophosphoserines [GP0302]
created_by: molen116
creation_date: 2017-09-28T15:09:18Z

[Term]
id: LION:0001477
name: PS(O-44:3)
is_a: LION:0000054 ! 1-alkyl,2-acylglycerophosphoserines [GP0302]
created_by: molen116
creation_date: 2017-09-28T15:09:18Z

[Term]
id: LION:0001478
name: PS(O-44:1)
is_a: LION:0000054 ! 1-alkyl,2-acylglycerophosphoserines [GP0302]
created_by: molen116
creation_date: 2017-09-28T15:09:18Z

[Term]
id: LION:0001479
name: PS(O-46:3)
is_a: LION:0000054 ! 1-alkyl,2-acylglycerophosphoserines [GP0302]
created_by: molen116
creation_date: 2017-09-28T15:09:18Z

[Term]
id: LION:0001480
name: PS(O-34:0)
is_a: LION:0000054 ! 1-alkyl,2-acylglycerophosphoserines [GP0302]
created_by: molen116
creation_date: 2017-09-28T15:09:18Z

[Term]
id: LION:0001481
name: PS(O-36:0)
is_a: LION:0000054 ! 1-alkyl,2-acylglycerophosphoserines [GP0302]
created_by: molen116
creation_date: 2017-09-28T15:09:18Z

[Term]
id: LION:0001482
name: PS(O-38:1)
is_a: LION:0000054 ! 1-alkyl,2-acylglycerophosphoserines [GP0302]
created_by: molen116
creation_date: 2017-09-28T15:09:18Z

[Term]
id: LION:0001483
name: PS(O-40:5)
is_a: LION:0000054 ! 1-alkyl,2-acylglycerophosphoserines [GP0302]
created_by: molen116
creation_date: 2017-09-28T15:09:18Z

[Term]
id: LION:0001484
name: PS(O-40:1)
is_a: LION:0000054 ! 1-alkyl,2-acylglycerophosphoserines [GP0302]
created_by: molen116
creation_date: 2017-09-28T15:09:18Z

[Term]
id: LION:0001485
name: PS(O-42:1)
is_a: LION:0000054 ! 1-alkyl,2-acylglycerophosphoserines [GP0302]
created_by: molen116
creation_date: 2017-09-28T15:09:18Z

[Term]
id: LION:0001486
name: PS(O-42:0)
is_a: LION:0000054 ! 1-alkyl,2-acylglycerophosphoserines [GP0302]
created_by: molen116
creation_date: 2017-09-28T15:09:18Z

[Term]
id: LION:0001487
name: PA(30:2)
is_a: LION:0000069 ! diacylglycerophosphates [GP1001]
is_a: LION:0001736 ! low transition temperature
is_a: LION:0080968 ! very low bilayer thickness
is_a: LION:0080979 ! high lateral diffusion
created_by: molen116
creation_date: 2017-09-28T15:09:18Z

[Term]
id: LION:0001488
name: PA(32:2)
is_a: LION:0000069 ! diacylglycerophosphates [GP1001]
is_a: LION:0001736 ! low transition temperature
is_a: LION:0080969 ! low bilayer thickness
is_a: LION:0080979 ! high lateral diffusion
created_by: molen116
creation_date: 2017-09-28T15:09:18Z

[Term]
id: LION:0001489
name: PA(34:3)
is_a: LION:0000069 ! diacylglycerophosphates [GP1001]
is_a: LION:0001735 ! very low transition temperature
is_a: LION:0080969 ! low bilayer thickness
is_a: LION:0080979 ! high lateral diffusion
created_by: molen116
creation_date: 2017-09-28T15:09:18Z

[Term]
id: LION:0001490
name: PA(36:4)
is_a: LION:0000069 ! diacylglycerophosphates [GP1001]
is_a: LION:0001735 ! very low transition temperature
is_a: LION:0080969 ! low bilayer thickness
is_a: LION:0080979 ! high lateral diffusion
created_by: molen116
creation_date: 2017-09-28T15:09:18Z

[Term]
id: LION:0001491
name: PA(36:5)
is_a: LION:0000069 ! diacylglycerophosphates [GP1001]
is_a: LION:0001735 ! very low transition temperature
is_a: LION:0080969 ! low bilayer thickness
is_a: LION:0080980 ! very high lateral diffusion
created_by: molen116
creation_date: 2017-09-28T15:09:18Z

[Term]
id: LION:0001492
name: PA(36:6)
is_a: LION:0000069 ! diacylglycerophosphates [GP1001]
is_a: LION:0001735 ! very low transition temperature
is_a: LION:0080968 ! very low bilayer thickness
is_a: LION:0080980 ! very high lateral diffusion
created_by: molen116
creation_date: 2017-09-28T15:09:18Z

[Term]
id: LION:0001493
name: PA(38:6)
is_a: LION:0000069 ! diacylglycerophosphates [GP1001]
is_a: LION:0001735 ! very low transition temperature
is_a: LION:0080969 ! low bilayer thickness
is_a: LION:0080980 ! very high lateral diffusion
created_by: molen116
creation_date: 2017-09-28T15:09:18Z

[Term]
id: LION:0001494
name: PA(38:7)
is_a: LION:0000069 ! diacylglycerophosphates [GP1001]
is_a: LION:0001735 ! very low transition temperature
is_a: LION:0080968 ! very low bilayer thickness
is_a: LION:0080980 ! very high lateral diffusion
created_by: molen116
creation_date: 2017-09-28T15:09:18Z

[Term]
id: LION:0001495
name: PA(40:2)
is_a: LION:0000069 ! diacylglycerophosphates [GP1001]
is_a: LION:0001737 ! average transition temperature
is_a: LION:0080972 ! very high bilayer thickness
is_a: LION:0080977 ! low lateral diffusion
created_by: molen116
creation_date: 2017-09-28T15:09:18Z

[Term]
id: LION:0001496
name: PA(40:5)
is_a: LION:0000069 ! diacylglycerophosphates [GP1001]
is_a: LION:0001735 ! very low transition temperature
is_a: LION:0080970 ! average bilayer thickness
is_a: LION:0080979 ! high lateral diffusion
created_by: molen116
creation_date: 2017-09-28T15:09:18Z

[Term]
id: LION:0001497
name: PA(40:7)
is_a: LION:0000069 ! diacylglycerophosphates [GP1001]
is_a: LION:0001735 ! very low transition temperature
is_a: LION:0080969 ! low bilayer thickness
is_a: LION:0080980 ! very high lateral diffusion
created_by: molen116
creation_date: 2017-09-28T15:09:18Z

[Term]
id: LION:0001498
name: PA(40:8)
is_a: LION:0000069 ! diacylglycerophosphates [GP1001]
is_a: LION:0001735 ! very low transition temperature
is_a: LION:0080968 ! very low bilayer thickness
is_a: LION:0080980 ! very high lateral diffusion
created_by: molen116
creation_date: 2017-09-28T15:09:18Z

[Term]
id: LION:0001499
name: PA(40:9)
is_a: LION:0000069 ! diacylglycerophosphates [GP1001]
is_a: LION:0001735 ! very low transition temperature
is_a: LION:0080968 ! very low bilayer thickness
is_a: LION:0080980 ! very high lateral diffusion
created_by: molen116
creation_date: 2017-09-28T15:09:18Z

[Term]
id: LION:0001500
name: PA(40:10)
is_a: LION:0000069 ! diacylglycerophosphates [GP1001]
is_a: LION:0001735 ! very low transition temperature
is_a: LION:0080968 ! very low bilayer thickness
is_a: LION:0080980 ! very high lateral diffusion
created_by: molen116
creation_date: 2017-09-28T15:09:18Z

[Term]
id: LION:0001501
name: PA(O-30:2)
is_a: LION:0000070 ! 1-alkyl,2-acylglycerophosphates [GP1002]
created_by: molen116
creation_date: 2017-09-28T15:09:18Z

[Term]
id: LION:0001502
name: PA(O-32:2)
is_a: LION:0000070 ! 1-alkyl,2-acylglycerophosphates [GP1002]
created_by: molen116
creation_date: 2017-09-28T15:09:18Z

[Term]
id: LION:0001503
name: PA(O-34:3)
is_a: LION:0000070 ! 1-alkyl,2-acylglycerophosphates [GP1002]
created_by: molen116
creation_date: 2017-09-28T15:09:18Z

[Term]
id: LION:0001504
name: PA(O-36:4)
is_a: LION:0000070 ! 1-alkyl,2-acylglycerophosphates [GP1002]
created_by: molen116
creation_date: 2017-09-28T15:09:18Z

[Term]
id: LION:0001505
name: PA(O-36:5)
is_a: LION:0000070 ! 1-alkyl,2-acylglycerophosphates [GP1002]
created_by: molen116
creation_date: 2017-09-28T15:09:18Z

[Term]
id: LION:0001506
name: PA(O-36:6)
is_a: LION:0000070 ! 1-alkyl,2-acylglycerophosphates [GP1002]
created_by: molen116
creation_date: 2017-09-28T15:09:18Z

[Term]
id: LION:0001507
name: PA(O-38:6)
is_a: LION:0000070 ! 1-alkyl,2-acylglycerophosphates [GP1002]
created_by: molen116
creation_date: 2017-09-28T15:09:18Z

[Term]
id: LION:0001508
name: PA(O-38:7)
is_a: LION:0000070 ! 1-alkyl,2-acylglycerophosphates [GP1002]
created_by: molen116
creation_date: 2017-09-28T15:09:18Z

[Term]
id: LION:0001509
name: PA(O-40:2)
is_a: LION:0000070 ! 1-alkyl,2-acylglycerophosphates [GP1002]
created_by: molen116
creation_date: 2017-09-28T15:09:18Z

[Term]
id: LION:0001510
name: PA(O-40:5)
is_a: LION:0000070 ! 1-alkyl,2-acylglycerophosphates [GP1002]
created_by: molen116
creation_date: 2017-09-28T15:09:18Z

[Term]
id: LION:0001511
name: PA(O-40:7)
is_a: LION:0000070 ! 1-alkyl,2-acylglycerophosphates [GP1002]
created_by: molen116
creation_date: 2017-09-28T15:09:18Z

[Term]
id: LION:0001512
name: PA(O-40:8)
is_a: LION:0000070 ! 1-alkyl,2-acylglycerophosphates [GP1002]
created_by: molen116
creation_date: 2017-09-28T15:09:18Z

[Term]
id: LION:0001513
name: PA(O-40:9)
is_a: LION:0000070 ! 1-alkyl,2-acylglycerophosphates [GP1002]
created_by: molen116
creation_date: 2017-09-28T15:09:18Z

[Term]
id: LION:0001514
name: PA(O-40:10)
is_a: LION:0000070 ! 1-alkyl,2-acylglycerophosphates [GP1002]
created_by: molen116
creation_date: 2017-09-28T15:09:18Z

[Term]
id: LION:0001515
name: PA(O-30:5)
is_a: LION:0000070 ! 1-alkyl,2-acylglycerophosphates [GP1002]
created_by: molen116
creation_date: 2017-09-28T15:09:18Z

[Term]
id: LION:0001516
name: PA(O-30:4)
is_a: LION:0000070 ! 1-alkyl,2-acylglycerophosphates [GP1002]
created_by: molen116
creation_date: 2017-09-28T15:09:18Z

[Term]
id: LION:0001517
name: PA(O-32:5)
is_a: LION:0000070 ! 1-alkyl,2-acylglycerophosphates [GP1002]
created_by: molen116
creation_date: 2017-09-28T15:09:18Z

[Term]
id: LION:0001518
name: PA(O-32:4)
is_a: LION:0000070 ! 1-alkyl,2-acylglycerophosphates [GP1002]
created_by: molen116
creation_date: 2017-09-28T15:09:18Z

[Term]
id: LION:0001519
name: PA(O-32:3)
is_a: LION:0000070 ! 1-alkyl,2-acylglycerophosphates [GP1002]
created_by: molen116
creation_date: 2017-09-28T15:09:18Z

[Term]
id: LION:0001520
name: PA(O-32:1)
is_a: LION:0000070 ! 1-alkyl,2-acylglycerophosphates [GP1002]
created_by: molen116
creation_date: 2017-09-28T15:09:18Z

[Term]
id: LION:0001521
name: PA(O-34:8)
is_a: LION:0000070 ! 1-alkyl,2-acylglycerophosphates [GP1002]
created_by: molen116
creation_date: 2017-09-28T15:09:18Z

[Term]
id: LION:0001522
name: PA(O-34:6)
is_a: LION:0000070 ! 1-alkyl,2-acylglycerophosphates [GP1002]
created_by: molen116
creation_date: 2017-09-28T15:09:18Z

[Term]
id: LION:0001523
name: PA(O-34:5)
is_a: LION:0000070 ! 1-alkyl,2-acylglycerophosphates [GP1002]
created_by: molen116
creation_date: 2017-09-28T15:09:18Z

[Term]
id: LION:0001524
name: PA(O-34:4)
is_a: LION:0000070 ! 1-alkyl,2-acylglycerophosphates [GP1002]
created_by: molen116
creation_date: 2017-09-28T15:09:18Z

[Term]
id: LION:0001525
name: PA(O-36:8)
is_a: LION:0000070 ! 1-alkyl,2-acylglycerophosphates [GP1002]
created_by: molen116
creation_date: 2017-09-28T15:09:18Z

[Term]
id: LION:0001526
name: PA(O-30:1)
is_a: LION:0000070 ! 1-alkyl,2-acylglycerophosphates [GP1002]
created_by: molen116
creation_date: 2017-09-28T15:09:18Z

[Term]
id: LION:0001527
name: PA(O-32:0)
is_a: LION:0000070 ! 1-alkyl,2-acylglycerophosphates [GP1002]
created_by: molen116
creation_date: 2017-09-28T15:09:18Z

[Term]
id: LION:0001528
name: PA(O-34:2)
is_a: LION:0000070 ! 1-alkyl,2-acylglycerophosphates [GP1002]
created_by: molen116
creation_date: 2017-09-28T15:09:18Z

[Term]
id: LION:0001529
name: PA(O-34:1)
is_a: LION:0000070 ! 1-alkyl,2-acylglycerophosphates [GP1002]
created_by: molen116
creation_date: 2017-09-28T15:09:18Z

[Term]
id: LION:0001530
name: PA(O-34:0)
is_a: LION:0000070 ! 1-alkyl,2-acylglycerophosphates [GP1002]
created_by: molen116
creation_date: 2017-09-28T15:09:18Z

[Term]
id: LION:0001531
name: PA(O-36:3)
is_a: LION:0000070 ! 1-alkyl,2-acylglycerophosphates [GP1002]
created_by: molen116
creation_date: 2017-09-28T15:09:18Z

[Term]
id: LION:0001532
name: PA(O-36:2)
is_a: LION:0000070 ! 1-alkyl,2-acylglycerophosphates [GP1002]
created_by: molen116
creation_date: 2017-09-28T15:09:18Z

[Term]
id: LION:0001533
name: PA(O-36:1)
is_a: LION:0000070 ! 1-alkyl,2-acylglycerophosphates [GP1002]
created_by: molen116
creation_date: 2017-09-28T15:09:18Z

[Term]
id: LION:0001534
name: PA(O-36:0)
is_a: LION:0000070 ! 1-alkyl,2-acylglycerophosphates [GP1002]
created_by: molen116
creation_date: 2017-09-28T15:09:18Z

[Term]
id: LION:0001535
name: PA(O-38:5)
is_a: LION:0000070 ! 1-alkyl,2-acylglycerophosphates [GP1002]
created_by: molen116
creation_date: 2017-09-28T15:09:18Z

[Term]
id: LION:0001536
name: PA(O-38:4)
is_a: LION:0000070 ! 1-alkyl,2-acylglycerophosphates [GP1002]
created_by: molen116
creation_date: 2017-09-28T15:09:18Z

[Term]
id: LION:0001537
name: PA(O-38:3)
is_a: LION:0000070 ! 1-alkyl,2-acylglycerophosphates [GP1002]
created_by: molen116
creation_date: 2017-09-28T15:09:18Z

[Term]
id: LION:0001538
name: PA(O-38:2)
is_a: LION:0000070 ! 1-alkyl,2-acylglycerophosphates [GP1002]
created_by: molen116
creation_date: 2017-09-28T15:09:18Z

[Term]
id: LION:0001539
name: PA(O-38:1)
is_a: LION:0000070 ! 1-alkyl,2-acylglycerophosphates [GP1002]
created_by: molen116
creation_date: 2017-09-28T15:09:18Z

[Term]
id: LION:0001540
name: PA(O-40:6)
is_a: LION:0000070 ! 1-alkyl,2-acylglycerophosphates [GP1002]
created_by: molen116
creation_date: 2017-09-28T15:09:18Z

[Term]
id: LION:0001541
name: PA(O-40:4)
is_a: LION:0000070 ! 1-alkyl,2-acylglycerophosphates [GP1002]
created_by: molen116
creation_date: 2017-09-28T15:09:18Z

[Term]
id: LION:0001542
name: PA(O-40:3)
is_a: LION:0000070 ! 1-alkyl,2-acylglycerophosphates [GP1002]
created_by: molen116
creation_date: 2017-09-28T15:09:18Z

[Term]
id: LION:0001543
name: PA(O-40:1)
is_a: LION:0000070 ! 1-alkyl,2-acylglycerophosphates [GP1002]
created_by: molen116
creation_date: 2017-09-28T15:09:18Z

[Term]
id: LION:0001544
name: PA(14:0/0:0)
is_a: LION:0000072 ! monoacylglycerophosphates [GP1005]
is_a: LION:0000259 ! C14:0
created_by: molen116
creation_date: 2017-09-11T15:00:42Z

[Term]
id: LION:0001545
name: PA(14:1/0:0)
is_a: LION:0000072 ! monoacylglycerophosphates [GP1005]
is_a: LION:0000462 ! C14:1
created_by: molen116
creation_date: 2017-09-11T15:00:42Z

[Term]
id: LION:0001546
name: PA(16:0/0:0)
is_a: LION:0000072 ! monoacylglycerophosphates [GP1005]
is_a: LION:0002882 ! C16:0
created_by: molen116
creation_date: 2017-09-11T15:00:42Z

[Term]
id: LION:0001547
name: PA(16:1/0:0)
is_a: LION:0000072 ! monoacylglycerophosphates [GP1005]
is_a: LION:0002900 ! C16:1
created_by: molen116
creation_date: 2017-09-11T15:00:42Z

[Term]
id: LION:0001548
name: PA(16:2/0:0)
is_a: LION:0000072 ! monoacylglycerophosphates [GP1005]
created_by: molen116
creation_date: 2017-09-11T15:00:42Z

[Term]
id: LION:0001549
name: PA(18:0/0:0)
is_a: LION:0000072 ! monoacylglycerophosphates [GP1005]
is_a: LION:0002921 ! C18:0
created_by: molen116
creation_date: 2017-09-11T15:00:42Z

[Term]
id: LION:0001550
name: PA(18:1/0:0)
is_a: LION:0000072 ! monoacylglycerophosphates [GP1005]
is_a: LION:0002922 ! C18:1
created_by: molen116
creation_date: 2017-09-11T15:00:42Z

[Term]
id: LION:0001551
name: PA(18:2/0:0)
is_a: LION:0000072 ! monoacylglycerophosphates [GP1005]
is_a: LION:0002923 ! C18:2
created_by: molen116
creation_date: 2017-09-11T15:00:42Z

[Term]
id: LION:0001552
name: PA(18:3/0:0)
is_a: LION:0000072 ! monoacylglycerophosphates [GP1005]
is_a: LION:0002924 ! C18:3
created_by: molen116
creation_date: 2017-09-11T15:00:42Z

[Term]
id: LION:0001553
name: PA(20:0/0:0)
is_a: LION:0000072 ! monoacylglycerophosphates [GP1005]
is_a: LION:0002925 ! C20:0
created_by: molen116
creation_date: 2017-09-11T15:00:42Z

[Term]
id: LION:0001554
name: PA(20:1/0:0)
is_a: LION:0000072 ! monoacylglycerophosphates [GP1005]
is_a: LION:0002926 ! C20:1
created_by: molen116
creation_date: 2017-09-11T15:00:42Z

[Term]
id: LION:0001555
name: PA(20:2/0:0)
is_a: LION:0000072 ! monoacylglycerophosphates [GP1005]
is_a: LION:0002927 ! C20:2
created_by: molen116
creation_date: 2017-09-11T15:00:42Z

[Term]
id: LION:0001556
name: PA(20:3/0:0)
is_a: LION:0000072 ! monoacylglycerophosphates [GP1005]
is_a: LION:0002928 ! C20:3
created_by: molen116
creation_date: 2017-09-11T15:00:42Z

[Term]
id: LION:0001557
name: PA(20:4/0:0)
is_a: LION:0000072 ! monoacylglycerophosphates [GP1005]
is_a: LION:0002929 ! C20:4
created_by: molen116
creation_date: 2017-09-11T15:00:42Z

[Term]
id: LION:0001558
name: PA(20:5/0:0)
is_a: LION:0000072 ! monoacylglycerophosphates [GP1005]
is_a: LION:0002930 ! C20:5
created_by: molen116
creation_date: 2017-09-11T15:00:42Z

[Term]
id: LION:0001559
name: PA(22:0/0:0)
is_a: LION:0000072 ! monoacylglycerophosphates [GP1005]
is_a: LION:0002931 ! C22:0
created_by: molen116
creation_date: 2017-09-11T15:00:42Z

[Term]
id: LION:0001560
name: PA(22:1/0:0)
is_a: LION:0000072 ! monoacylglycerophosphates [GP1005]
is_a: LION:0002932 ! C22:1
created_by: molen116
creation_date: 2017-09-11T15:00:42Z

[Term]
id: LION:0001561
name: PA(22:2/0:0)
is_a: LION:0000072 ! monoacylglycerophosphates [GP1005]
is_a: LION:0002933 ! C22:2
created_by: molen116
creation_date: 2017-09-11T15:00:42Z

[Term]
id: LION:0001562
name: PA(22:3/0:0)
is_a: LION:0000072 ! monoacylglycerophosphates [GP1005]
is_a: LION:0002934 ! C22:3
created_by: molen116
creation_date: 2017-09-11T15:00:42Z

[Term]
id: LION:0001563
name: PA(22:4/0:0)
is_a: LION:0000072 ! monoacylglycerophosphates [GP1005]
is_a: LION:0002935 ! C22:4
created_by: molen116
creation_date: 2017-09-11T15:00:42Z

[Term]
id: LION:0001564
name: PA(22:5/0:0)
is_a: LION:0000072 ! monoacylglycerophosphates [GP1005]
is_a: LION:0002936 ! C22:5
created_by: molen116
creation_date: 2017-09-11T15:00:42Z

[Term]
id: LION:0001565
name: PA(22:6/0:0)
is_a: LION:0000072 ! monoacylglycerophosphates [GP1005]
is_a: LION:0002937 ! C22:6
created_by: molen116
creation_date: 2017-09-11T15:00:42Z

[Term]
id: LION:0001566
name: PE(14:0/0:0)
is_a: LION:0000042 ! monoacylglycerophosphoethanolamines [GP0205]
is_a: LION:0000259 ! C14:0
created_by: molen116
creation_date: 2017-09-11T15:01:29Z

[Term]
id: LION:0001567
name: PE(14:1/0:0)
is_a: LION:0000042 ! monoacylglycerophosphoethanolamines [GP0205]
is_a: LION:0000462 ! C14:1
created_by: molen116
creation_date: 2017-09-11T15:01:29Z

[Term]
id: LION:0001568
name: PE(16:0/0:0)
is_a: LION:0000042 ! monoacylglycerophosphoethanolamines [GP0205]
is_a: LION:0002882 ! C16:0
created_by: molen116
creation_date: 2017-09-11T15:01:29Z

[Term]
id: LION:0001569
name: PE(16:1/0:0)
is_a: LION:0000042 ! monoacylglycerophosphoethanolamines [GP0205]
is_a: LION:0002900 ! C16:1
created_by: molen116
creation_date: 2017-09-11T15:01:29Z

[Term]
id: LION:0001570
name: PE(16:2/0:0)
is_a: LION:0000042 ! monoacylglycerophosphoethanolamines [GP0205]
created_by: molen116
creation_date: 2017-09-11T15:01:29Z

[Term]
id: LION:0001571
name: PE(18:0/0:0)
is_a: LION:0000042 ! monoacylglycerophosphoethanolamines [GP0205]
is_a: LION:0002921 ! C18:0
created_by: molen116
creation_date: 2017-09-11T15:01:29Z

[Term]
id: LION:0001572
name: PE(18:1/0:0)
is_a: LION:0000042 ! monoacylglycerophosphoethanolamines [GP0205]
is_a: LION:0002922 ! C18:1
created_by: molen116
creation_date: 2017-09-11T15:01:29Z

[Term]
id: LION:0001573
name: PE(18:2/0:0)
is_a: LION:0000042 ! monoacylglycerophosphoethanolamines [GP0205]
is_a: LION:0002923 ! C18:2
created_by: molen116
creation_date: 2017-09-11T15:01:29Z

[Term]
id: LION:0001574
name: PE(18:3/0:0)
is_a: LION:0000042 ! monoacylglycerophosphoethanolamines [GP0205]
is_a: LION:0002924 ! C18:3
created_by: molen116
creation_date: 2017-09-11T15:01:29Z

[Term]
id: LION:0001575
name: PE(20:0/0:0)
is_a: LION:0000042 ! monoacylglycerophosphoethanolamines [GP0205]
is_a: LION:0002925 ! C20:0
created_by: molen116
creation_date: 2017-09-11T15:01:29Z

[Term]
id: LION:0001576
name: PE(20:1/0:0)
is_a: LION:0000042 ! monoacylglycerophosphoethanolamines [GP0205]
is_a: LION:0002926 ! C20:1
created_by: molen116
creation_date: 2017-09-11T15:01:29Z

[Term]
id: LION:0001577
name: PE(20:2/0:0)
is_a: LION:0000042 ! monoacylglycerophosphoethanolamines [GP0205]
is_a: LION:0002927 ! C20:2
created_by: molen116
creation_date: 2017-09-11T15:01:29Z

[Term]
id: LION:0001578
name: PE(20:3/0:0)
is_a: LION:0000042 ! monoacylglycerophosphoethanolamines [GP0205]
is_a: LION:0002928 ! C20:3
created_by: molen116
creation_date: 2017-09-11T15:01:29Z

[Term]
id: LION:0001579
name: PE(20:4/0:0)
is_a: LION:0000042 ! monoacylglycerophosphoethanolamines [GP0205]
is_a: LION:0002929 ! C20:4
created_by: molen116
creation_date: 2017-09-11T15:01:29Z

[Term]
id: LION:0001580
name: PE(20:5/0:0)
is_a: LION:0000042 ! monoacylglycerophosphoethanolamines [GP0205]
is_a: LION:0002930 ! C20:5
created_by: molen116
creation_date: 2017-09-11T15:01:29Z

[Term]
id: LION:0001581
name: PE(22:0/0:0)
is_a: LION:0000042 ! monoacylglycerophosphoethanolamines [GP0205]
is_a: LION:0002931 ! C22:0
created_by: molen116
creation_date: 2017-09-11T15:01:29Z

[Term]
id: LION:0001582
name: PE(22:1/0:0)
is_a: LION:0000042 ! monoacylglycerophosphoethanolamines [GP0205]
is_a: LION:0002932 ! C22:1
created_by: molen116
creation_date: 2017-09-11T15:01:29Z

[Term]
id: LION:0001583
name: PE(22:2/0:0)
is_a: LION:0000042 ! monoacylglycerophosphoethanolamines [GP0205]
is_a: LION:0002933 ! C22:2
created_by: molen116
creation_date: 2017-09-11T15:01:29Z

[Term]
id: LION:0001584
name: PE(22:3/0:0)
is_a: LION:0000042 ! monoacylglycerophosphoethanolamines [GP0205]
is_a: LION:0002934 ! C22:3
created_by: molen116
creation_date: 2017-09-11T15:01:29Z

[Term]
id: LION:0001585
name: PE(22:4/0:0)
is_a: LION:0000042 ! monoacylglycerophosphoethanolamines [GP0205]
is_a: LION:0002935 ! C22:4
created_by: molen116
creation_date: 2017-09-11T15:01:29Z

[Term]
id: LION:0001586
name: PE(22:5/0:0)
is_a: LION:0000042 ! monoacylglycerophosphoethanolamines [GP0205]
is_a: LION:0002936 ! C22:5
created_by: molen116
creation_date: 2017-09-11T15:01:29Z

[Term]
id: LION:0001587
name: PE(22:6/0:0)
is_a: LION:0000042 ! monoacylglycerophosphoethanolamines [GP0205]
is_a: LION:0002937 ! C22:6
created_by: molen116
creation_date: 2017-09-11T15:01:29Z

[Term]
id: LION:0001588
name: PG(14:0/0:0)
is_a: LION:0000063 ! monoacylglycerophosphoglycerols [GP0405]
is_a: LION:0000259 ! C14:0
created_by: molen116
creation_date: 2017-09-11T15:01:59Z

[Term]
id: LION:0001589
name: PG(14:1/0:0)
is_a: LION:0000063 ! monoacylglycerophosphoglycerols [GP0405]
is_a: LION:0000462 ! C14:1
created_by: molen116
creation_date: 2017-09-11T15:01:59Z

[Term]
id: LION:0001590
name: PG(16:0/0:0)
is_a: LION:0000063 ! monoacylglycerophosphoglycerols [GP0405]
is_a: LION:0002882 ! C16:0
created_by: molen116
creation_date: 2017-09-11T15:01:59Z

[Term]
id: LION:0001591
name: PG(16:1/0:0)
is_a: LION:0000063 ! monoacylglycerophosphoglycerols [GP0405]
is_a: LION:0002900 ! C16:1
created_by: molen116
creation_date: 2017-09-11T15:01:59Z

[Term]
id: LION:0001592
name: PG(16:2/0:0)
is_a: LION:0000063 ! monoacylglycerophosphoglycerols [GP0405]
created_by: molen116
creation_date: 2017-09-11T15:01:59Z

[Term]
id: LION:0001593
name: PG(18:0/0:0)
is_a: LION:0000063 ! monoacylglycerophosphoglycerols [GP0405]
is_a: LION:0002921 ! C18:0
created_by: molen116
creation_date: 2017-09-11T15:01:59Z

[Term]
id: LION:0001594
name: PG(18:1/0:0)
is_a: LION:0000063 ! monoacylglycerophosphoglycerols [GP0405]
is_a: LION:0002922 ! C18:1
created_by: molen116
creation_date: 2017-09-11T15:01:59Z

[Term]
id: LION:0001595
name: PG(18:2/0:0)
is_a: LION:0000063 ! monoacylglycerophosphoglycerols [GP0405]
is_a: LION:0002923 ! C18:2
created_by: molen116
creation_date: 2017-09-11T15:01:59Z

[Term]
id: LION:0001596
name: PG(18:3/0:0)
is_a: LION:0000063 ! monoacylglycerophosphoglycerols [GP0405]
is_a: LION:0002924 ! C18:3
created_by: molen116
creation_date: 2017-09-11T15:01:59Z

[Term]
id: LION:0001597
name: PG(20:0/0:0)
is_a: LION:0000063 ! monoacylglycerophosphoglycerols [GP0405]
is_a: LION:0002925 ! C20:0
created_by: molen116
creation_date: 2017-09-11T15:01:59Z

[Term]
id: LION:0001598
name: PG(20:1/0:0)
is_a: LION:0000063 ! monoacylglycerophosphoglycerols [GP0405]
is_a: LION:0002926 ! C20:1
created_by: molen116
creation_date: 2017-09-11T15:01:59Z

[Term]
id: LION:0001599
name: PG(20:2/0:0)
is_a: LION:0000063 ! monoacylglycerophosphoglycerols [GP0405]
is_a: LION:0002927 ! C20:2
created_by: molen116
creation_date: 2017-09-11T15:01:59Z

[Term]
id: LION:0001600
name: PG(20:3/0:0)
is_a: LION:0000063 ! monoacylglycerophosphoglycerols [GP0405]
is_a: LION:0002928 ! C20:3
created_by: molen116
creation_date: 2017-09-11T15:01:59Z

[Term]
id: LION:0001601
name: PG(20:4/0:0)
is_a: LION:0000063 ! monoacylglycerophosphoglycerols [GP0405]
is_a: LION:0002929 ! C20:4
created_by: molen116
creation_date: 2017-09-11T15:01:59Z

[Term]
id: LION:0001602
name: PG(20:5/0:0)
is_a: LION:0000063 ! monoacylglycerophosphoglycerols [GP0405]
is_a: LION:0002930 ! C20:5
created_by: molen116
creation_date: 2017-09-11T15:01:59Z

[Term]
id: LION:0001603
name: PG(22:0/0:0)
is_a: LION:0000063 ! monoacylglycerophosphoglycerols [GP0405]
is_a: LION:0002931 ! C22:0
created_by: molen116
creation_date: 2017-09-11T15:01:59Z

[Term]
id: LION:0001604
name: PG(22:1/0:0)
is_a: LION:0000063 ! monoacylglycerophosphoglycerols [GP0405]
is_a: LION:0002932 ! C22:1
created_by: molen116
creation_date: 2017-09-11T15:01:59Z

[Term]
id: LION:0001605
name: PG(22:2/0:0)
is_a: LION:0000063 ! monoacylglycerophosphoglycerols [GP0405]
is_a: LION:0002933 ! C22:2
created_by: molen116
creation_date: 2017-09-11T15:01:59Z

[Term]
id: LION:0001606
name: PG(22:3/0:0)
is_a: LION:0000063 ! monoacylglycerophosphoglycerols [GP0405]
is_a: LION:0002934 ! C22:3
created_by: molen116
creation_date: 2017-09-11T15:01:59Z

[Term]
id: LION:0001607
name: PG(22:4/0:0)
is_a: LION:0000063 ! monoacylglycerophosphoglycerols [GP0405]
is_a: LION:0002935 ! C22:4
created_by: molen116
creation_date: 2017-09-11T15:01:59Z

[Term]
id: LION:0001608
name: PG(22:5/0:0)
is_a: LION:0000063 ! monoacylglycerophosphoglycerols [GP0405]
is_a: LION:0002936 ! C22:5
created_by: molen116
creation_date: 2017-09-11T15:01:59Z

[Term]
id: LION:0001609
name: PG(22:6/0:0)
is_a: LION:0000063 ! monoacylglycerophosphoglycerols [GP0405]
is_a: LION:0002937 ! C22:6
created_by: molen116
creation_date: 2017-09-11T15:01:59Z

[Term]
id: LION:0001610
name: PI(14:0/0:0)
is_a: LION:0000046 ! monoacylglycerophosphoinositols [GP0605]
is_a: LION:0000259 ! C14:0
created_by: molen116
creation_date: 2017-09-11T15:02:38Z

[Term]
id: LION:0001611
name: PI(14:1/0:0)
is_a: LION:0000046 ! monoacylglycerophosphoinositols [GP0605]
is_a: LION:0000462 ! C14:1
created_by: molen116
creation_date: 2017-09-11T15:02:38Z

[Term]
id: LION:0001612
name: PI(16:0/0:0)
is_a: LION:0000046 ! monoacylglycerophosphoinositols [GP0605]
is_a: LION:0002882 ! C16:0
created_by: molen116
creation_date: 2017-09-11T15:02:38Z

[Term]
id: LION:0001613
name: PI(16:1/0:0)
is_a: LION:0000046 ! monoacylglycerophosphoinositols [GP0605]
is_a: LION:0002900 ! C16:1
created_by: molen116
creation_date: 2017-09-11T15:02:38Z

[Term]
id: LION:0001614
name: PI(16:2/0:0)
is_a: LION:0000046 ! monoacylglycerophosphoinositols [GP0605]
created_by: molen116
creation_date: 2017-09-11T15:02:38Z

[Term]
id: LION:0001615
name: PI(18:0/0:0)
is_a: LION:0000046 ! monoacylglycerophosphoinositols [GP0605]
is_a: LION:0002921 ! C18:0
created_by: molen116
creation_date: 2017-09-11T15:02:38Z

[Term]
id: LION:0001616
name: PI(18:1/0:0)
is_a: LION:0000046 ! monoacylglycerophosphoinositols [GP0605]
is_a: LION:0002922 ! C18:1
created_by: molen116
creation_date: 2017-09-11T15:02:38Z

[Term]
id: LION:0001617
name: PI(18:2/0:0)
is_a: LION:0000046 ! monoacylglycerophosphoinositols [GP0605]
is_a: LION:0002923 ! C18:2
created_by: molen116
creation_date: 2017-09-11T15:02:38Z

[Term]
id: LION:0001618
name: PI(18:3/0:0)
is_a: LION:0000046 ! monoacylglycerophosphoinositols [GP0605]
is_a: LION:0002924 ! C18:3
created_by: molen116
creation_date: 2017-09-11T15:02:38Z

[Term]
id: LION:0001619
name: PI(20:0/0:0)
is_a: LION:0000046 ! monoacylglycerophosphoinositols [GP0605]
is_a: LION:0002925 ! C20:0
created_by: molen116
creation_date: 2017-09-11T15:02:38Z

[Term]
id: LION:0001620
name: PI(20:1/0:0)
is_a: LION:0000046 ! monoacylglycerophosphoinositols [GP0605]
is_a: LION:0002926 ! C20:1
created_by: molen116
creation_date: 2017-09-11T15:02:38Z

[Term]
id: LION:0001621
name: PI(20:2/0:0)
is_a: LION:0000046 ! monoacylglycerophosphoinositols [GP0605]
is_a: LION:0002927 ! C20:2
created_by: molen116
creation_date: 2017-09-11T15:02:38Z

[Term]
id: LION:0001622
name: PI(20:3/0:0)
is_a: LION:0000046 ! monoacylglycerophosphoinositols [GP0605]
is_a: LION:0002928 ! C20:3
created_by: molen116
creation_date: 2017-09-11T15:02:38Z

[Term]
id: LION:0001623
name: PI(20:4/0:0)
is_a: LION:0000046 ! monoacylglycerophosphoinositols [GP0605]
is_a: LION:0002929 ! C20:4
created_by: molen116
creation_date: 2017-09-11T15:02:38Z

[Term]
id: LION:0001624
name: PI(20:5/0:0)
is_a: LION:0000046 ! monoacylglycerophosphoinositols [GP0605]
is_a: LION:0002930 ! C20:5
created_by: molen116
creation_date: 2017-09-11T15:02:38Z

[Term]
id: LION:0001625
name: PI(22:0/0:0)
is_a: LION:0000046 ! monoacylglycerophosphoinositols [GP0605]
is_a: LION:0002931 ! C22:0
created_by: molen116
creation_date: 2017-09-11T15:02:38Z

[Term]
id: LION:0001626
name: PI(22:1/0:0)
is_a: LION:0000046 ! monoacylglycerophosphoinositols [GP0605]
is_a: LION:0002932 ! C22:1
created_by: molen116
creation_date: 2017-09-11T15:02:38Z

[Term]
id: LION:0001627
name: PI(22:2/0:0)
is_a: LION:0000046 ! monoacylglycerophosphoinositols [GP0605]
is_a: LION:0002933 ! C22:2
created_by: molen116
creation_date: 2017-09-11T15:02:38Z

[Term]
id: LION:0001628
name: PI(22:3/0:0)
is_a: LION:0000046 ! monoacylglycerophosphoinositols [GP0605]
is_a: LION:0002934 ! C22:3
created_by: molen116
creation_date: 2017-09-11T15:02:38Z

[Term]
id: LION:0001629
name: PI(22:4/0:0)
is_a: LION:0000046 ! monoacylglycerophosphoinositols [GP0605]
is_a: LION:0002935 ! C22:4
created_by: molen116
creation_date: 2017-09-11T15:02:38Z

[Term]
id: LION:0001630
name: PI(22:5/0:0)
is_a: LION:0000046 ! monoacylglycerophosphoinositols [GP0605]
is_a: LION:0002936 ! C22:5
created_by: molen116
creation_date: 2017-09-11T15:02:38Z

[Term]
id: LION:0001631
name: PI(22:6/0:0)
is_a: LION:0000046 ! monoacylglycerophosphoinositols [GP0605]
is_a: LION:0002937 ! C22:6
created_by: molen116
creation_date: 2017-09-11T15:02:38Z

[Term]
id: LION:0001632
name: PS(14:0/0:0)
is_a: LION:0000056 ! monoacylglycerophosphoserines [GP0305]
is_a: LION:0000259 ! C14:0
created_by: molen116
creation_date: 2017-09-11T15:03:24Z

[Term]
id: LION:0001633
name: PS(14:1/0:0)
is_a: LION:0000056 ! monoacylglycerophosphoserines [GP0305]
is_a: LION:0000462 ! C14:1
created_by: molen116
creation_date: 2017-09-11T15:03:24Z

[Term]
id: LION:0001634
name: PS(16:0/0:0)
is_a: LION:0000056 ! monoacylglycerophosphoserines [GP0305]
is_a: LION:0002882 ! C16:0
created_by: molen116
creation_date: 2017-09-11T15:03:24Z

[Term]
id: LION:0001635
name: PS(16:1/0:0)
is_a: LION:0000056 ! monoacylglycerophosphoserines [GP0305]
is_a: LION:0002900 ! C16:1
created_by: molen116
creation_date: 2017-09-11T15:03:24Z

[Term]
id: LION:0001636
name: PS(16:2/0:0)
is_a: LION:0000056 ! monoacylglycerophosphoserines [GP0305]
created_by: molen116
creation_date: 2017-09-11T15:03:24Z

[Term]
id: LION:0001637
name: PS(18:0/0:0)
is_a: LION:0000056 ! monoacylglycerophosphoserines [GP0305]
is_a: LION:0002921 ! C18:0
created_by: molen116
creation_date: 2017-09-11T15:03:24Z

[Term]
id: LION:0001638
name: PS(18:1/0:0)
is_a: LION:0000056 ! monoacylglycerophosphoserines [GP0305]
is_a: LION:0002922 ! C18:1
created_by: molen116
creation_date: 2017-09-11T15:03:24Z

[Term]
id: LION:0001639
name: PS(18:2/0:0)
is_a: LION:0000056 ! monoacylglycerophosphoserines [GP0305]
is_a: LION:0002923 ! C18:2
created_by: molen116
creation_date: 2017-09-11T15:03:24Z

[Term]
id: LION:0001640
name: PS(18:3/0:0)
is_a: LION:0000056 ! monoacylglycerophosphoserines [GP0305]
is_a: LION:0002924 ! C18:3
created_by: molen116
creation_date: 2017-09-11T15:03:24Z

[Term]
id: LION:0001641
name: PS(20:0/0:0)
is_a: LION:0000056 ! monoacylglycerophosphoserines [GP0305]
is_a: LION:0002925 ! C20:0
created_by: molen116
creation_date: 2017-09-11T15:03:24Z

[Term]
id: LION:0001642
name: PS(20:1/0:0)
is_a: LION:0000056 ! monoacylglycerophosphoserines [GP0305]
is_a: LION:0002926 ! C20:1
created_by: molen116
creation_date: 2017-09-11T15:03:24Z

[Term]
id: LION:0001643
name: PS(20:2/0:0)
is_a: LION:0000056 ! monoacylglycerophosphoserines [GP0305]
is_a: LION:0002927 ! C20:2
created_by: molen116
creation_date: 2017-09-11T15:03:24Z

[Term]
id: LION:0001644
name: PS(20:3/0:0)
is_a: LION:0000056 ! monoacylglycerophosphoserines [GP0305]
is_a: LION:0002928 ! C20:3
created_by: molen116
creation_date: 2017-09-11T15:03:24Z

[Term]
id: LION:0001645
name: PS(20:4/0:0)
is_a: LION:0000056 ! monoacylglycerophosphoserines [GP0305]
is_a: LION:0002929 ! C20:4
created_by: molen116
creation_date: 2017-09-11T15:03:24Z

[Term]
id: LION:0001646
name: PS(20:5/0:0)
is_a: LION:0000056 ! monoacylglycerophosphoserines [GP0305]
is_a: LION:0002930 ! C20:5
created_by: molen116
creation_date: 2017-09-11T15:03:24Z

[Term]
id: LION:0001647
name: PS(22:0/0:0)
is_a: LION:0000056 ! monoacylglycerophosphoserines [GP0305]
is_a: LION:0002931 ! C22:0
created_by: molen116
creation_date: 2017-09-11T15:03:24Z

[Term]
id: LION:0001648
name: PS(22:1/0:0)
is_a: LION:0000056 ! monoacylglycerophosphoserines [GP0305]
is_a: LION:0002932 ! C22:1
created_by: molen116
creation_date: 2017-09-11T15:03:24Z

[Term]
id: LION:0001649
name: PS(22:2/0:0)
is_a: LION:0000056 ! monoacylglycerophosphoserines [GP0305]
is_a: LION:0002933 ! C22:2
created_by: molen116
creation_date: 2017-09-11T15:03:24Z

[Term]
id: LION:0001650
name: PS(22:3/0:0)
is_a: LION:0000056 ! monoacylglycerophosphoserines [GP0305]
is_a: LION:0002934 ! C22:3
created_by: molen116
creation_date: 2017-09-11T15:03:24Z

[Term]
id: LION:0001651
name: PS(22:4/0:0)
is_a: LION:0000056 ! monoacylglycerophosphoserines [GP0305]
is_a: LION:0002935 ! C22:4
created_by: molen116
creation_date: 2017-09-11T15:03:24Z

[Term]
id: LION:0001652
name: PS(22:5/0:0)
is_a: LION:0000056 ! monoacylglycerophosphoserines [GP0305]
is_a: LION:0002936 ! C22:5
created_by: molen116
creation_date: 2017-09-11T15:03:24Z

[Term]
id: LION:0001653
name: PS(22:6/0:0)
is_a: LION:0000056 ! monoacylglycerophosphoserines [GP0305]
is_a: LION:0002937 ! C22:6
created_by: molen116
creation_date: 2017-09-11T15:03:24Z

[Term]
id: LION:0001654
name: Cer(d18:0/14:0)
is_a: LION:0000247 ! Cer(32:0)
is_a: LION:0000259 ! C14:0
is_a: LION:0080948 ! d18:0 (dihydrosphingosine)
created_by: martijn
creation_date: 2017-10-14T21:23:50Z

[Term]
id: LION:0001655
name: Cer(32:1)
is_a: LION:0000077 ! ceramides [SP02]
created_by: martijn
creation_date: 2017-10-14T21:23:50Z

[Term]
id: LION:0001656
name: Cer(d18:1/14:0)
is_a: LION:0000259 ! C14:0
is_a: LION:0001655 ! Cer(32:1)
is_a: LION:0080947 ! d18:1 (sphingosine)
created_by: martijn
creation_date: 2017-10-14T21:23:50Z

[Term]
id: LION:0001657
name: Cer(32:4)
is_a: LION:0000077 ! ceramides [SP02]
created_by: martijn
creation_date: 2017-10-14T21:23:50Z

[Term]
id: LION:0001658
name: Cer(34:0)
is_a: LION:0000077 ! ceramides [SP02]
created_by: martijn
creation_date: 2017-10-14T21:23:50Z

[Term]
id: LION:0001659
name: Cer(d18:0/16:0)
is_a: LION:0001658 ! Cer(34:0)
is_a: LION:0002882 ! C16:0
is_a: LION:0080948 ! d18:0 (dihydrosphingosine)
created_by: martijn
creation_date: 2017-10-14T21:23:50Z

[Term]
id: LION:0001660
name: Cer(34:1)
is_a: LION:0000077 ! ceramides [SP02]
created_by: martijn
creation_date: 2017-10-14T21:23:50Z

[Term]
id: LION:0001661
name: Cer(d18:0/16:1)
is_a: LION:0001660 ! Cer(34:1)
is_a: LION:0002900 ! C16:1
is_a: LION:0080948 ! d18:0 (dihydrosphingosine)
created_by: martijn
creation_date: 2017-10-14T21:23:50Z

[Term]
id: LION:0001662
name: Cer(d18:1/16:0)
is_a: LION:0001660 ! Cer(34:1)
is_a: LION:0002882 ! C16:0
is_a: LION:0080947 ! d18:1 (sphingosine)
created_by: martijn
creation_date: 2017-10-14T21:23:50Z

[Term]
id: LION:0001663
name: Cer(34:2)
is_a: LION:0000077 ! ceramides [SP02]
created_by: martijn
creation_date: 2017-10-14T21:23:50Z

[Term]
id: LION:0001664
name: Cer(d18:1/16:1)
is_a: LION:0001663 ! Cer(34:2)
is_a: LION:0002900 ! C16:1
is_a: LION:0080947 ! d18:1 (sphingosine)
created_by: martijn
creation_date: 2017-10-14T21:23:50Z

[Term]
id: LION:0001665
name: Cer(34:3)
is_a: LION:0000077 ! ceramides [SP02]
created_by: martijn
creation_date: 2017-10-14T21:23:50Z

[Term]
id: LION:0001666
name: Cer(34:5)
is_a: LION:0000077 ! ceramides [SP02]
created_by: martijn
creation_date: 2017-10-14T21:23:50Z

[Term]
id: LION:0001667
name: Cer(36:0)
is_a: LION:0000077 ! ceramides [SP02]
created_by: martijn
creation_date: 2017-10-14T21:23:50Z

[Term]
id: LION:0001668
name: Cer(d18:0/18:0)
is_a: LION:0001667 ! Cer(36:0)
is_a: LION:0002921 ! C18:0
is_a: LION:0080948 ! d18:0 (dihydrosphingosine)
created_by: martijn
creation_date: 2017-10-14T21:23:50Z

[Term]
id: LION:0001669
name: Cer(36:1)
is_a: LION:0000077 ! ceramides [SP02]
created_by: martijn
creation_date: 2017-10-14T21:23:50Z

[Term]
id: LION:0001670
name: Cer(d18:0/18:1)
is_a: LION:0001669 ! Cer(36:1)
is_a: LION:0002922 ! C18:1
is_a: LION:0080948 ! d18:0 (dihydrosphingosine)
created_by: martijn
creation_date: 2017-10-14T21:23:50Z

[Term]
id: LION:0001671
name: Cer(d18:1/18:0)
is_a: LION:0001669 ! Cer(36:1)
is_a: LION:0002921 ! C18:0
is_a: LION:0080947 ! d18:1 (sphingosine)
created_by: martijn
creation_date: 2017-10-14T21:23:50Z

[Term]
id: LION:0001672
name: Cer(36:2)
is_a: LION:0000077 ! ceramides [SP02]
created_by: martijn
creation_date: 2017-10-14T21:23:50Z

[Term]
id: LION:0001673
name: Cer(d18:0/18:2)
is_a: LION:0001672 ! Cer(36:2)
is_a: LION:0002923 ! C18:2
is_a: LION:0080948 ! d18:0 (dihydrosphingosine)
created_by: martijn
creation_date: 2017-10-14T21:23:50Z

[Term]
id: LION:0001674
name: Cer(d18:1/18:1)
is_a: LION:0001672 ! Cer(36:2)
is_a: LION:0080947 ! d18:1 (sphingosine)
created_by: martijn
creation_date: 2017-10-14T21:23:50Z

[Term]
id: LION:0001675
name: Cer(36:3)
is_a: LION:0000077 ! ceramides [SP02]
created_by: martijn
creation_date: 2017-10-14T21:23:50Z

[Term]
id: LION:0001676
name: Cer(d18:0/18:3)
is_a: LION:0001675 ! Cer(36:3)
is_a: LION:0002924 ! C18:3
is_a: LION:0080948 ! d18:0 (dihydrosphingosine)
created_by: martijn
creation_date: 2017-10-14T21:23:50Z

[Term]
id: LION:0001677
name: Cer(d18:1/18:2)
is_a: LION:0001675 ! Cer(36:3)
is_a: LION:0002923 ! C18:2
is_a: LION:0080947 ! d18:1 (sphingosine)
created_by: martijn
creation_date: 2017-10-14T21:23:50Z

[Term]
id: LION:0001678
name: Cer(36:5)
is_a: LION:0000077 ! ceramides [SP02]
created_by: martijn
creation_date: 2017-10-14T21:23:50Z

[Term]
id: LION:0001679
name: Cer(38:0)
is_a: LION:0000077 ! ceramides [SP02]
created_by: martijn
creation_date: 2017-10-14T21:23:50Z

[Term]
id: LION:0001680
name: Cer(d18:0/20:0)
is_a: LION:0001679 ! Cer(38:0)
is_a: LION:0002925 ! C20:0
is_a: LION:0080948 ! d18:0 (dihydrosphingosine)
created_by: martijn
creation_date: 2017-10-14T21:23:50Z

[Term]
id: LION:0001681
name: Cer(38:1)
is_a: LION:0000077 ! ceramides [SP02]
created_by: martijn
creation_date: 2017-10-14T21:23:50Z

[Term]
id: LION:0001682
name: Cer(d18:0/20:1)
is_a: LION:0001681 ! Cer(38:1)
is_a: LION:0002926 ! C20:1
is_a: LION:0080948 ! d18:0 (dihydrosphingosine)
created_by: martijn
creation_date: 2017-10-14T21:23:50Z

[Term]
id: LION:0001683
name: Cer(d18:1/20:0)
is_a: LION:0001681 ! Cer(38:1)
is_a: LION:0002925 ! C20:0
is_a: LION:0080947 ! d18:1 (sphingosine)
created_by: martijn
creation_date: 2017-10-14T21:23:50Z

[Term]
id: LION:0001684
name: Cer(38:2)
is_a: LION:0000077 ! ceramides [SP02]
created_by: martijn
creation_date: 2017-10-14T21:23:50Z

[Term]
id: LION:0001685
name: Cer(d18:0/20:2)
is_a: LION:0001684 ! Cer(38:2)
is_a: LION:0002927 ! C20:2
is_a: LION:0080948 ! d18:0 (dihydrosphingosine)
created_by: martijn
creation_date: 2017-10-14T21:23:50Z

[Term]
id: LION:0001686
name: Cer(d18:1/20:1)
is_a: LION:0001684 ! Cer(38:2)
is_a: LION:0002926 ! C20:1
is_a: LION:0080947 ! d18:1 (sphingosine)
created_by: martijn
creation_date: 2017-10-14T21:23:50Z

[Term]
id: LION:0001687
name: Cer(38:5)
is_a: LION:0000077 ! ceramides [SP02]
created_by: martijn
creation_date: 2017-10-14T21:23:50Z

[Term]
id: LION:0001688
name: Cer(d18:0/20:5)
is_a: LION:0001687 ! Cer(38:5)
is_a: LION:0002930 ! C20:5
is_a: LION:0080948 ! d18:0 (dihydrosphingosine)
created_by: martijn
creation_date: 2017-10-14T21:23:50Z

[Term]
id: LION:0001689
name: Cer(d18:1/20:4)
is_a: LION:0001687 ! Cer(38:5)
is_a: LION:0002929 ! C20:4
is_a: LION:0080947 ! d18:1 (sphingosine)
created_by: martijn
creation_date: 2017-10-14T21:23:50Z

[Term]
id: LION:0001690
name: Cer(38:6)
is_a: LION:0000077 ! ceramides [SP02]
created_by: martijn
creation_date: 2017-10-14T21:23:50Z

[Term]
id: LION:0001691
name: Cer(d18:1/20:5)
is_a: LION:0001690 ! Cer(38:6)
is_a: LION:0002930 ! C20:5
is_a: LION:0080947 ! d18:1 (sphingosine)
created_by: martijn
creation_date: 2017-10-14T21:23:50Z

[Term]
id: LION:0001692
name: Cer(40:0)
is_a: LION:0000077 ! ceramides [SP02]
created_by: martijn
creation_date: 2017-10-14T21:23:50Z

[Term]
id: LION:0001693
name: Cer(d18:0/22:0)
is_a: LION:0001692 ! Cer(40:0)
is_a: LION:0002931 ! C22:0
is_a: LION:0080948 ! d18:0 (dihydrosphingosine)
created_by: martijn
creation_date: 2017-10-14T21:23:50Z

[Term]
id: LION:0001694
name: Cer(40:1)
is_a: LION:0000077 ! ceramides [SP02]
created_by: martijn
creation_date: 2017-10-14T21:23:50Z

[Term]
id: LION:0001695
name: Cer(d18:0/22:1)
is_a: LION:0001694 ! Cer(40:1)
is_a: LION:0002932 ! C22:1
is_a: LION:0080948 ! d18:0 (dihydrosphingosine)
created_by: martijn
creation_date: 2017-10-14T21:23:50Z

[Term]
id: LION:0001696
name: Cer(d18:1/22:0)
is_a: LION:0001694 ! Cer(40:1)
is_a: LION:0002931 ! C22:0
is_a: LION:0080947 ! d18:1 (sphingosine)
created_by: martijn
creation_date: 2017-10-14T21:23:50Z

[Term]
id: LION:0001697
name: Cer(40:2)
is_a: LION:0000077 ! ceramides [SP02]
created_by: martijn
creation_date: 2017-10-14T21:23:50Z

[Term]
id: LION:0001698
name: Cer(d18:0/22:2)
is_a: LION:0001697 ! Cer(40:2)
is_a: LION:0002933 ! C22:2
is_a: LION:0080948 ! d18:0 (dihydrosphingosine)
created_by: martijn
creation_date: 2017-10-14T21:23:50Z

[Term]
id: LION:0001699
name: Cer(d18:1/22:1)
is_a: LION:0001697 ! Cer(40:2)
is_a: LION:0002932 ! C22:1
is_a: LION:0080947 ! d18:1 (sphingosine)
created_by: martijn
creation_date: 2017-10-14T21:23:50Z

[Term]
id: LION:0001700
name: Cer(40:7)
is_a: LION:0000077 ! ceramides [SP02]
created_by: martijn
creation_date: 2017-10-14T21:23:50Z

[Term]
id: LION:0001701
name: Cer(d18:1/22:6)
is_a: LION:0001700 ! Cer(40:7)
is_a: LION:0002937 ! C22:6
is_a: LION:0080947 ! d18:1 (sphingosine)
created_by: martijn
creation_date: 2017-10-14T21:23:50Z

[Term]
id: LION:0001702
name: Cer(42:0)
is_a: LION:0000077 ! ceramides [SP02]
created_by: martijn
creation_date: 2017-10-14T21:23:50Z

[Term]
id: LION:0001703
name: Cer(d18:0/24:0)
is_a: LION:0001702 ! Cer(42:0)
is_a: LION:0002938 ! C24:0
is_a: LION:0080948 ! d18:0 (dihydrosphingosine)
created_by: martijn
creation_date: 2017-10-14T21:23:50Z

[Term]
id: LION:0001704
name: Cer(42:1)
is_a: LION:0000077 ! ceramides [SP02]
created_by: martijn
creation_date: 2017-10-14T21:23:50Z

[Term]
id: LION:0001705
name: Cer(d18:0/24:1)
is_a: LION:0001704 ! Cer(42:1)
is_a: LION:0002939 ! C24:1
is_a: LION:0080948 ! d18:0 (dihydrosphingosine)
created_by: martijn
creation_date: 2017-10-14T21:23:50Z

[Term]
id: LION:0001706
name: Cer(d18:1/24:0)
is_a: LION:0001704 ! Cer(42:1)
is_a: LION:0002938 ! C24:0
is_a: LION:0080947 ! d18:1 (sphingosine)
created_by: martijn
creation_date: 2017-10-14T21:23:50Z

[Term]
id: LION:0001707
name: Cer(42:2)
is_a: LION:0000077 ! ceramides [SP02]
created_by: martijn
creation_date: 2017-10-14T21:23:50Z

[Term]
id: LION:0001708
name: Cer(d18:0/24:2)
is_a: LION:0001707 ! Cer(42:2)
is_a: LION:0002940 ! C24:2
is_a: LION:0080948 ! d18:0 (dihydrosphingosine)
created_by: martijn
creation_date: 2017-10-14T21:23:50Z

[Term]
id: LION:0001709
name: Cer(d18:1/24:1)
is_a: LION:0001707 ! Cer(42:2)
is_a: LION:0002939 ! C24:1
is_a: LION:0080947 ! d18:1 (sphingosine)
created_by: martijn
creation_date: 2017-10-14T21:23:50Z

[Term]
id: LION:0001710
name: Cer(42:3)
is_a: LION:0000077 ! ceramides [SP02]
created_by: martijn
creation_date: 2017-10-14T21:23:50Z

[Term]
id: LION:0001711
name: Cer(d18:0/24:3)
is_a: LION:0001710 ! Cer(42:3)
is_a: LION:0002941 ! C24:3
is_a: LION:0080948 ! d18:0 (dihydrosphingosine)
created_by: martijn
creation_date: 2017-10-14T21:23:50Z

[Term]
id: LION:0001712
name: Cer(d18:1/24:2)
is_a: LION:0001710 ! Cer(42:3)
is_a: LION:0002940 ! C24:2
is_a: LION:0080947 ! d18:1 (sphingosine)
created_by: martijn
creation_date: 2017-10-14T21:23:50Z

[Term]
id: LION:0001713
name: Cer(42:4)
is_a: LION:0000077 ! ceramides [SP02]
created_by: martijn
creation_date: 2017-10-14T21:23:50Z

[Term]
id: LION:0001714
name: Cer(d18:0/24:4)
is_a: LION:0001713 ! Cer(42:4)
is_a: LION:0002942 ! C24:4
is_a: LION:0080948 ! d18:0 (dihydrosphingosine)
created_by: martijn
creation_date: 2017-10-14T21:23:50Z

[Term]
id: LION:0001715
name: Cer(d18:1/24:3)
is_a: LION:0001713 ! Cer(42:4)
is_a: LION:0002941 ! C24:3
is_a: LION:0080947 ! d18:1 (sphingosine)
created_by: martijn
creation_date: 2017-10-14T21:23:50Z

[Term]
id: LION:0001716
name: Cer(42:7)
is_a: LION:0000077 ! ceramides [SP02]
created_by: martijn
creation_date: 2017-10-14T21:23:50Z

[Term]
id: LION:0001717
name: Cer(d18:1/24:6)
is_a: LION:0001716 ! Cer(42:7)
is_a: LION:0002944 ! C24:6
is_a: LION:0080947 ! d18:1 (sphingosine)
created_by: martijn
creation_date: 2017-10-14T21:23:50Z

[Term]
id: LION:0001718
name: Cer(44:0)
is_a: LION:0000077 ! ceramides [SP02]
created_by: martijn
creation_date: 2017-10-14T21:23:50Z

[Term]
id: LION:0001719
name: Cer(d18:0/26:0)
is_a: LION:0001718 ! Cer(44:0)
is_a: LION:0002979 ! C26:0
is_a: LION:0080948 ! d18:0 (dihydrosphingosine)
created_by: martijn
creation_date: 2017-10-14T21:23:50Z

[Term]
id: LION:0001720
name: Cer(44:1)
is_a: LION:0000077 ! ceramides [SP02]
created_by: martijn
creation_date: 2017-10-14T21:23:50Z

[Term]
id: LION:0001721
name: Cer(d18:0/26:1)
is_a: LION:0001720 ! Cer(44:1)
is_a: LION:0002981 ! C26:1
is_a: LION:0080948 ! d18:0 (dihydrosphingosine)
created_by: martijn
creation_date: 2017-10-14T21:23:50Z

[Term]
id: LION:0001722
name: Cer(d18:1/26:0)
is_a: LION:0001720 ! Cer(44:1)
is_a: LION:0002979 ! C26:0
is_a: LION:0080947 ! d18:1 (sphingosine)
created_by: martijn
creation_date: 2017-10-14T21:23:50Z

[Term]
id: LION:0001723
name: Cer(44:2)
is_a: LION:0000077 ! ceramides [SP02]
created_by: martijn
creation_date: 2017-10-14T21:23:50Z

[Term]
id: LION:0001724
name: Cer(d18:0/26:2)
is_a: LION:0001723 ! Cer(44:2)
is_a: LION:0002982 ! C26:2
is_a: LION:0080948 ! d18:0 (dihydrosphingosine)
created_by: martijn
creation_date: 2017-10-14T21:23:50Z

[Term]
id: LION:0001725
name: Cer(d18:1/26:1)
is_a: LION:0001723 ! Cer(44:2)
is_a: LION:0002981 ! C26:1
is_a: LION:0080947 ! d18:1 (sphingosine)
created_by: martijn
creation_date: 2017-10-14T21:23:50Z

[Term]
id: LION:0001726
name: Cer(44:3)
is_a: LION:0000077 ! ceramides [SP02]
created_by: martijn
creation_date: 2017-10-14T21:23:50Z

[Term]
id: LION:0001727
name: Cer(d18:0/26:3)
is_a: LION:0001726 ! Cer(44:3)
is_a: LION:0002983 ! C26:3
is_a: LION:0080948 ! d18:0 (dihydrosphingosine)
created_by: martijn
creation_date: 2017-10-14T21:23:50Z

[Term]
id: LION:0001728
name: Cer(d18:1/26:2)
is_a: LION:0001726 ! Cer(44:3)
is_a: LION:0002982 ! C26:2
is_a: LION:0080947 ! d18:1 (sphingosine)
created_by: martijn
creation_date: 2017-10-14T21:23:50Z

[Term]
id: LION:0001729
name: Cer(44:4)
is_a: LION:0000077 ! ceramides [SP02]
created_by: martijn
creation_date: 2017-10-14T21:23:50Z

[Term]
id: LION:0001730
name: Cer(d18:0/26:4)
is_a: LION:0001729 ! Cer(44:4)
is_a: LION:0002984 ! C26:4
is_a: LION:0080948 ! d18:0 (dihydrosphingosine)
created_by: martijn
creation_date: 2017-10-14T21:23:50Z

[Term]
id: LION:0001731
name: Cer(d18:1/26:3)
is_a: LION:0001729 ! Cer(44:4)
is_a: LION:0002983 ! C26:3
is_a: LION:0080947 ! d18:1 (sphingosine)
created_by: martijn
creation_date: 2017-10-14T21:23:50Z

[Term]
id: LION:0001732
name: Cer(44:7)
is_a: LION:0000077 ! ceramides [SP02]
created_by: martijn
creation_date: 2017-10-14T21:23:50Z

[Term]
id: LION:0001733
name: Cer(d18:1/26:6)
is_a: LION:0001732 ! Cer(44:7)
is_a: LION:0002986 ! C26:6
is_a: LION:0080947 ! d18:1 (sphingosine)
created_by: martijn
creation_date: 2017-10-14T21:23:50Z

[Term]
id: LION:0001734
name: contains vinyl ether bond (plasmalogen)
is_a: CAT:0000123 ! type by bond
created_by: molen116
creation_date: 2017-10-18T10:40:32Z

[Term]
id: LION:0001735
name: very low transition temperature
is_a: LION:0001741 ! below average transition temperature
created_by: molen116
creation_date: 2017-10-17T17:37:48Z

[Term]
id: LION:0001736
name: low transition temperature
is_a: LION:0001741 ! below average transition temperature
created_by: molen116
creation_date: 2017-10-17T17:37:48Z

[Term]
id: LION:0001737
name: average transition temperature
is_a: CAT:0001734 ! chain-melting transition temperature
created_by: molen116
creation_date: 2017-10-17T17:37:48Z

[Term]
id: LION:0001738
name: high transition temperature
is_a: LION:0001740 ! above average transition temperature
created_by: molen116
creation_date: 2017-10-17T17:37:48Z

[Term]
id: LION:0001739
name: very high transition temperature
is_a: LION:0001740 ! above average transition temperature
created_by: molen116
creation_date: 2017-10-17T17:37:48Z

[Term]
id: LION:0001740
name: above average transition temperature
is_a: CAT:0001734 ! chain-melting transition temperature
created_by: molen116
creation_date: 2017-10-17T17:37:48Z

[Term]
id: LION:0001741
name: below average transition temperature
is_a: CAT:0001734 ! chain-melting transition temperature
created_by: molen116
creation_date: 2017-10-17T17:37:48Z

[Term]
id: LION:0001742
name: fatty acids and conjugates [FA01]
is_a: LION:0000001 ! fatty acids [FA]
is_a: LION:0000093 ! headgroup with negative charge
created_by: molen116
creation_date: 2017-11-23T16:35:34Z

[Term]
id: LION:0001743
name: FFA(12:0)
is_a: LION:0000254 ! C12:0
is_a: LION:0001742 ! fatty acids and conjugates [FA01]
created_by: molen116
creation_date: 2017-11-23T16:38:39Z

[Term]
id: LION:0001744
name: FFA(14:0)
is_a: LION:0000259 ! C14:0
is_a: LION:0001742 ! fatty acids and conjugates [FA01]
created_by: molen116
creation_date: 2017-11-23T16:38:39Z

[Term]
id: LION:0001745
name: FFA(14:1)
is_a: LION:0000462 ! C14:1
is_a: LION:0001742 ! fatty acids and conjugates [FA01]
created_by: molen116
creation_date: 2017-11-23T16:38:39Z

[Term]
id: LION:0001746
name: FFA(16:0)
is_a: LION:0001742 ! fatty acids and conjugates [FA01]
is_a: LION:0002882 ! C16:0
created_by: molen116
creation_date: 2017-11-23T16:38:39Z

[Term]
id: LION:0001747
name: FFA(16:1)
is_a: LION:0001742 ! fatty acids and conjugates [FA01]
is_a: LION:0002900 ! C16:1
created_by: molen116
creation_date: 2017-11-23T16:38:39Z

[Term]
id: LION:0001748
name: FFA(18:0)
is_a: LION:0001742 ! fatty acids and conjugates [FA01]
is_a: LION:0002921 ! C18:0
created_by: molen116
creation_date: 2017-11-23T16:38:39Z

[Term]
id: LION:0001749
name: FFA(18:1)
is_a: LION:0001742 ! fatty acids and conjugates [FA01]
created_by: molen116
creation_date: 2017-11-23T16:38:39Z

[Term]
id: LION:0001750
name: FFA(18:2)
is_a: LION:0001742 ! fatty acids and conjugates [FA01]
created_by: molen116
creation_date: 2017-11-23T16:38:39Z

[Term]
id: LION:0001751
name: FFA(18:3)
is_a: LION:0001742 ! fatty acids and conjugates [FA01]
created_by: molen116
creation_date: 2017-11-23T16:38:39Z

[Term]
id: LION:0001752
name: FFA(20:0)
is_a: LION:0001742 ! fatty acids and conjugates [FA01]
created_by: molen116
creation_date: 2017-11-23T16:38:39Z

[Term]
id: LION:0001753
name: FFA(20:1)
is_a: LION:0001742 ! fatty acids and conjugates [FA01]
created_by: molen116
creation_date: 2017-11-23T16:38:39Z

[Term]
id: LION:0001754
name: FFA(20:2)
is_a: LION:0001742 ! fatty acids and conjugates [FA01]
created_by: molen116
creation_date: 2017-11-23T16:38:39Z

[Term]
id: LION:0001755
name: FFA(20:3)
is_a: LION:0001742 ! fatty acids and conjugates [FA01]
created_by: molen116
creation_date: 2017-11-23T16:38:39Z

[Term]
id: LION:0001756
name: FFA(20:4)
is_a: LION:0001742 ! fatty acids and conjugates [FA01]
created_by: molen116
creation_date: 2017-11-23T16:38:39Z

[Term]
id: LION:0001757
name: FFA(20:5)
is_a: LION:0001742 ! fatty acids and conjugates [FA01]
created_by: molen116
creation_date: 2017-11-23T16:38:39Z

[Term]
id: LION:0001758
name: BMP(30:0)
is_a: LION:0000067 ! monoacylglycerophosphomonoradylglycerols [GP0410]
created_by: molen116
creation_date: 2017-12-01T16:23:01Z

[Term]
id: LION:0001759
name: FFA(22:0)
is_a: LION:0001742 ! fatty acids and conjugates [FA01]
created_by: molen116
creation_date: 2017-11-23T16:38:39Z

[Term]
id: LION:0001760
name: FFA(22:1)
is_a: LION:0001742 ! fatty acids and conjugates [FA01]
created_by: molen116
creation_date: 2017-11-23T16:38:39Z

[Term]
id: LION:0001761
name: FFA(22:2)
is_a: LION:0001742 ! fatty acids and conjugates [FA01]
created_by: molen116
creation_date: 2017-11-23T16:38:39Z

[Term]
id: LION:0001762
name: FFA(22:3)
is_a: LION:0001742 ! fatty acids and conjugates [FA01]
created_by: molen116
creation_date: 2017-11-23T16:38:39Z

[Term]
id: LION:0001763
name: FFA(22:4)
is_a: LION:0001742 ! fatty acids and conjugates [FA01]
created_by: molen116
creation_date: 2017-11-23T16:38:39Z

[Term]
id: LION:0001764
name: FFA(22:5)
is_a: LION:0001742 ! fatty acids and conjugates [FA01]
created_by: molen116
creation_date: 2017-11-23T16:38:39Z

[Term]
id: LION:0001765
name: FFA(22:6)
is_a: LION:0001742 ! fatty acids and conjugates [FA01]
created_by: molen116
creation_date: 2017-11-23T16:38:39Z

[Term]
id: LION:0001766
name: FFA(24:0)
is_a: LION:0001742 ! fatty acids and conjugates [FA01]
created_by: molen116
creation_date: 2017-11-23T16:38:39Z

[Term]
id: LION:0001767
name: FFA(24:1)
is_a: LION:0001742 ! fatty acids and conjugates [FA01]
created_by: molen116
creation_date: 2017-11-23T16:38:39Z

[Term]
id: LION:0001768
name: FFA(24:2)
is_a: LION:0001742 ! fatty acids and conjugates [FA01]
created_by: molen116
creation_date: 2017-11-23T16:38:39Z

[Term]
id: LION:0001769
name: FFA(24:3)
is_a: LION:0001742 ! fatty acids and conjugates [FA01]
created_by: molen116
creation_date: 2017-11-23T16:38:39Z

[Term]
id: LION:0001770
name: FFA(24:4)
is_a: LION:0001742 ! fatty acids and conjugates [FA01]
created_by: molen116
creation_date: 2017-11-23T16:38:39Z

[Term]
id: LION:0001771
name: FFA(24:5)
is_a: LION:0001742 ! fatty acids and conjugates [FA01]
created_by: molen116
creation_date: 2017-11-23T16:38:39Z

[Term]
id: LION:0001772
name: FFA(24:6)
is_a: LION:0001742 ! fatty acids and conjugates [FA01]
created_by: molen116
creation_date: 2017-11-23T16:38:39Z

[Term]
id: LION:0001773
name: FFA(24:7)
is_a: LION:0001742 ! fatty acids and conjugates [FA01]
created_by: molen116
creation_date: 2017-11-23T16:38:39Z

[Term]
id: LION:0001774
name: FFA(26:0)
is_a: LION:0001742 ! fatty acids and conjugates [FA01]
created_by: molen116
creation_date: 2017-11-23T16:38:39Z

[Term]
id: LION:0001775
name: FFA(26:1)
is_a: LION:0001742 ! fatty acids and conjugates [FA01]
created_by: molen116
creation_date: 2017-11-23T16:38:39Z

[Term]
id: LION:0001776
name: FFA(26:2)
is_a: LION:0001742 ! fatty acids and conjugates [FA01]
created_by: molen116
creation_date: 2017-11-23T16:38:39Z

[Term]
id: LION:0001777
name: FFA(26:3)
is_a: LION:0001742 ! fatty acids and conjugates [FA01]
created_by: molen116
creation_date: 2017-11-23T16:38:39Z

[Term]
id: LION:0001778
name: FFA(26:4)
is_a: LION:0001742 ! fatty acids and conjugates [FA01]
created_by: molen116
creation_date: 2017-11-23T16:38:39Z

[Term]
id: LION:0001779
name: FFA(26:5)
is_a: LION:0001742 ! fatty acids and conjugates [FA01]
created_by: molen116
creation_date: 2017-11-23T16:38:39Z

[Term]
id: LION:0001780
name: FFA(26:6)
is_a: LION:0001742 ! fatty acids and conjugates [FA01]
created_by: molen116
creation_date: 2017-11-23T16:38:39Z

[Term]
id: LION:0001781
name: FFA(26:7)
is_a: LION:0001742 ! fatty acids and conjugates [FA01]
created_by: molen116
creation_date: 2017-11-23T16:38:39Z

[Term]
id: LION:0001782
name: BMP(30:1)
is_a: LION:0000067 ! monoacylglycerophosphomonoradylglycerols [GP0410]
created_by: molen116
creation_date: 2017-12-01T16:23:01Z

[Term]
id: LION:0001783
name: BMP(30:2)
is_a: LION:0000067 ! monoacylglycerophosphomonoradylglycerols [GP0410]
created_by: molen116
creation_date: 2017-12-01T16:23:01Z

[Term]
id: LION:0001784
name: BMP(32:0)
is_a: LION:0000067 ! monoacylglycerophosphomonoradylglycerols [GP0410]
created_by: molen116
creation_date: 2017-12-01T16:23:01Z

[Term]
id: LION:0001785
name: BMP(32:1)
is_a: LION:0000067 ! monoacylglycerophosphomonoradylglycerols [GP0410]
created_by: molen116
creation_date: 2017-12-01T16:23:01Z

[Term]
id: LION:0001786
name: BMP(32:2)
is_a: LION:0000067 ! monoacylglycerophosphomonoradylglycerols [GP0410]
created_by: molen116
creation_date: 2017-12-01T16:23:01Z

[Term]
id: LION:0001787
name: BMP(32:3)
is_a: LION:0000067 ! monoacylglycerophosphomonoradylglycerols [GP0410]
created_by: molen116
creation_date: 2017-12-01T16:23:01Z

[Term]
id: LION:0001788
name: BMP(32:5)
is_a: LION:0000067 ! monoacylglycerophosphomonoradylglycerols [GP0410]
created_by: molen116
creation_date: 2017-12-01T16:23:01Z

[Term]
id: LION:0001789
name: BMP(34:0)
is_a: LION:0000067 ! monoacylglycerophosphomonoradylglycerols [GP0410]
created_by: molen116
creation_date: 2017-12-01T16:23:01Z

[Term]
id: LION:0001790
name: BMP(34:1)
is_a: LION:0000067 ! monoacylglycerophosphomonoradylglycerols [GP0410]
created_by: molen116
creation_date: 2017-12-01T16:23:01Z

[Term]
id: LION:0001791
name: Hex2Cer(d18:0/14:1)
is_a: LION:0000462 ! C14:1
is_a: LION:0001910 ! Hex2Cer(32:1)
is_a: LION:0080948 ! d18:0 (dihydrosphingosine)
created_by: molen116
creation_date: 2017-12-03T15:02:57Z

[Term]
id: LION:0001792
name: Hex2Cer(d18:0/18:0)
is_a: LION:0001911 ! Hex2Cer(36:0)
is_a: LION:0002921 ! C18:0
is_a: LION:0080948 ! d18:0 (dihydrosphingosine)
created_by: molen116
creation_date: 2017-12-03T15:02:57Z

[Term]
id: LION:0001793
name: BMP(34:4)
is_a: LION:0000067 ! monoacylglycerophosphomonoradylglycerols [GP0410]
created_by: molen116
creation_date: 2017-12-01T16:23:01Z

[Term]
id: LION:0001794
name: BMP(34:5)
is_a: LION:0000067 ! monoacylglycerophosphomonoradylglycerols [GP0410]
created_by: molen116
creation_date: 2017-12-01T16:23:01Z

[Term]
id: LION:0001795
name: BMP(34:6)
is_a: LION:0000067 ! monoacylglycerophosphomonoradylglycerols [GP0410]
created_by: molen116
creation_date: 2017-12-01T16:23:01Z

[Term]
id: LION:0001796
name: BMP(34:7)
is_a: LION:0000067 ! monoacylglycerophosphomonoradylglycerols [GP0410]
created_by: molen116
creation_date: 2017-12-01T16:23:01Z

[Term]
id: LION:0001797
name: BMP(36:0)
is_a: LION:0000067 ! monoacylglycerophosphomonoradylglycerols [GP0410]
created_by: molen116
creation_date: 2017-12-01T16:23:01Z

[Term]
id: LION:0001798
name: BMP(36:1)
is_a: LION:0000067 ! monoacylglycerophosphomonoradylglycerols [GP0410]
created_by: molen116
creation_date: 2017-12-01T16:23:01Z

[Term]
id: LION:0001799
name: BMP(36:2)
is_a: LION:0000067 ! monoacylglycerophosphomonoradylglycerols [GP0410]
created_by: molen116
creation_date: 2017-12-01T16:23:01Z

[Term]
id: LION:0001800
name: BMP(36:4)
is_a: LION:0000067 ! monoacylglycerophosphomonoradylglycerols [GP0410]
created_by: molen116
creation_date: 2017-12-01T16:23:01Z

[Term]
id: LION:0001801
name: BMP(36:5)
is_a: LION:0000067 ! monoacylglycerophosphomonoradylglycerols [GP0410]
created_by: molen116
creation_date: 2017-12-01T16:23:01Z

[Term]
id: LION:0001802
name: BMP(36:6)
is_a: LION:0000067 ! monoacylglycerophosphomonoradylglycerols [GP0410]
created_by: molen116
creation_date: 2017-12-01T16:23:01Z

[Term]
id: LION:0001803
name: BMP(36:7)
is_a: LION:0000067 ! monoacylglycerophosphomonoradylglycerols [GP0410]
created_by: molen116
creation_date: 2017-12-01T16:23:01Z

[Term]
id: LION:0001804
name: BMP(36:8)
is_a: LION:0000067 ! monoacylglycerophosphomonoradylglycerols [GP0410]
created_by: molen116
creation_date: 2017-12-01T16:23:01Z

[Term]
id: LION:0001805
name: BMP(38:0)
is_a: LION:0000067 ! monoacylglycerophosphomonoradylglycerols [GP0410]
created_by: molen116
creation_date: 2017-12-01T16:23:01Z

[Term]
id: LION:0001806
name: BMP(38:1)
is_a: LION:0000067 ! monoacylglycerophosphomonoradylglycerols [GP0410]
created_by: molen116
creation_date: 2017-12-01T16:23:01Z

[Term]
id: LION:0001807
name: BMP(38:8)
is_a: LION:0000067 ! monoacylglycerophosphomonoradylglycerols [GP0410]
created_by: molen116
creation_date: 2017-12-01T16:23:01Z

[Term]
id: LION:0001808
name: BMP(40:0)
is_a: LION:0000067 ! monoacylglycerophosphomonoradylglycerols [GP0410]
created_by: molen116
creation_date: 2017-12-01T16:23:01Z

[Term]
id: LION:0001809
name: BMP(40:1)
is_a: LION:0000067 ! monoacylglycerophosphomonoradylglycerols [GP0410]
created_by: molen116
creation_date: 2017-12-01T16:23:01Z

[Term]
id: LION:0001810
name: BMP(40:2)
is_a: LION:0000067 ! monoacylglycerophosphomonoradylglycerols [GP0410]
created_by: molen116
creation_date: 2017-12-01T16:23:01Z

[Term]
id: LION:0001811
name: BMP(40:3)
is_a: LION:0000067 ! monoacylglycerophosphomonoradylglycerols [GP0410]
created_by: molen116
creation_date: 2017-12-01T16:23:01Z

[Term]
id: LION:0001812
name: BMP(40:8)
is_a: LION:0000067 ! monoacylglycerophosphomonoradylglycerols [GP0410]
created_by: molen116
creation_date: 2017-12-01T16:23:01Z

[Term]
id: LION:0001813
name: BMP(40:9)
is_a: LION:0000067 ! monoacylglycerophosphomonoradylglycerols [GP0410]
created_by: molen116
creation_date: 2017-12-01T16:23:01Z

[Term]
id: LION:0001814
name: BMP(40:10)
is_a: LION:0000067 ! monoacylglycerophosphomonoradylglycerols [GP0410]
created_by: molen116
creation_date: 2017-12-01T16:23:01Z

[Term]
id: LION:0001815
name: BMP(40:11)
is_a: LION:0000067 ! monoacylglycerophosphomonoradylglycerols [GP0410]
created_by: molen116
creation_date: 2017-12-01T16:23:01Z

[Term]
id: LION:0001816
name: BMP(42:0)
is_a: LION:0000067 ! monoacylglycerophosphomonoradylglycerols [GP0410]
created_by: molen116
creation_date: 2017-12-01T16:23:01Z

[Term]
id: LION:0001817
name: BMP(42:1)
is_a: LION:0000067 ! monoacylglycerophosphomonoradylglycerols [GP0410]
created_by: molen116
creation_date: 2017-12-01T16:23:01Z

[Term]
id: LION:0001818
name: BMP(42:2)
is_a: LION:0000067 ! monoacylglycerophosphomonoradylglycerols [GP0410]
created_by: molen116
creation_date: 2017-12-01T16:23:01Z

[Term]
id: LION:0001819
name: BMP(42:3)
is_a: LION:0000067 ! monoacylglycerophosphomonoradylglycerols [GP0410]
created_by: molen116
creation_date: 2017-12-01T16:23:01Z

[Term]
id: LION:0001820
name: BMP(42:4)
is_a: LION:0000067 ! monoacylglycerophosphomonoradylglycerols [GP0410]
created_by: molen116
creation_date: 2017-12-01T16:23:01Z

[Term]
id: LION:0001821
name: BMP(42:5)
is_a: LION:0000067 ! monoacylglycerophosphomonoradylglycerols [GP0410]
created_by: molen116
creation_date: 2017-12-01T16:23:01Z

[Term]
id: LION:0001822
name: BMP(42:6)
is_a: LION:0000067 ! monoacylglycerophosphomonoradylglycerols [GP0410]
created_by: molen116
creation_date: 2017-12-01T16:23:01Z

[Term]
id: LION:0001823
name: BMP(42:7)
is_a: LION:0000067 ! monoacylglycerophosphomonoradylglycerols [GP0410]
created_by: molen116
creation_date: 2017-12-01T16:23:01Z

[Term]
id: LION:0001824
name: BMP(42:8)
is_a: LION:0000067 ! monoacylglycerophosphomonoradylglycerols [GP0410]
created_by: molen116
creation_date: 2017-12-01T16:23:01Z

[Term]
id: LION:0001825
name: BMP(42:10)
is_a: LION:0000067 ! monoacylglycerophosphomonoradylglycerols [GP0410]
created_by: molen116
creation_date: 2017-12-01T16:23:01Z

[Term]
id: LION:0001826
name: BMP(42:11)
is_a: LION:0000067 ! monoacylglycerophosphomonoradylglycerols [GP0410]
created_by: molen116
creation_date: 2017-12-01T16:23:01Z

[Term]
id: LION:0001827
name: BMP(42:12)
is_a: LION:0000067 ! monoacylglycerophosphomonoradylglycerols [GP0410]
created_by: molen116
creation_date: 2017-12-01T16:23:01Z

[Term]
id: LION:0001828
name: BMP(44:0)
is_a: LION:0000067 ! monoacylglycerophosphomonoradylglycerols [GP0410]
created_by: molen116
creation_date: 2017-12-01T16:23:01Z

[Term]
id: LION:0001829
name: BMP(44:1)
is_a: LION:0000067 ! monoacylglycerophosphomonoradylglycerols [GP0410]
created_by: molen116
creation_date: 2017-12-01T16:23:01Z

[Term]
id: LION:0001830
name: BMP(44:2)
is_a: LION:0000067 ! monoacylglycerophosphomonoradylglycerols [GP0410]
created_by: molen116
creation_date: 2017-12-01T16:23:01Z

[Term]
id: LION:0001831
name: BMP(44:3)
is_a: LION:0000067 ! monoacylglycerophosphomonoradylglycerols [GP0410]
created_by: molen116
creation_date: 2017-12-01T16:23:01Z

[Term]
id: LION:0001832
name: BMP(44:4)
is_a: LION:0000067 ! monoacylglycerophosphomonoradylglycerols [GP0410]
created_by: molen116
creation_date: 2017-12-01T16:23:01Z

[Term]
id: LION:0001833
name: Hex2Cer(d18:0/20:0)
is_a: LION:0001912 ! Hex2Cer(38:0)
is_a: LION:0002925 ! C20:0
is_a: LION:0080948 ! d18:0 (dihydrosphingosine)
created_by: molen116
creation_date: 2017-12-03T15:02:57Z

[Term]
id: LION:0001834
name: Hex2Cer(d18:0/20:1)
is_a: LION:0001913 ! Hex2Cer(38:1)
is_a: LION:0002926 ! C20:1
is_a: LION:0080948 ! d18:0 (dihydrosphingosine)
created_by: molen116
creation_date: 2017-12-03T15:02:57Z

[Term]
id: LION:0001835
name: BMP(44:7)
is_a: LION:0000067 ! monoacylglycerophosphomonoradylglycerols [GP0410]
created_by: molen116
creation_date: 2017-12-01T16:23:01Z

[Term]
id: LION:0001836
name: BMP(44:8)
is_a: LION:0000067 ! monoacylglycerophosphomonoradylglycerols [GP0410]
created_by: molen116
creation_date: 2017-12-01T16:23:01Z

[Term]
id: LION:0001837
name: BMP(44:9)
is_a: LION:0000067 ! monoacylglycerophosphomonoradylglycerols [GP0410]
created_by: molen116
creation_date: 2017-12-01T16:23:01Z

[Term]
id: LION:0001838
name: BMP(44:13)
is_a: LION:0000067 ! monoacylglycerophosphomonoradylglycerols [GP0410]
created_by: molen116
creation_date: 2017-12-01T16:23:01Z

[Term]
id: LION:0001839
name: BMP(44:14)
is_a: LION:0000067 ! monoacylglycerophosphomonoradylglycerols [GP0410]
created_by: molen116
creation_date: 2017-12-01T16:23:01Z

[Term]
id: LION:0001840
name: BMP(46:0)
is_a: LION:0000067 ! monoacylglycerophosphomonoradylglycerols [GP0410]
created_by: molen116
creation_date: 2017-12-01T16:23:01Z

[Term]
id: LION:0001841
name: BMP(46:1)
is_a: LION:0000067 ! monoacylglycerophosphomonoradylglycerols [GP0410]
created_by: molen116
creation_date: 2017-12-01T16:23:01Z

[Term]
id: LION:0001842
name: BMP(46:2)
is_a: LION:0000067 ! monoacylglycerophosphomonoradylglycerols [GP0410]
created_by: molen116
creation_date: 2017-12-01T16:23:01Z

[Term]
id: LION:0001843
name: BMP(46:3)
is_a: LION:0000067 ! monoacylglycerophosphomonoradylglycerols [GP0410]
created_by: molen116
creation_date: 2017-12-01T16:23:01Z

[Term]
id: LION:0001844
name: BMP(46:5)
is_a: LION:0000067 ! monoacylglycerophosphomonoradylglycerols [GP0410]
created_by: molen116
creation_date: 2017-12-01T16:23:01Z

[Term]
id: LION:0001845
name: BMP(46:7)
is_a: LION:0000067 ! monoacylglycerophosphomonoradylglycerols [GP0410]
created_by: molen116
creation_date: 2017-12-01T16:23:01Z

[Term]
id: LION:0001846
name: BMP(46:8)
is_a: LION:0000067 ! monoacylglycerophosphomonoradylglycerols [GP0410]
created_by: molen116
creation_date: 2017-12-01T16:23:01Z

[Term]
id: LION:0001847
name: BMP(46:9)
is_a: LION:0000067 ! monoacylglycerophosphomonoradylglycerols [GP0410]
created_by: molen116
creation_date: 2017-12-01T16:23:01Z

[Term]
id: LION:0001848
name: BMP(46:10)
is_a: LION:0000067 ! monoacylglycerophosphomonoradylglycerols [GP0410]
created_by: molen116
creation_date: 2017-12-01T16:23:01Z

[Term]
id: LION:0001849
name: BMP(46:11)
is_a: LION:0000067 ! monoacylglycerophosphomonoradylglycerols [GP0410]
created_by: molen116
creation_date: 2017-12-01T16:23:01Z

[Term]
id: LION:0001850
name: BMP(46:12)
is_a: LION:0000067 ! monoacylglycerophosphomonoradylglycerols [GP0410]
created_by: molen116
creation_date: 2017-12-01T16:23:01Z

[Term]
id: LION:0001851
name: BMP(46:13)
is_a: LION:0000067 ! monoacylglycerophosphomonoradylglycerols [GP0410]
created_by: molen116
creation_date: 2017-12-01T16:23:01Z

[Term]
id: LION:0001852
name: BMP(46:14)
is_a: LION:0000067 ! monoacylglycerophosphomonoradylglycerols [GP0410]
created_by: molen116
creation_date: 2017-12-01T16:23:01Z

[Term]
id: LION:0001853
name: BMP(46:15)
is_a: LION:0000067 ! monoacylglycerophosphomonoradylglycerols [GP0410]
created_by: molen116
creation_date: 2017-12-01T16:23:01Z

[Term]
id: LION:0001854
name: BMP(46:16)
is_a: LION:0000067 ! monoacylglycerophosphomonoradylglycerols [GP0410]
created_by: molen116
creation_date: 2017-12-01T16:23:01Z

[Term]
id: LION:0001855
name: BMP(48:0)
is_a: LION:0000067 ! monoacylglycerophosphomonoradylglycerols [GP0410]
created_by: molen116
creation_date: 2017-12-01T16:23:01Z

[Term]
id: LION:0001856
name: BMP(48:1)
is_a: LION:0000067 ! monoacylglycerophosphomonoradylglycerols [GP0410]
created_by: molen116
creation_date: 2017-12-01T16:23:01Z

[Term]
id: LION:0001857
name: BMP(48:2)
is_a: LION:0000067 ! monoacylglycerophosphomonoradylglycerols [GP0410]
created_by: molen116
creation_date: 2017-12-01T16:23:01Z

[Term]
id: LION:0001858
name: BMP(48:3)
is_a: LION:0000067 ! monoacylglycerophosphomonoradylglycerols [GP0410]
created_by: molen116
creation_date: 2017-12-01T16:23:01Z

[Term]
id: LION:0001859
name: BMP(48:4)
is_a: LION:0000067 ! monoacylglycerophosphomonoradylglycerols [GP0410]
created_by: molen116
creation_date: 2017-12-01T16:23:01Z

[Term]
id: LION:0001860
name: BMP(48:5)
is_a: LION:0000067 ! monoacylglycerophosphomonoradylglycerols [GP0410]
created_by: molen116
creation_date: 2017-12-01T16:23:01Z

[Term]
id: LION:0001861
name: BMP(48:6)
is_a: LION:0000067 ! monoacylglycerophosphomonoradylglycerols [GP0410]
created_by: molen116
creation_date: 2017-12-01T16:23:01Z

[Term]
id: LION:0001862
name: BMP(48:7)
is_a: LION:0000067 ! monoacylglycerophosphomonoradylglycerols [GP0410]
created_by: molen116
creation_date: 2017-12-01T16:23:01Z

[Term]
id: LION:0001863
name: BMP(48:8)
is_a: LION:0000067 ! monoacylglycerophosphomonoradylglycerols [GP0410]
created_by: molen116
creation_date: 2017-12-01T16:23:01Z

[Term]
id: LION:0001864
name: BMP(48:9)
is_a: LION:0000067 ! monoacylglycerophosphomonoradylglycerols [GP0410]
created_by: molen116
creation_date: 2017-12-01T16:23:01Z

[Term]
id: LION:0001865
name: BMP(48:12)
is_a: LION:0000067 ! monoacylglycerophosphomonoradylglycerols [GP0410]
created_by: molen116
creation_date: 2017-12-01T16:23:01Z

[Term]
id: LION:0001866
name: BMP(48:13)
is_a: LION:0000067 ! monoacylglycerophosphomonoradylglycerols [GP0410]
created_by: molen116
creation_date: 2017-12-01T16:23:01Z

[Term]
id: LION:0001867
name: BMP(48:14)
is_a: LION:0000067 ! monoacylglycerophosphomonoradylglycerols [GP0410]
created_by: molen116
creation_date: 2017-12-01T16:23:01Z

[Term]
id: LION:0001868
name: BMP(48:15)
is_a: LION:0000067 ! monoacylglycerophosphomonoradylglycerols [GP0410]
created_by: molen116
creation_date: 2017-12-01T16:23:01Z

[Term]
id: LION:0001869
name: BMP(48:16)
is_a: LION:0000067 ! monoacylglycerophosphomonoradylglycerols [GP0410]
created_by: molen116
creation_date: 2017-12-01T16:23:01Z

[Term]
id: LION:0001870
name: Hex2Cer(d18:0/20:2)
is_a: LION:0001914 ! Hex2Cer(38:2)
is_a: LION:0002927 ! C20:2
is_a: LION:0080948 ! d18:0 (dihydrosphingosine)
created_by: molen116
creation_date: 2017-12-03T15:02:57Z

[Term]
id: LION:0001871
name: Hex2Cer(d18:0/20:4)
is_a: LION:0001915 ! Hex2Cer(38:4)
is_a: LION:0002929 ! C20:4
is_a: LION:0080948 ! d18:0 (dihydrosphingosine)
created_by: molen116
creation_date: 2017-12-03T15:02:57Z

[Term]
id: LION:0001872
name: Hex2Cer(d18:0/20:5)
is_a: LION:0001916 ! Hex2Cer(38:5)
is_a: LION:0002930 ! C20:5
is_a: LION:0080948 ! d18:0 (dihydrosphingosine)
created_by: molen116
creation_date: 2017-12-03T15:02:57Z

[Term]
id: LION:0001873
name: Hex2Cer(d18:0/22:0)
is_a: LION:0001917 ! Hex2Cer(40:0)
is_a: LION:0002931 ! C22:0
is_a: LION:0080948 ! d18:0 (dihydrosphingosine)
created_by: molen116
creation_date: 2017-12-03T15:02:57Z

[Term]
id: LION:0001874
name: Hex2Cer(d18:0/22:1)
is_a: LION:0001918 ! Hex2Cer(40:1)
is_a: LION:0002932 ! C22:1
is_a: LION:0080948 ! d18:0 (dihydrosphingosine)
created_by: molen116
creation_date: 2017-12-03T15:02:57Z

[Term]
id: LION:0001875
name: Hex2Cer(d18:0/22:2)
is_a: LION:0001919 ! Hex2Cer(40:2)
is_a: LION:0002933 ! C22:2
is_a: LION:0080948 ! d18:0 (dihydrosphingosine)
created_by: molen116
creation_date: 2017-12-03T15:02:57Z

[Term]
id: LION:0001876
name: Hex2Cer(d18:0/22:3)
is_a: LION:0001920 ! Hex2Cer(40:3)
is_a: LION:0002934 ! C22:3
is_a: LION:0080948 ! d18:0 (dihydrosphingosine)
created_by: molen116
creation_date: 2017-12-03T15:02:57Z

[Term]
id: LION:0001877
name: Hex2Cer(d18:0/22:4)
is_a: LION:0001921 ! Hex2Cer(40:4)
is_a: LION:0002935 ! C22:4
is_a: LION:0080948 ! d18:0 (dihydrosphingosine)
created_by: molen116
creation_date: 2017-12-03T15:02:57Z

[Term]
id: LION:0001878
name: Hex2Cer(d18:0/22:5)
is_a: LION:0001922 ! Hex2Cer(40:5)
is_a: LION:0002936 ! C22:5
is_a: LION:0080948 ! d18:0 (dihydrosphingosine)
created_by: molen116
creation_date: 2017-12-03T15:02:57Z

[Term]
id: LION:0001879
name: Hex2Cer(d18:0/22:6)
is_a: LION:0001923 ! Hex2Cer(40:6)
is_a: LION:0002937 ! C22:6
is_a: LION:0080948 ! d18:0 (dihydrosphingosine)
created_by: molen116
creation_date: 2017-12-03T15:02:57Z

[Term]
id: LION:0001880
name: Hex2Cer(d18:0/24:0)
is_a: LION:0001924 ! Hex2Cer(42:0)
is_a: LION:0002938 ! C24:0
is_a: LION:0080948 ! d18:0 (dihydrosphingosine)
created_by: molen116
creation_date: 2017-12-03T15:02:57Z

[Term]
id: LION:0001881
name: Hex2Cer(d18:0/24:1)
is_a: LION:0001925 ! Hex2Cer(42:1)
is_a: LION:0002939 ! C24:1
is_a: LION:0080948 ! d18:0 (dihydrosphingosine)
created_by: molen116
creation_date: 2017-12-03T15:02:57Z

[Term]
id: LION:0001882
name: Hex2Cer(d18:0/24:2)
is_a: LION:0001926 ! Hex2Cer(42:2)
is_a: LION:0002940 ! C24:2
is_a: LION:0080948 ! d18:0 (dihydrosphingosine)
created_by: molen116
creation_date: 2017-12-03T15:02:57Z

[Term]
id: LION:0001883
name: Hex2Cer(d18:0/24:3)
is_a: LION:0001927 ! Hex2Cer(42:3)
is_a: LION:0002941 ! C24:3
is_a: LION:0080948 ! d18:0 (dihydrosphingosine)
created_by: molen116
creation_date: 2017-12-03T15:02:57Z

[Term]
id: LION:0001884
name: Hex2Cer(d18:0/24:4)
is_a: LION:0001928 ! Hex2Cer(42:4)
is_a: LION:0002942 ! C24:4
is_a: LION:0080948 ! d18:0 (dihydrosphingosine)
created_by: molen116
creation_date: 2017-12-03T15:02:57Z

[Term]
id: LION:0001885
name: Hex2Cer(d18:0/24:5)
is_a: LION:0001929 ! Hex2Cer(42:5)
is_a: LION:0002943 ! C24:5
is_a: LION:0080948 ! d18:0 (dihydrosphingosine)
created_by: molen116
creation_date: 2017-12-03T15:02:57Z

[Term]
id: LION:0001886
name: Hex2Cer(d18:0/24:7)
is_a: LION:0001930 ! Hex2Cer(42:7)
is_a: LION:0080948 ! d18:0 (dihydrosphingosine)
created_by: molen116
creation_date: 2017-12-03T15:02:57Z

[Term]
id: LION:0001887
name: Hex2Cer(d18:1/14:0)
is_a: LION:0000259 ! C14:0
is_a: LION:0001910 ! Hex2Cer(32:1)
is_a: LION:0080947 ! d18:1 (sphingosine)
created_by: molen116
creation_date: 2017-12-03T15:02:57Z

[Term]
id: LION:0001888
name: Hex2Cer(d18:1/14:1)
is_a: LION:0000462 ! C14:1
is_a: LION:0001931 ! Hex2Cer(32:2)
is_a: LION:0080947 ! d18:1 (sphingosine)
created_by: molen116
creation_date: 2017-12-03T15:02:57Z

[Term]
id: LION:0001889
name: Hex2Cer(d18:1/16:1)
is_a: LION:0001932 ! Hex2Cer(34:2)
is_a: LION:0002900 ! C16:1
is_a: LION:0080947 ! d18:1 (sphingosine)
created_by: molen116
creation_date: 2017-12-03T15:02:57Z

[Term]
id: LION:0001890
name: Hex2Cer(d18:1/18:3)
is_a: LION:0001933 ! Hex2Cer(36:4)
is_a: LION:0002924 ! C18:3
is_a: LION:0080947 ! d18:1 (sphingosine)
created_by: molen116
creation_date: 2017-12-03T15:02:57Z

[Term]
id: LION:0001891
name: Hex2Cer(d18:1/20:0)
is_a: LION:0001913 ! Hex2Cer(38:1)
is_a: LION:0002925 ! C20:0
is_a: LION:0080947 ! d18:1 (sphingosine)
created_by: molen116
creation_date: 2017-12-03T15:02:57Z

[Term]
id: LION:0001892
name: Hex2Cer(d18:1/20:1)
is_a: LION:0001914 ! Hex2Cer(38:2)
is_a: LION:0002926 ! C20:1
is_a: LION:0080947 ! d18:1 (sphingosine)
created_by: molen116
creation_date: 2017-12-03T15:02:57Z

[Term]
id: LION:0001893
name: Hex2Cer(d18:1/20:3)
is_a: LION:0001915 ! Hex2Cer(38:4)
is_a: LION:0002928 ! C20:3
is_a: LION:0080947 ! d18:1 (sphingosine)
created_by: molen116
creation_date: 2017-12-03T15:02:57Z

[Term]
id: LION:0001894
name: Hex2Cer(d18:1/20:4)
is_a: LION:0001916 ! Hex2Cer(38:5)
is_a: LION:0002929 ! C20:4
is_a: LION:0080947 ! d18:1 (sphingosine)
created_by: molen116
creation_date: 2017-12-03T15:02:57Z

[Term]
id: LION:0001895
name: Hex2Cer(d18:1/20:5)
is_a: LION:0001934 ! Hex2Cer(38:6)
is_a: LION:0002930 ! C20:5
is_a: LION:0080947 ! d18:1 (sphingosine)
created_by: molen116
creation_date: 2017-12-03T15:02:57Z

[Term]
id: LION:0001896
name: Hex2Cer(d18:1/22:0)
is_a: LION:0001918 ! Hex2Cer(40:1)
is_a: LION:0002931 ! C22:0
is_a: LION:0080947 ! d18:1 (sphingosine)
created_by: molen116
creation_date: 2017-12-03T15:02:57Z

[Term]
id: LION:0001897
name: Hex2Cer(d18:1/22:1)
is_a: LION:0001919 ! Hex2Cer(40:2)
is_a: LION:0002932 ! C22:1
is_a: LION:0080947 ! d18:1 (sphingosine)
created_by: molen116
creation_date: 2017-12-03T15:02:57Z

[Term]
id: LION:0001898
name: Hex2Cer(d18:1/22:2)
is_a: LION:0001920 ! Hex2Cer(40:3)
is_a: LION:0002933 ! C22:2
is_a: LION:0080947 ! d18:1 (sphingosine)
created_by: molen116
creation_date: 2017-12-03T15:02:57Z

[Term]
id: LION:0001899
name: Hex2Cer(d18:1/22:3)
is_a: LION:0001921 ! Hex2Cer(40:4)
is_a: LION:0002934 ! C22:3
is_a: LION:0080947 ! d18:1 (sphingosine)
created_by: molen116
creation_date: 2017-12-03T15:02:57Z

[Term]
id: LION:0001900
name: Hex2Cer(d18:1/22:4)
is_a: LION:0001922 ! Hex2Cer(40:5)
is_a: LION:0002935 ! C22:4
is_a: LION:0080947 ! d18:1 (sphingosine)
created_by: molen116
creation_date: 2017-12-03T15:02:57Z

[Term]
id: LION:0001901
name: Hex2Cer(d18:1/22:5)
is_a: LION:0001923 ! Hex2Cer(40:6)
is_a: LION:0002936 ! C22:5
is_a: LION:0080947 ! d18:1 (sphingosine)
created_by: molen116
creation_date: 2017-12-03T15:02:57Z

[Term]
id: LION:0001902
name: Hex2Cer(d18:1/22:6)
is_a: LION:0001935 ! Hex2Cer(40:7)
is_a: LION:0002937 ! C22:6
is_a: LION:0080947 ! d18:1 (sphingosine)
created_by: molen116
creation_date: 2017-12-03T15:02:57Z

[Term]
id: LION:0001903
name: Hex2Cer(d18:1/24:0)
is_a: LION:0001925 ! Hex2Cer(42:1)
is_a: LION:0002938 ! C24:0
is_a: LION:0080947 ! d18:1 (sphingosine)
created_by: molen116
creation_date: 2017-12-03T15:02:57Z

[Term]
id: LION:0001904
name: Hex2Cer(d18:1/24:1)
is_a: LION:0001926 ! Hex2Cer(42:2)
is_a: LION:0002939 ! C24:1
is_a: LION:0080947 ! d18:1 (sphingosine)
created_by: molen116
creation_date: 2017-12-03T15:02:57Z

[Term]
id: LION:0001905
name: Hex2Cer(d18:1/24:2)
is_a: LION:0001927 ! Hex2Cer(42:3)
is_a: LION:0002940 ! C24:2
is_a: LION:0080947 ! d18:1 (sphingosine)
created_by: molen116
creation_date: 2017-12-03T15:02:57Z

[Term]
id: LION:0001906
name: Hex2Cer(d18:1/24:3)
is_a: LION:0001928 ! Hex2Cer(42:4)
is_a: LION:0002941 ! C24:3
is_a: LION:0080947 ! d18:1 (sphingosine)
created_by: molen116
creation_date: 2017-12-03T15:02:57Z

[Term]
id: LION:0001907
name: Hex2Cer(d18:1/24:4)
is_a: LION:0001929 ! Hex2Cer(42:5)
is_a: LION:0002942 ! C24:4
is_a: LION:0080947 ! d18:1 (sphingosine)
created_by: molen116
creation_date: 2017-12-03T15:02:57Z

[Term]
id: LION:0001908
name: Hex2Cer(d18:1/24:5)
is_a: LION:0001936 ! Hex2Cer(42:6)
is_a: LION:0002943 ! C24:5
is_a: LION:0080947 ! d18:1 (sphingosine)
created_by: molen116
creation_date: 2017-12-03T15:02:57Z

[Term]
id: LION:0001909
name: Hex2Cer(d18:1/24:7)
is_a: LION:0001937 ! Hex2Cer(42:8)
is_a: LION:0080947 ! d18:1 (sphingosine)
created_by: molen116
creation_date: 2017-12-03T15:02:57Z

[Term]
id: LION:0001910
name: Hex2Cer(32:1)
is_a: LION:0000453 ! simple glc series [SP0501]
created_by: molen116
creation_date: 2017-12-03T15:02:57Z

[Term]
id: LION:0001911
name: Hex2Cer(36:0)
is_a: LION:0000453 ! simple glc series [SP0501]
created_by: molen116
creation_date: 2017-12-03T15:02:57Z

[Term]
id: LION:0001912
name: Hex2Cer(38:0)
is_a: LION:0000453 ! simple glc series [SP0501]
created_by: molen116
creation_date: 2017-12-03T15:02:57Z

[Term]
id: LION:0001913
name: Hex2Cer(38:1)
is_a: LION:0000453 ! simple glc series [SP0501]
created_by: molen116
creation_date: 2017-12-03T15:02:57Z

[Term]
id: LION:0001914
name: Hex2Cer(38:2)
is_a: LION:0000453 ! simple glc series [SP0501]
created_by: molen116
creation_date: 2017-12-03T15:02:57Z

[Term]
id: LION:0001915
name: Hex2Cer(38:4)
is_a: LION:0000453 ! simple glc series [SP0501]
created_by: molen116
creation_date: 2017-12-03T15:02:57Z

[Term]
id: LION:0001916
name: Hex2Cer(38:5)
is_a: LION:0000453 ! simple glc series [SP0501]
created_by: molen116
creation_date: 2017-12-03T15:02:57Z

[Term]
id: LION:0001917
name: Hex2Cer(40:0)
is_a: LION:0000453 ! simple glc series [SP0501]
created_by: molen116
creation_date: 2017-12-03T15:02:57Z

[Term]
id: LION:0001918
name: Hex2Cer(40:1)
is_a: LION:0000453 ! simple glc series [SP0501]
created_by: molen116
creation_date: 2017-12-03T15:02:57Z

[Term]
id: LION:0001919
name: Hex2Cer(40:2)
is_a: LION:0000453 ! simple glc series [SP0501]
created_by: molen116
creation_date: 2017-12-03T15:02:57Z

[Term]
id: LION:0001920
name: Hex2Cer(40:3)
is_a: LION:0000453 ! simple glc series [SP0501]
created_by: molen116
creation_date: 2017-12-03T15:02:57Z

[Term]
id: LION:0001921
name: Hex2Cer(40:4)
is_a: LION:0000453 ! simple glc series [SP0501]
created_by: molen116
creation_date: 2017-12-03T15:02:57Z

[Term]
id: LION:0001922
name: Hex2Cer(40:5)
is_a: LION:0000453 ! simple glc series [SP0501]
created_by: molen116
creation_date: 2017-12-03T15:02:57Z

[Term]
id: LION:0001923
name: Hex2Cer(40:6)
is_a: LION:0000453 ! simple glc series [SP0501]
created_by: molen116
creation_date: 2017-12-03T15:02:57Z

[Term]
id: LION:0001924
name: Hex2Cer(42:0)
is_a: LION:0000453 ! simple glc series [SP0501]
created_by: molen116
creation_date: 2017-12-03T15:02:57Z

[Term]
id: LION:0001925
name: Hex2Cer(42:1)
is_a: LION:0000453 ! simple glc series [SP0501]
created_by: molen116
creation_date: 2017-12-03T15:02:57Z

[Term]
id: LION:0001926
name: Hex2Cer(42:2)
is_a: LION:0000453 ! simple glc series [SP0501]
created_by: molen116
creation_date: 2017-12-03T15:02:57Z

[Term]
id: LION:0001927
name: Hex2Cer(42:3)
is_a: LION:0000453 ! simple glc series [SP0501]
created_by: molen116
creation_date: 2017-12-03T15:02:57Z

[Term]
id: LION:0001928
name: Hex2Cer(42:4)
is_a: LION:0000453 ! simple glc series [SP0501]
created_by: molen116
creation_date: 2017-12-03T15:02:57Z

[Term]
id: LION:0001929
name: Hex2Cer(42:5)
is_a: LION:0000453 ! simple glc series [SP0501]
created_by: molen116
creation_date: 2017-12-03T15:02:57Z

[Term]
id: LION:0001930
name: Hex2Cer(42:7)
is_a: LION:0000453 ! simple glc series [SP0501]
created_by: molen116
creation_date: 2017-12-03T15:02:57Z

[Term]
id: LION:0001931
name: Hex2Cer(32:2)
is_a: LION:0000453 ! simple glc series [SP0501]
created_by: molen116
creation_date: 2017-12-03T15:02:57Z

[Term]
id: LION:0001932
name: Hex2Cer(34:2)
is_a: LION:0000453 ! simple glc series [SP0501]
created_by: molen116
creation_date: 2017-12-03T15:02:57Z

[Term]
id: LION:0001933
name: Hex2Cer(36:4)
is_a: LION:0000453 ! simple glc series [SP0501]
created_by: molen116
creation_date: 2017-12-03T15:02:57Z

[Term]
id: LION:0001934
name: Hex2Cer(38:6)
is_a: LION:0000453 ! simple glc series [SP0501]
created_by: molen116
creation_date: 2017-12-03T15:02:57Z

[Term]
id: LION:0001935
name: Hex2Cer(40:7)
is_a: LION:0000453 ! simple glc series [SP0501]
created_by: molen116
creation_date: 2017-12-03T15:02:57Z

[Term]
id: LION:0001936
name: Hex2Cer(42:6)
is_a: LION:0000453 ! simple glc series [SP0501]
created_by: molen116
creation_date: 2017-12-03T15:02:57Z

[Term]
id: LION:0001937
name: Hex2Cer(42:8)
is_a: LION:0000453 ! simple glc series [SP0501]
created_by: molen116
creation_date: 2017-12-03T15:02:57Z

[Term]
id: LION:0001938
name: HexCer(d18:0/14:1)
is_a: LION:0000272 ! HexCer(32:1)
is_a: LION:0000462 ! C14:1
is_a: LION:0080948 ! d18:0 (dihydrosphingosine)
created_by: molen116
creation_date: 2017-12-03T15:03:32Z

[Term]
id: LION:0001939
name: HexCer(d18:0/18:2)
is_a: LION:0001972 ! HexCer(36:2)
is_a: LION:0002923 ! C18:2
is_a: LION:0080948 ! d18:0 (dihydrosphingosine)
created_by: molen116
creation_date: 2017-12-03T15:03:32Z

[Term]
id: LION:0001940
name: HexCer(d18:0/18:3)
is_a: LION:0001973 ! HexCer(36:3)
is_a: LION:0002924 ! C18:3
is_a: LION:0080948 ! d18:0 (dihydrosphingosine)
created_by: molen116
creation_date: 2017-12-03T15:03:32Z

[Term]
id: LION:0001941
name: HexCer(d18:0/20:2)
is_a: LION:0001974 ! HexCer(38:2)
is_a: LION:0002927 ! C20:2
is_a: LION:0080948 ! d18:0 (dihydrosphingosine)
created_by: molen116
creation_date: 2017-12-03T15:03:32Z

[Term]
id: LION:0001942
name: HexCer(d18:0/20:3)
is_a: LION:0001975 ! HexCer(38:3)
is_a: LION:0002928 ! C20:3
is_a: LION:0080948 ! d18:0 (dihydrosphingosine)
created_by: molen116
creation_date: 2017-12-03T15:03:32Z

[Term]
id: LION:0001943
name: HexCer(d18:0/20:4)
is_a: LION:0001976 ! HexCer(38:4)
is_a: LION:0002929 ! C20:4
is_a: LION:0080948 ! d18:0 (dihydrosphingosine)
created_by: molen116
creation_date: 2017-12-03T15:03:32Z

[Term]
id: LION:0001944
name: HexCer(d18:0/20:5)
is_a: LION:0001977 ! HexCer(38:5)
is_a: LION:0002930 ! C20:5
is_a: LION:0080948 ! d18:0 (dihydrosphingosine)
created_by: molen116
creation_date: 2017-12-03T15:03:32Z

[Term]
id: LION:0001945
name: HexCer(d18:0/22:2)
is_a: LION:0001978 ! HexCer(40:2)
is_a: LION:0002933 ! C22:2
is_a: LION:0080948 ! d18:0 (dihydrosphingosine)
created_by: molen116
creation_date: 2017-12-03T15:03:32Z

[Term]
id: LION:0001946
name: HexCer(d18:0/22:3)
is_a: LION:0001979 ! HexCer(40:3)
is_a: LION:0002934 ! C22:3
is_a: LION:0080948 ! d18:0 (dihydrosphingosine)
created_by: molen116
creation_date: 2017-12-03T15:03:32Z

[Term]
id: LION:0001947
name: HexCer(d18:0/22:4)
is_a: LION:0001980 ! HexCer(40:4)
is_a: LION:0002935 ! C22:4
is_a: LION:0080948 ! d18:0 (dihydrosphingosine)
created_by: molen116
creation_date: 2017-12-03T15:03:32Z

[Term]
id: LION:0001948
name: HexCer(d18:0/22:5)
is_a: LION:0001981 ! HexCer(40:5)
is_a: LION:0002936 ! C22:5
is_a: LION:0080948 ! d18:0 (dihydrosphingosine)
created_by: molen116
creation_date: 2017-12-03T15:03:32Z

[Term]
id: LION:0001949
name: HexCer(d18:0/22:6)
is_a: LION:0001982 ! HexCer(40:6)
is_a: LION:0002937 ! C22:6
is_a: LION:0080948 ! d18:0 (dihydrosphingosine)
created_by: molen116
creation_date: 2017-12-03T15:03:32Z

[Term]
id: LION:0001950
name: HexCer(d18:0/24:4)
is_a: LION:0001983 ! HexCer(42:4)
is_a: LION:0002942 ! C24:4
is_a: LION:0080948 ! d18:0 (dihydrosphingosine)
created_by: molen116
creation_date: 2017-12-03T15:03:32Z

[Term]
id: LION:0001951
name: HexCer(d18:0/24:5)
is_a: LION:0001984 ! HexCer(42:5)
is_a: LION:0002943 ! C24:5
is_a: LION:0080948 ! d18:0 (dihydrosphingosine)
created_by: molen116
creation_date: 2017-12-03T15:03:32Z

[Term]
id: LION:0001952
name: HexCer(d18:0/24:7)
is_a: LION:0000285 ! HexCer(42:7)
is_a: LION:0080948 ! d18:0 (dihydrosphingosine)
created_by: molen116
creation_date: 2017-12-03T15:03:32Z

[Term]
id: LION:0001953
name: HexCer(d18:1/14:1)
is_a: LION:0000271 ! HexCer(32:2)
is_a: LION:0000462 ! C14:1
is_a: LION:0080947 ! d18:1 (sphingosine)
created_by: molen116
creation_date: 2017-12-03T15:03:32Z

[Term]
id: LION:0001954
name: HexCer(d18:1/18:1)
is_a: LION:0001972 ! HexCer(36:2)
is_a: LION:0002922 ! C18:1
is_a: LION:0080947 ! d18:1 (sphingosine)
created_by: molen116
creation_date: 2017-12-03T15:03:32Z

[Term]
id: LION:0001955
name: HexCer(d18:1/18:2)
is_a: LION:0001973 ! HexCer(36:3)
is_a: LION:0002923 ! C18:2
is_a: LION:0080947 ! d18:1 (sphingosine)
created_by: molen116
creation_date: 2017-12-03T15:03:32Z

[Term]
id: LION:0001956
name: HexCer(d18:1/18:3)
is_a: LION:0001985 ! HexCer(36:4)
is_a: LION:0002924 ! C18:3
is_a: LION:0080947 ! d18:1 (sphingosine)
created_by: molen116
creation_date: 2017-12-03T15:03:32Z

[Term]
id: LION:0001957
name: HexCer(d18:1/20:1)
is_a: LION:0001974 ! HexCer(38:2)
is_a: LION:0002926 ! C20:1
is_a: LION:0080947 ! d18:1 (sphingosine)
created_by: molen116
creation_date: 2017-12-03T15:03:32Z

[Term]
id: LION:0001958
name: HexCer(d18:1/20:2)
is_a: LION:0001975 ! HexCer(38:3)
is_a: LION:0002927 ! C20:2
is_a: LION:0080947 ! d18:1 (sphingosine)
created_by: molen116
creation_date: 2017-12-03T15:03:32Z

[Term]
id: LION:0001959
name: HexCer(d18:1/20:3)
is_a: LION:0001976 ! HexCer(38:4)
is_a: LION:0002928 ! C20:3
is_a: LION:0080947 ! d18:1 (sphingosine)
created_by: molen116
creation_date: 2017-12-03T15:03:32Z

[Term]
id: LION:0001960
name: HexCer(d18:1/20:4)
is_a: LION:0001977 ! HexCer(38:5)
is_a: LION:0002929 ! C20:4
is_a: LION:0080947 ! d18:1 (sphingosine)
created_by: molen116
creation_date: 2017-12-03T15:03:32Z

[Term]
id: LION:0001961
name: HexCer(d18:1/20:5)
is_a: LION:0001986 ! HexCer(38:6)
is_a: LION:0002930 ! C20:5
is_a: LION:0080947 ! d18:1 (sphingosine)
created_by: molen116
creation_date: 2017-12-03T15:03:32Z

[Term]
id: LION:0001962
name: HexCer(d18:1/22:1)
is_a: LION:0001978 ! HexCer(40:2)
is_a: LION:0002932 ! C22:1
is_a: LION:0080947 ! d18:1 (sphingosine)
created_by: molen116
creation_date: 2017-12-03T15:03:32Z

[Term]
id: LION:0001963
name: HexCer(d18:1/22:2)
is_a: LION:0001979 ! HexCer(40:3)
is_a: LION:0002933 ! C22:2
is_a: LION:0080947 ! d18:1 (sphingosine)
created_by: molen116
creation_date: 2017-12-03T15:03:32Z

[Term]
id: LION:0001964
name: HexCer(d18:1/22:3)
is_a: LION:0001980 ! HexCer(40:4)
is_a: LION:0002934 ! C22:3
is_a: LION:0080947 ! d18:1 (sphingosine)
created_by: molen116
creation_date: 2017-12-03T15:03:32Z

[Term]
id: LION:0001965
name: HexCer(d18:1/22:4)
is_a: LION:0001981 ! HexCer(40:5)
is_a: LION:0002935 ! C22:4
is_a: LION:0080947 ! d18:1 (sphingosine)
created_by: molen116
creation_date: 2017-12-03T15:03:32Z

[Term]
id: LION:0001966
name: HexCer(d18:1/22:5)
is_a: LION:0001982 ! HexCer(40:6)
is_a: LION:0002936 ! C22:5
is_a: LION:0080947 ! d18:1 (sphingosine)
created_by: molen116
creation_date: 2017-12-03T15:03:32Z

[Term]
id: LION:0001967
name: HexCer(d18:1/22:6)
is_a: LION:0001987 ! HexCer(40:7)
is_a: LION:0002937 ! C22:6
is_a: LION:0080947 ! d18:1 (sphingosine)
created_by: molen116
creation_date: 2017-12-03T15:03:32Z

[Term]
id: LION:0001968
name: HexCer(d18:1/24:3)
is_a: LION:0001983 ! HexCer(42:4)
is_a: LION:0002941 ! C24:3
is_a: LION:0080947 ! d18:1 (sphingosine)
created_by: molen116
creation_date: 2017-12-03T15:03:32Z

[Term]
id: LION:0001969
name: HexCer(d18:1/24:4)
is_a: LION:0001984 ! HexCer(42:5)
is_a: LION:0002942 ! C24:4
is_a: LION:0080947 ! d18:1 (sphingosine)
created_by: molen116
creation_date: 2017-12-03T15:03:32Z

[Term]
id: LION:0001970
name: HexCer(d18:1/24:5)
is_a: LION:0001988 ! HexCer(42:6)
is_a: LION:0002943 ! C24:5
is_a: LION:0080947 ! d18:1 (sphingosine)
created_by: molen116
creation_date: 2017-12-03T15:03:32Z

[Term]
id: LION:0001971
name: HexCer(d18:1/24:7)
is_a: LION:0001989 ! HexCer(42:8)
is_a: LION:0080947 ! d18:1 (sphingosine)
created_by: molen116
creation_date: 2017-12-03T15:03:32Z

[Term]
id: LION:0001972
name: HexCer(36:2)
is_a: LION:0000453 ! simple glc series [SP0501]
created_by: molen116
creation_date: 2017-12-03T15:03:32Z

[Term]
id: LION:0001973
name: HexCer(36:3)
is_a: LION:0000453 ! simple glc series [SP0501]
created_by: molen116
creation_date: 2017-12-03T15:03:32Z

[Term]
id: LION:0001974
name: HexCer(38:2)
is_a: LION:0000453 ! simple glc series [SP0501]
created_by: molen116
creation_date: 2017-12-03T15:03:32Z

[Term]
id: LION:0001975
name: HexCer(38:3)
is_a: LION:0000453 ! simple glc series [SP0501]
created_by: molen116
creation_date: 2017-12-03T15:03:32Z

[Term]
id: LION:0001976
name: HexCer(38:4)
is_a: LION:0000453 ! simple glc series [SP0501]
created_by: molen116
creation_date: 2017-12-03T15:03:32Z

[Term]
id: LION:0001977
name: HexCer(38:5)
is_a: LION:0000453 ! simple glc series [SP0501]
created_by: molen116
creation_date: 2017-12-03T15:03:32Z

[Term]
id: LION:0001978
name: HexCer(40:2)
is_a: LION:0000453 ! simple glc series [SP0501]
created_by: molen116
creation_date: 2017-12-03T15:03:32Z

[Term]
id: LION:0001979
name: HexCer(40:3)
is_a: LION:0000453 ! simple glc series [SP0501]
created_by: molen116
creation_date: 2017-12-03T15:03:32Z

[Term]
id: LION:0001980
name: HexCer(40:4)
is_a: LION:0000453 ! simple glc series [SP0501]
created_by: molen116
creation_date: 2017-12-03T15:03:32Z

[Term]
id: LION:0001981
name: HexCer(40:5)
is_a: LION:0000453 ! simple glc series [SP0501]
created_by: molen116
creation_date: 2017-12-03T15:03:32Z

[Term]
id: LION:0001982
name: HexCer(40:6)
is_a: LION:0000453 ! simple glc series [SP0501]
created_by: molen116
creation_date: 2017-12-03T15:03:32Z

[Term]
id: LION:0001983
name: HexCer(42:4)
is_a: LION:0000453 ! simple glc series [SP0501]
created_by: molen116
creation_date: 2017-12-03T15:03:32Z

[Term]
id: LION:0001984
name: HexCer(42:5)
is_a: LION:0000453 ! simple glc series [SP0501]
created_by: molen116
creation_date: 2017-12-03T15:03:32Z

[Term]
id: LION:0001985
name: HexCer(36:4)
is_a: LION:0000453 ! simple glc series [SP0501]
created_by: molen116
creation_date: 2017-12-03T15:03:32Z

[Term]
id: LION:0001986
name: HexCer(38:6)
is_a: LION:0000453 ! simple glc series [SP0501]
created_by: molen116
creation_date: 2017-12-03T15:03:32Z

[Term]
id: LION:0001987
name: HexCer(40:7)
is_a: LION:0000453 ! simple glc series [SP0501]
created_by: molen116
creation_date: 2017-12-03T15:03:32Z

[Term]
id: LION:0001988
name: HexCer(42:6)
is_a: LION:0000453 ! simple glc series [SP0501]
created_by: molen116
creation_date: 2017-12-03T15:03:32Z

[Term]
id: LION:0001989
name: HexCer(42:8)
is_a: LION:0000453 ! simple glc series [SP0501]
created_by: molen116
creation_date: 2017-12-03T15:03:32Z

[Term]
id: LION:0001990
name: SHexCer(d18:0/14:1)
is_a: LION:0000238 ! SHexCer(32:1)
is_a: LION:0000462 ! C14:1
is_a: LION:0080948 ! d18:0 (dihydrosphingosine)
created_by: molen116
creation_date: 2017-12-03T15:04:45Z

[Term]
id: LION:0001991
name: SHexCer(d18:0/16:0)
is_a: LION:0002030 ! SHexCer(34:0)
is_a: LION:0002882 ! C16:0
is_a: LION:0080948 ! d18:0 (dihydrosphingosine)
created_by: molen116
creation_date: 2017-12-03T15:04:45Z

[Term]
id: LION:0001992
name: SHexCer(d18:0/16:1)
is_a: LION:0002031 ! SHexCer(34:1)
is_a: LION:0002900 ! C16:1
is_a: LION:0080948 ! d18:0 (dihydrosphingosine)
created_by: molen116
creation_date: 2017-12-03T15:04:45Z

[Term]
id: LION:0001993
name: SHexCer(d18:0/18:0)
is_a: LION:0002032 ! SHexCer(36:0)
is_a: LION:0002921 ! C18:0
is_a: LION:0080948 ! d18:0 (dihydrosphingosine)
created_by: molen116
creation_date: 2017-12-03T15:04:45Z

[Term]
id: LION:0001994
name: SHexCer(d18:0/18:1)
is_a: LION:0002033 ! SHexCer(36:1)
is_a: LION:0002922 ! C18:1
is_a: LION:0080948 ! d18:0 (dihydrosphingosine)
created_by: molen116
creation_date: 2017-12-03T15:04:45Z

[Term]
id: LION:0001995
name: SHexCer(d18:0/18:2)
is_a: LION:0002034 ! SHexCer(36:2)
is_a: LION:0002923 ! C18:2
is_a: LION:0080948 ! d18:0 (dihydrosphingosine)
created_by: molen116
creation_date: 2017-12-03T15:04:45Z

[Term]
id: LION:0001996
name: SHexCer(d18:0/18:3)
is_a: LION:0002035 ! SHexCer(36:3)
is_a: LION:0002924 ! C18:3
is_a: LION:0080948 ! d18:0 (dihydrosphingosine)
created_by: molen116
creation_date: 2017-12-03T15:04:45Z

[Term]
id: LION:0001997
name: SHexCer(d18:0/20:0)
is_a: LION:0002036 ! SHexCer(38:0)
is_a: LION:0002925 ! C20:0
is_a: LION:0080948 ! d18:0 (dihydrosphingosine)
created_by: molen116
creation_date: 2017-12-03T15:04:45Z

[Term]
id: LION:0001998
name: SHexCer(d18:0/20:3)
is_a: LION:0002037 ! SHexCer(38:3)
is_a: LION:0002928 ! C20:3
is_a: LION:0080948 ! d18:0 (dihydrosphingosine)
created_by: molen116
creation_date: 2017-12-03T15:04:45Z

[Term]
id: LION:0001999
name: SHexCer(d18:0/20:4)
is_a: LION:0002038 ! SHexCer(38:4)
is_a: LION:0002929 ! C20:4
is_a: LION:0080948 ! d18:0 (dihydrosphingosine)
created_by: molen116
creation_date: 2017-12-03T15:04:45Z

[Term]
id: LION:0002000
name: SHexCer(d18:0/20:5)
is_a: LION:0002039 ! SHexCer(38:5)
is_a: LION:0002930 ! C20:5
is_a: LION:0080948 ! d18:0 (dihydrosphingosine)
created_by: molen116
creation_date: 2017-12-03T15:04:45Z

[Term]
id: LION:0002001
name: SHexCer(d18:0/22:0)
is_a: LION:0002040 ! SHexCer(40:0)
is_a: LION:0002931 ! C22:0
is_a: LION:0080948 ! d18:0 (dihydrosphingosine)
created_by: molen116
creation_date: 2017-12-03T15:04:45Z

[Term]
id: LION:0002002
name: SHexCer(d18:0/22:6)
is_a: LION:0002041 ! SHexCer(40:6)
is_a: LION:0002937 ! C22:6
is_a: LION:0080948 ! d18:0 (dihydrosphingosine)
created_by: molen116
creation_date: 2017-12-03T15:04:45Z

[Term]
id: LION:0002003
name: SHexCer(d18:0/24:0)
is_a: LION:0002042 ! SHexCer(42:0)
is_a: LION:0002938 ! C24:0
is_a: LION:0080948 ! d18:0 (dihydrosphingosine)
created_by: molen116
creation_date: 2017-12-03T15:04:45Z

[Term]
id: LION:0002004
name: SHexCer(d18:0/24:1)
is_a: LION:0002043 ! SHexCer(42:1)
is_a: LION:0002939 ! C24:1
is_a: LION:0080948 ! d18:0 (dihydrosphingosine)
created_by: molen116
creation_date: 2017-12-03T15:04:45Z

[Term]
id: LION:0002005
name: SHexCer(d18:0/24:2)
is_a: LION:0002044 ! SHexCer(42:2)
is_a: LION:0002940 ! C24:2
is_a: LION:0080948 ! d18:0 (dihydrosphingosine)
created_by: molen116
creation_date: 2017-12-03T15:04:45Z

[Term]
id: LION:0002006
name: SHexCer(d18:0/24:3)
is_a: LION:0002045 ! SHexCer(42:3)
is_a: LION:0002941 ! C24:3
is_a: LION:0080948 ! d18:0 (dihydrosphingosine)
created_by: molen116
creation_date: 2017-12-03T15:04:45Z

[Term]
id: LION:0002007
name: SHexCer(d18:0/24:4)
is_a: LION:0002046 ! SHexCer(42:4)
is_a: LION:0002942 ! C24:4
is_a: LION:0080948 ! d18:0 (dihydrosphingosine)
created_by: molen116
creation_date: 2017-12-03T15:04:45Z

[Term]
id: LION:0002008
name: SHexCer(d18:0/24:5)
is_a: LION:0002047 ! SHexCer(42:5)
is_a: LION:0002943 ! C24:5
is_a: LION:0080948 ! d18:0 (dihydrosphingosine)
created_by: molen116
creation_date: 2017-12-03T15:04:45Z

[Term]
id: LION:0002009
name: SHexCer(d18:0/24:7)
is_a: LION:0002048 ! SHexCer(42:7)
is_a: LION:0080948 ! d18:0 (dihydrosphingosine)
created_by: molen116
creation_date: 2017-12-03T15:04:45Z

[Term]
id: LION:0002010
name: SHexCer(d18:1/14:1)
is_a: LION:0000237 ! SHexCer(32:2)
is_a: LION:0000462 ! C14:1
is_a: LION:0080947 ! d18:1 (sphingosine)
created_by: molen116
creation_date: 2017-12-03T15:04:45Z

[Term]
id: LION:0002011
name: SHexCer(d18:1/16:0)
is_a: LION:0002031 ! SHexCer(34:1)
is_a: LION:0002882 ! C16:0
is_a: LION:0080947 ! d18:1 (sphingosine)
created_by: molen116
creation_date: 2017-12-03T15:04:45Z

[Term]
id: LION:0002012
name: SHexCer(d18:1/16:1)
is_a: LION:0002049 ! SHexCer(34:2)
is_a: LION:0002900 ! C16:1
is_a: LION:0080947 ! d18:1 (sphingosine)
created_by: molen116
creation_date: 2017-12-03T15:04:45Z

[Term]
id: LION:0002013
name: SHexCer(d18:1/18:0)
is_a: LION:0002033 ! SHexCer(36:1)
is_a: LION:0002921 ! C18:0
is_a: LION:0080947 ! d18:1 (sphingosine)
created_by: molen116
creation_date: 2017-12-03T15:04:45Z

[Term]
id: LION:0002014
name: SHexCer(d18:1/18:1)
is_a: LION:0002034 ! SHexCer(36:2)
is_a: LION:0002922 ! C18:1
is_a: LION:0080947 ! d18:1 (sphingosine)
created_by: molen116
creation_date: 2017-12-03T15:04:45Z

[Term]
id: LION:0002015
name: SHexCer(d18:1/18:2)
is_a: LION:0002035 ! SHexCer(36:3)
is_a: LION:0002923 ! C18:2
is_a: LION:0080947 ! d18:1 (sphingosine)
created_by: molen116
creation_date: 2017-12-03T15:04:45Z

[Term]
id: LION:0002016
name: SHexCer(d18:1/18:3)
is_a: LION:0002050 ! SHexCer(36:4)
is_a: LION:0002924 ! C18:3
is_a: LION:0080947 ! d18:1 (sphingosine)
created_by: molen116
creation_date: 2017-12-03T15:04:45Z

[Term]
id: LION:0002017
name: SHexCer(d18:1/20:2)
is_a: LION:0002037 ! SHexCer(38:3)
is_a: LION:0002927 ! C20:2
is_a: LION:0080947 ! d18:1 (sphingosine)
created_by: molen116
creation_date: 2017-12-03T15:04:45Z

[Term]
id: LION:0002018
name: SHexCer(d18:1/20:3)
is_a: LION:0002038 ! SHexCer(38:4)
is_a: LION:0002928 ! C20:3
is_a: LION:0080947 ! d18:1 (sphingosine)
created_by: molen116
creation_date: 2017-12-03T15:04:45Z

[Term]
id: LION:0002019
name: SHexCer(d18:1/20:4)
is_a: LION:0002039 ! SHexCer(38:5)
is_a: LION:0002929 ! C20:4
is_a: LION:0080947 ! d18:1 (sphingosine)
created_by: molen116
creation_date: 2017-12-03T15:04:45Z

[Term]
id: LION:0002020
name: SHexCer(d18:1/20:5)
is_a: LION:0002051 ! SHexCer(38:6)
is_a: LION:0002930 ! C20:5
is_a: LION:0080947 ! d18:1 (sphingosine)
created_by: molen116
creation_date: 2017-12-03T15:04:45Z

[Term]
id: LION:0002021
name: SHexCer(d18:1/22:5)
is_a: LION:0002041 ! SHexCer(40:6)
is_a: LION:0002936 ! C22:5
is_a: LION:0080947 ! d18:1 (sphingosine)
created_by: molen116
creation_date: 2017-12-03T15:04:45Z

[Term]
id: LION:0002022
name: SHexCer(d18:1/22:6)
is_a: LION:0002052 ! SHexCer(40:7)
is_a: LION:0002937 ! C22:6
is_a: LION:0080947 ! d18:1 (sphingosine)
created_by: molen116
creation_date: 2017-12-03T15:04:45Z

[Term]
id: LION:0002023
name: SHexCer(d18:1/24:0)
is_a: LION:0002043 ! SHexCer(42:1)
is_a: LION:0002938 ! C24:0
is_a: LION:0080947 ! d18:1 (sphingosine)
created_by: molen116
creation_date: 2017-12-03T15:04:45Z

[Term]
id: LION:0002024
name: SHexCer(d18:1/24:1)
is_a: LION:0002044 ! SHexCer(42:2)
is_a: LION:0002939 ! C24:1
is_a: LION:0080947 ! d18:1 (sphingosine)
created_by: molen116
creation_date: 2017-12-03T15:04:45Z

[Term]
id: LION:0002025
name: SHexCer(d18:1/24:2)
is_a: LION:0002045 ! SHexCer(42:3)
is_a: LION:0002940 ! C24:2
is_a: LION:0080947 ! d18:1 (sphingosine)
created_by: molen116
creation_date: 2017-12-03T15:04:45Z

[Term]
id: LION:0002026
name: SHexCer(d18:1/24:3)
is_a: LION:0002046 ! SHexCer(42:4)
is_a: LION:0002941 ! C24:3
is_a: LION:0080947 ! d18:1 (sphingosine)
created_by: molen116
creation_date: 2017-12-03T15:04:45Z

[Term]
id: LION:0002027
name: SHexCer(d18:1/24:4)
is_a: LION:0002047 ! SHexCer(42:5)
is_a: LION:0002942 ! C24:4
is_a: LION:0080947 ! d18:1 (sphingosine)
created_by: molen116
creation_date: 2017-12-03T15:04:45Z

[Term]
id: LION:0002028
name: SHexCer(d18:1/24:5)
is_a: LION:0002053 ! SHexCer(42:6)
is_a: LION:0002943 ! C24:5
is_a: LION:0080947 ! d18:1 (sphingosine)
created_by: molen116
creation_date: 2017-12-03T15:04:45Z

[Term]
id: LION:0002029
name: SHexCer(d18:1/24:7)
is_a: LION:0002054 ! SHexCer(42:8)
is_a: LION:0080947 ! d18:1 (sphingosine)
created_by: molen116
creation_date: 2017-12-03T15:04:45Z

[Term]
id: LION:0002030
name: SHexCer(34:0)
is_a: LION:0000088 ! sulfoglycosphingolipids (sulfatides) [SP0602]
created_by: molen116
creation_date: 2017-12-03T15:04:45Z

[Term]
id: LION:0002031
name: SHexCer(34:1)
is_a: LION:0000088 ! sulfoglycosphingolipids (sulfatides) [SP0602]
created_by: molen116
creation_date: 2017-12-03T15:04:45Z

[Term]
id: LION:0002032
name: SHexCer(36:0)
is_a: LION:0000088 ! sulfoglycosphingolipids (sulfatides) [SP0602]
created_by: molen116
creation_date: 2017-12-03T15:04:45Z

[Term]
id: LION:0002033
name: SHexCer(36:1)
is_a: LION:0000088 ! sulfoglycosphingolipids (sulfatides) [SP0602]
created_by: molen116
creation_date: 2017-12-03T15:04:45Z

[Term]
id: LION:0002034
name: SHexCer(36:2)
is_a: LION:0000088 ! sulfoglycosphingolipids (sulfatides) [SP0602]
created_by: molen116
creation_date: 2017-12-03T15:04:45Z

[Term]
id: LION:0002035
name: SHexCer(36:3)
is_a: LION:0000088 ! sulfoglycosphingolipids (sulfatides) [SP0602]
created_by: molen116
creation_date: 2017-12-03T15:04:45Z

[Term]
id: LION:0002036
name: SHexCer(38:0)
is_a: LION:0000088 ! sulfoglycosphingolipids (sulfatides) [SP0602]
created_by: molen116
creation_date: 2017-12-03T15:04:45Z

[Term]
id: LION:0002037
name: SHexCer(38:3)
is_a: LION:0000088 ! sulfoglycosphingolipids (sulfatides) [SP0602]
created_by: molen116
creation_date: 2017-12-03T15:04:45Z

[Term]
id: LION:0002038
name: SHexCer(38:4)
is_a: LION:0000088 ! sulfoglycosphingolipids (sulfatides) [SP0602]
created_by: molen116
creation_date: 2017-12-03T15:04:45Z

[Term]
id: LION:0002039
name: SHexCer(38:5)
is_a: LION:0000088 ! sulfoglycosphingolipids (sulfatides) [SP0602]
created_by: molen116
creation_date: 2017-12-03T15:04:45Z

[Term]
id: LION:0002040
name: SHexCer(40:0)
is_a: LION:0000088 ! sulfoglycosphingolipids (sulfatides) [SP0602]
created_by: molen116
creation_date: 2017-12-03T15:04:45Z

[Term]
id: LION:0002041
name: SHexCer(40:6)
is_a: LION:0000088 ! sulfoglycosphingolipids (sulfatides) [SP0602]
created_by: molen116
creation_date: 2017-12-03T15:04:45Z

[Term]
id: LION:0002042
name: SHexCer(42:0)
is_a: LION:0000088 ! sulfoglycosphingolipids (sulfatides) [SP0602]
created_by: molen116
creation_date: 2017-12-03T15:04:45Z

[Term]
id: LION:0002043
name: SHexCer(42:1)
is_a: LION:0000088 ! sulfoglycosphingolipids (sulfatides) [SP0602]
created_by: molen116
creation_date: 2017-12-03T15:04:45Z

[Term]
id: LION:0002044
name: SHexCer(42:2)
is_a: LION:0000088 ! sulfoglycosphingolipids (sulfatides) [SP0602]
created_by: molen116
creation_date: 2017-12-03T15:04:45Z

[Term]
id: LION:0002045
name: SHexCer(42:3)
is_a: LION:0000088 ! sulfoglycosphingolipids (sulfatides) [SP0602]
created_by: molen116
creation_date: 2017-12-03T15:04:45Z

[Term]
id: LION:0002046
name: SHexCer(42:4)
is_a: LION:0000088 ! sulfoglycosphingolipids (sulfatides) [SP0602]
created_by: molen116
creation_date: 2017-12-03T15:04:45Z

[Term]
id: LION:0002047
name: SHexCer(42:5)
is_a: LION:0000088 ! sulfoglycosphingolipids (sulfatides) [SP0602]
created_by: molen116
creation_date: 2017-12-03T15:04:45Z

[Term]
id: LION:0002048
name: SHexCer(42:7)
is_a: LION:0000088 ! sulfoglycosphingolipids (sulfatides) [SP0602]
created_by: molen116
creation_date: 2017-12-03T15:04:45Z

[Term]
id: LION:0002049
name: SHexCer(34:2)
is_a: LION:0000088 ! sulfoglycosphingolipids (sulfatides) [SP0602]
created_by: molen116
creation_date: 2017-12-03T15:04:45Z

[Term]
id: LION:0002050
name: SHexCer(36:4)
is_a: LION:0000088 ! sulfoglycosphingolipids (sulfatides) [SP0602]
created_by: molen116
creation_date: 2017-12-03T15:04:45Z

[Term]
id: LION:0002051
name: SHexCer(38:6)
is_a: LION:0000088 ! sulfoglycosphingolipids (sulfatides) [SP0602]
created_by: molen116
creation_date: 2017-12-03T15:04:45Z

[Term]
id: LION:0002052
name: SHexCer(40:7)
is_a: LION:0000088 ! sulfoglycosphingolipids (sulfatides) [SP0602]
created_by: molen116
creation_date: 2017-12-03T15:04:45Z

[Term]
id: LION:0002053
name: SHexCer(42:6)
is_a: LION:0000088 ! sulfoglycosphingolipids (sulfatides) [SP0602]
created_by: molen116
creation_date: 2017-12-03T15:04:45Z

[Term]
id: LION:0002054
name: SHexCer(42:8)
is_a: LION:0000088 ! sulfoglycosphingolipids (sulfatides) [SP0602]
created_by: molen116
creation_date: 2017-12-03T15:04:45Z

[Term]
id: LION:0002055
name: Cer(d18:0/14:1)
is_a: LION:0000462 ! C14:1
is_a: LION:0001655 ! Cer(32:1)
is_a: LION:0080948 ! d18:0 (dihydrosphingosine)
created_by: molen116
creation_date: 2017-12-03T15:05:22Z

[Term]
id: LION:0002056
name: Cer(d18:0/20:3)
is_a: LION:0002075 ! Cer(38:3)
is_a: LION:0002928 ! C20:3
is_a: LION:0080948 ! d18:0 (dihydrosphingosine)
created_by: molen116
creation_date: 2017-12-03T15:05:22Z

[Term]
id: LION:0002057
name: Cer(d18:0/20:4)
is_a: LION:0002076 ! Cer(38:4)
is_a: LION:0002929 ! C20:4
is_a: LION:0080948 ! d18:0 (dihydrosphingosine)
created_by: molen116
creation_date: 2017-12-03T15:05:22Z

[Term]
id: LION:0002058
name: Cer(d18:0/22:3)
is_a: LION:0002077 ! Cer(40:3)
is_a: LION:0002934 ! C22:3
is_a: LION:0080948 ! d18:0 (dihydrosphingosine)
created_by: molen116
creation_date: 2017-12-03T15:05:22Z

[Term]
id: LION:0002059
name: Cer(d18:0/22:4)
is_a: LION:0002078 ! Cer(40:4)
is_a: LION:0002935 ! C22:4
is_a: LION:0080948 ! d18:0 (dihydrosphingosine)
created_by: molen116
creation_date: 2017-12-03T15:05:22Z

[Term]
id: LION:0002060
name: Cer(d18:0/22:5)
is_a: LION:0002079 ! Cer(40:5)
is_a: LION:0002936 ! C22:5
is_a: LION:0080948 ! d18:0 (dihydrosphingosine)
created_by: molen116
creation_date: 2017-12-03T15:05:22Z

[Term]
id: LION:0002061
name: Cer(d18:0/22:6)
is_a: LION:0002080 ! Cer(40:6)
is_a: LION:0002937 ! C22:6
is_a: LION:0080948 ! d18:0 (dihydrosphingosine)
created_by: molen116
creation_date: 2017-12-03T15:05:22Z

[Term]
id: LION:0002062
name: Cer(d18:0/24:5)
is_a: LION:0002081 ! Cer(42:5)
is_a: LION:0002943 ! C24:5
is_a: LION:0080948 ! d18:0 (dihydrosphingosine)
created_by: molen116
creation_date: 2017-12-03T15:05:22Z

[Term]
id: LION:0002063
name: Cer(d18:0/24:7)
is_a: LION:0001716 ! Cer(42:7)
is_a: LION:0080948 ! d18:0 (dihydrosphingosine)
created_by: molen116
creation_date: 2017-12-03T15:05:22Z

[Term]
id: LION:0002064
name: Cer(d18:1/14:1)
is_a: LION:0000462 ! C14:1
is_a: LION:0002082 ! Cer(32:2)
is_a: LION:0080947 ! d18:1 (sphingosine)
created_by: molen116
creation_date: 2017-12-03T15:05:22Z

[Term]
id: LION:0002065
name: Cer(d18:1/18:3)
is_a: LION:0002083 ! Cer(36:4)
is_a: LION:0002924 ! C18:3
is_a: LION:0080947 ! d18:1 (sphingosine)
created_by: molen116
creation_date: 2017-12-03T15:05:22Z

[Term]
id: LION:0002066
name: Cer(d18:1/20:2)
is_a: LION:0002075 ! Cer(38:3)
is_a: LION:0002927 ! C20:2
is_a: LION:0080947 ! d18:1 (sphingosine)
created_by: molen116
creation_date: 2017-12-03T15:05:22Z

[Term]
id: LION:0002067
name: Cer(d18:1/20:3)
is_a: LION:0002076 ! Cer(38:4)
is_a: LION:0002928 ! C20:3
is_a: LION:0080947 ! d18:1 (sphingosine)
created_by: molen116
creation_date: 2017-12-03T15:05:22Z

[Term]
id: LION:0002068
name: Cer(d18:1/22:2)
is_a: LION:0002077 ! Cer(40:3)
is_a: LION:0002933 ! C22:2
is_a: LION:0080947 ! d18:1 (sphingosine)
created_by: molen116
creation_date: 2017-12-03T15:05:22Z

[Term]
id: LION:0002069
name: Cer(d18:1/22:3)
is_a: LION:0002078 ! Cer(40:4)
is_a: LION:0002934 ! C22:3
is_a: LION:0080947 ! d18:1 (sphingosine)
created_by: molen116
creation_date: 2017-12-03T15:05:22Z

[Term]
id: LION:0002070
name: Cer(d18:1/22:4)
is_a: LION:0002079 ! Cer(40:5)
is_a: LION:0002935 ! C22:4
is_a: LION:0080947 ! d18:1 (sphingosine)
created_by: molen116
creation_date: 2017-12-03T15:05:22Z

[Term]
id: LION:0002071
name: Cer(d18:1/22:5)
is_a: LION:0002080 ! Cer(40:6)
is_a: LION:0002936 ! C22:5
is_a: LION:0080947 ! d18:1 (sphingosine)
created_by: molen116
creation_date: 2017-12-03T15:05:22Z

[Term]
id: LION:0002072
name: Cer(d18:1/24:4)
is_a: LION:0002081 ! Cer(42:5)
is_a: LION:0002942 ! C24:4
is_a: LION:0080947 ! d18:1 (sphingosine)
created_by: molen116
creation_date: 2017-12-03T15:05:22Z

[Term]
id: LION:0002073
name: Cer(d18:1/24:5)
is_a: LION:0002084 ! Cer(42:6)
is_a: LION:0002943 ! C24:5
is_a: LION:0080947 ! d18:1 (sphingosine)
created_by: molen116
creation_date: 2017-12-03T15:05:22Z

[Term]
id: LION:0002074
name: Cer(d18:1/24:7)
is_a: LION:0002085 ! Cer(42:8)
is_a: LION:0080947 ! d18:1 (sphingosine)
created_by: molen116
creation_date: 2017-12-03T15:05:22Z

[Term]
id: LION:0002075
name: Cer(38:3)
is_a: LION:0000077 ! ceramides [SP02]
created_by: molen116
creation_date: 2017-12-03T15:05:22Z

[Term]
id: LION:0002076
name: Cer(38:4)
is_a: LION:0000077 ! ceramides [SP02]
created_by: molen116
creation_date: 2017-12-03T15:05:22Z

[Term]
id: LION:0002077
name: Cer(40:3)
is_a: LION:0000077 ! ceramides [SP02]
created_by: molen116
creation_date: 2017-12-03T15:05:22Z

[Term]
id: LION:0002078
name: Cer(40:4)
is_a: LION:0000077 ! ceramides [SP02]
created_by: molen116
creation_date: 2017-12-03T15:05:22Z

[Term]
id: LION:0002079
name: Cer(40:5)
is_a: LION:0000077 ! ceramides [SP02]
created_by: molen116
creation_date: 2017-12-03T15:05:22Z

[Term]
id: LION:0002080
name: Cer(40:6)
is_a: LION:0000077 ! ceramides [SP02]
created_by: molen116
creation_date: 2017-12-03T15:05:22Z

[Term]
id: LION:0002081
name: Cer(42:5)
is_a: LION:0000077 ! ceramides [SP02]
created_by: molen116
creation_date: 2017-12-03T15:05:22Z

[Term]
id: LION:0002082
name: Cer(32:2)
is_a: LION:0000077 ! ceramides [SP02]
created_by: molen116
creation_date: 2017-12-03T15:05:22Z

[Term]
id: LION:0002083
name: Cer(36:4)
is_a: LION:0000077 ! ceramides [SP02]
created_by: molen116
creation_date: 2017-12-03T15:05:22Z

[Term]
id: LION:0002084
name: Cer(42:6)
is_a: LION:0000077 ! ceramides [SP02]
created_by: molen116
creation_date: 2017-12-03T15:05:22Z

[Term]
id: LION:0002085
name: Cer(42:8)
is_a: LION:0000077 ! ceramides [SP02]
created_by: molen116
creation_date: 2017-12-03T15:05:22Z

[Term]
id: LION:0002086
name: SM(d18:0/14:1)
is_a: LION:0000390 ! SM(32:1)
is_a: LION:0000462 ! C14:1
is_a: LION:0080948 ! d18:0 (dihydrosphingosine)
created_by: molen116
creation_date: 2017-12-03T15:06:27Z

[Term]
id: LION:0002087
name: SM(d18:0/20:3)
is_a: LION:0002106 ! SM(38:3)
is_a: LION:0002928 ! C20:3
is_a: LION:0080948 ! d18:0 (dihydrosphingosine)
created_by: molen116
creation_date: 2017-12-03T15:06:27Z

[Term]
id: LION:0002088
name: SM(d18:0/20:4)
is_a: LION:0002107 ! SM(38:4)
is_a: LION:0002929 ! C20:4
is_a: LION:0080948 ! d18:0 (dihydrosphingosine)
created_by: molen116
creation_date: 2017-12-03T15:06:27Z

[Term]
id: LION:0002089
name: SM(d18:0/22:3)
is_a: LION:0002108 ! SM(40:3)
is_a: LION:0002934 ! C22:3
is_a: LION:0080948 ! d18:0 (dihydrosphingosine)
created_by: molen116
creation_date: 2017-12-03T15:06:27Z

[Term]
id: LION:0002090
name: SM(d18:0/22:4)
is_a: LION:0002109 ! SM(40:4)
is_a: LION:0002935 ! C22:4
is_a: LION:0080948 ! d18:0 (dihydrosphingosine)
created_by: molen116
creation_date: 2017-12-03T15:06:27Z

[Term]
id: LION:0002091
name: SM(d18:0/22:5)
is_a: LION:0002110 ! SM(40:5)
is_a: LION:0002936 ! C22:5
is_a: LION:0080948 ! d18:0 (dihydrosphingosine)
created_by: molen116
creation_date: 2017-12-03T15:06:27Z

[Term]
id: LION:0002092
name: SM(d18:0/22:6)
is_a: LION:0002111 ! SM(40:6)
is_a: LION:0002937 ! C22:6
is_a: LION:0080948 ! d18:0 (dihydrosphingosine)
created_by: molen116
creation_date: 2017-12-03T15:06:27Z

[Term]
id: LION:0002093
name: SM(d18:0/24:5)
is_a: LION:0002112 ! SM(42:5)
is_a: LION:0002943 ! C24:5
is_a: LION:0080948 ! d18:0 (dihydrosphingosine)
created_by: molen116
creation_date: 2017-12-03T15:06:27Z

[Term]
id: LION:0002094
name: SM(d18:0/24:7)
is_a: LION:0000411 ! SM(42:7)
is_a: LION:0080948 ! d18:0 (dihydrosphingosine)
created_by: molen116
creation_date: 2017-12-03T15:06:27Z

[Term]
id: LION:0002095
name: SM(d18:1/14:1)
is_a: LION:0000462 ! C14:1
is_a: LION:0002113 ! SM(32:2)
is_a: LION:0080947 ! d18:1 (sphingosine)
created_by: molen116
creation_date: 2017-12-03T15:06:27Z

[Term]
id: LION:0002096
name: SM(d18:1/18:3)
is_a: LION:0002114 ! SM(36:4)
is_a: LION:0002924 ! C18:3
is_a: LION:0080947 ! d18:1 (sphingosine)
created_by: molen116
creation_date: 2017-12-03T15:06:27Z

[Term]
id: LION:0002097
name: SM(d18:1/20:2)
is_a: LION:0002106 ! SM(38:3)
is_a: LION:0002927 ! C20:2
is_a: LION:0080947 ! d18:1 (sphingosine)
created_by: molen116
creation_date: 2017-12-03T15:06:27Z

[Term]
id: LION:0002098
name: SM(d18:1/20:3)
is_a: LION:0002107 ! SM(38:4)
is_a: LION:0002928 ! C20:3
is_a: LION:0080947 ! d18:1 (sphingosine)
created_by: molen116
creation_date: 2017-12-03T15:06:27Z

[Term]
id: LION:0002099
name: SM(d18:1/22:2)
is_a: LION:0002108 ! SM(40:3)
is_a: LION:0002933 ! C22:2
is_a: LION:0080947 ! d18:1 (sphingosine)
created_by: molen116
creation_date: 2017-12-03T15:06:27Z

[Term]
id: LION:0002100
name: SM(d18:1/22:3)
is_a: LION:0002109 ! SM(40:4)
is_a: LION:0002934 ! C22:3
is_a: LION:0080947 ! d18:1 (sphingosine)
created_by: molen116
creation_date: 2017-12-03T15:06:27Z

[Term]
id: LION:0002101
name: SM(d18:1/22:4)
is_a: LION:0002110 ! SM(40:5)
is_a: LION:0002935 ! C22:4
is_a: LION:0080947 ! d18:1 (sphingosine)
created_by: molen116
creation_date: 2017-12-03T15:06:27Z

[Term]
id: LION:0002102
name: SM(d18:1/22:5)
is_a: LION:0002111 ! SM(40:6)
is_a: LION:0002936 ! C22:5
is_a: LION:0080947 ! d18:1 (sphingosine)
created_by: molen116
creation_date: 2017-12-03T15:06:27Z

[Term]
id: LION:0002103
name: SM(d18:1/24:4)
is_a: LION:0002112 ! SM(42:5)
is_a: LION:0002942 ! C24:4
is_a: LION:0080947 ! d18:1 (sphingosine)
created_by: molen116
creation_date: 2017-12-03T15:06:27Z

[Term]
id: LION:0002104
name: SM(d18:1/24:5)
is_a: LION:0002115 ! SM(42:6)
is_a: LION:0002943 ! C24:5
is_a: LION:0080947 ! d18:1 (sphingosine)
created_by: molen116
creation_date: 2017-12-03T15:06:27Z

[Term]
id: LION:0002105
name: SM(d18:1/24:7)
is_a: LION:0002116 ! SM(42:8)
is_a: LION:0080947 ! d18:1 (sphingosine)
created_by: molen116
creation_date: 2017-12-03T15:06:27Z

[Term]
id: LION:0002106
name: SM(38:3)
is_a: LION:0000084 ! ceramide phosphocholines (sphingomyelins) [SP0301]
is_a: LION:0001737 ! average transition temperature
created_by: molen116
creation_date: 2017-12-03T15:06:27Z

[Term]
id: LION:0002107
name: SM(38:4)
is_a: LION:0000084 ! ceramide phosphocholines (sphingomyelins) [SP0301]
is_a: LION:0001736 ! low transition temperature
created_by: molen116
creation_date: 2017-12-03T15:06:27Z

[Term]
id: LION:0002108
[truncated: 13,316,012 more chars]
